# Supplementary material for: Plasma microRNA signatures of aging and their links to health outcomes and mortality: findings from a population-based cohort study
Source: Genome Med. 2025 Jun 25;17:70. doi: 10.1186/s13073-025-01437-5 (PMC12188677; doi:10.1186/s13073-025-01437-5)
Supplement: Supplementary file 5 — Additional file 5. Differential expression with chronological age, PhenoAge, the frailty index, and ten-year mortality for 591 well-expressed microRNAs across training, test, and validation sets. [file 13073_2025_1437_MOESM5_ESM.xlsx]

## Sheet: Sheet 1
miRNA	miRBase v20 ID	Accession	Sequence	Training Set									Test Set									Validation Set
				Average normalized count values (size factor adjusted)	Chronological Age		PhenoAge		Frailty Index		Ten-Year Mortality		Average normalized count values (size factor adjusted)	Chronological Age		PhenoAge		Frailty Index		Ten-Year Mortality		Average normalized count values (size factor adjusted)	Chronological Age
					log2 Fold Change estimate	pFDR	log2 Fold Change estimate	pFDR	log2 Fold Change estimate	pFDR	log2 Fold Change estimate	pFDR		log2 Fold Change estimate	pFDR	log2 Fold Change estimate	pFDR	log2 Fold Change estimate	pFDR	log2 Fold Change estimate	pFDR		log2 Fold Change estimate	pFDR
miR-19b-3p	hsa-miR-19b-3p	MIMAT0000074	ugugcaaauccaugcaaaacuga	9585.03	-0.20562	5.93x10-14	-0.166117	1.01x10-4	-1.03722	5.29x10-4	-0.140159	0.11	9174.19	-0.343459	2.04x10-30	-0.247021	8.19x10-6	-1.0321	1.28x10-3			25803	-0.333019	1.17x10-39
miR-185-5p	hsa-miR-185-5p	MIMAT0000455	uggagagaaaggcaguuccuga	7376.22	-0.169676	6.24x10-9	-0.091294	0.05	-0.675935	0.04	-0.110646	0.23	6994.19	-0.287252	1.12x10-20	-0.224436	8.42x10-5	-0.717988	0.04			21945.7	-0.278935	1.17x10-39
miR-4306	hsa-miR-4306	MIMAT0016858	uggagagaaaggcagua	1205.26	-0.107363	7.25x10-5	-0.0879757	0.03	-0.984951	6.03x10-4	-0.102173	0.22	1139.36	-0.199155	4.47x10-14	-0.193562	7.07x10-5	-0.653082	0.02			2453.95	-0.242149	1.19x10-38
miR-25-3p	hsa-miR-25-3p	MIMAT0000081	cauugcacuugucucggucuga	3366.41	-0.0841236	2.24x10-4	-0.0471173	0.19	-0.548647	0.03	-0.0679297	0.35	3203.77	-0.193366	5.17x10-19			-0.509585	0.04			6604.42	-0.209648	5.45x10-33
miR-345-5p	hsa-miR-345-5p	MIMAT0000772	gcugacuccuaguccagggcuc	854.092	-0.0906891	1.28x10-9	-0.0870119	1.71x10-4	-0.501103	2.09x10-3	-0.0630233	0.18	839.36	-0.146257	5.72x10-20	-0.112639	1.04x10-4	-0.624445	2.68x10-4			1375.82	-0.191882	2.85x10-32
miR-17-3p	hsa-miR-17-3p	MIMAT0000071	acugcagugaaggcacuuguag	927.393	-0.15806	8.49x10-14	-0.0823296	0.01	-0.518827	0.03	-0.0885637	0.18	890.209	-0.228916	8.05x10-24	-0.110745	0.01	-0.655844	9.02x10-3			2741.78	-0.232611	6.55x10-32
miR-19a-3p	hsa-miR-19a-3p	MIMAT0000073	ugugcaaaucuaugcaaaacuga	2343.42	-0.139348	1.38x10-8	-0.0832775	0.03	-0.720026	8.92x10-3	-0.099801	0.19	2244.25	-0.252833	2.03x10-23	-0.168276	5.57x10-4	-0.730105	9.15x10-3			6318.74	-0.258719	2.68x10-31
miR-197-5p	hsa-miR-197-5p	MIMAT0022691	cggguagagagggcagugggagg	20185.3	0.337213	1.52x10-30	0.478878	3.48x10-29	1.59111	2.41x10-7	0.204218	0.02	20968.8	0.435246	6.34x10-35	0.406151	2.58x10-12	1.66812	4.11x10-7	0.168411	0.04	12801.1	0.313108	1.67x10-30
miR-324-3p	hsa-miR-324-3p	MIMAT0000762	acugccccaggugcugcugg	1814.62	-0.119632	1.18x10-7	-0.0458093	0.21	-0.314553	0.24	-0.0765634	0.29	1731	-0.192034	3.97x10-17							4145.26	-0.197955	1.67x10-30
miR-93-5p	hsa-miR-93-5p	MIMAT0000093	caaagugcuguucgugcagguag	5476.64	-0.149284	1.09x10-10	-0.0770384	0.03	-0.540917	0.04	-0.0623515	0.42	5217.02	-0.218814	5.28x10-21	-0.157045	3.98x10-4	-0.570699	0.03			13596.5	-0.209976	1.19x10-29
miR-425-5p	hsa-miR-425-5p	MIMAT0003393	aaugacacgaucacucccguuga	2092.48	-0.122056	2.18x10-6	-0.0576271	0.16	-0.413591	0.17	-0.0693741	0.41	1985.87	-0.254369	1.90x10-21							7665.99	-0.272736	2.32x10-29
miR-93-3p	hsa-miR-93-3p	MIMAT0004509	acugcugagcuagcacuucccg	231.496	-0.148035	1.09x10-10	-0.0943211	9.26x10-3	-0.475049	0.07	-0.125787	0.08	223.248	-0.192559	3.60x10-13	-0.168313	5.79x10-4					593.923	-0.217195	2.18x10-28
miR-22-5p	hsa-miR-22-5p	MIMAT0004495	aguucuucaguggcaagcuuua	599.92	-0.134414	4.27x10-11	-0.102896	1.25x10-3	-0.418885	0.08	-0.0815836	0.20	585.997	-0.176725	2.96x10-13	-0.125475	7.77x10-3					1588.35	-0.247649	5.06x10-28
miR-6887-5p	hsa-miR-6887-5p	MIMAT0027674	uggggggacagauggagaggaca	582.917	0.257118	1.37x10-30	0.347274	8.04x10-27	1.11093	2.41x10-6	0.149181	0.03	599.598	0.334137	8.13x10-32	0.338458	9.95x10-14	1.359	2.13x10-7	0.153491	0.02	427.467	0.218075	7.24x10-28
miR-106b-5p	hsa-miR-106b-5p	MIMAT0000680	uaaagugcugacagugcagau	3368.75	-0.110629	1.86x10-8	-0.0501734	0.11	-0.343836	0.14	-0.0291422	0.69	3233.98	-0.163789	2.34x10-16							7684.63	-0.200409	6.00x10-27
miR-92a-3p	hsa-miR-92a-3p	MIMAT0000092	uauugcacuugucccggccugu	8751.55	-0.0628088	7.18x10-3	-0.00876005	0.82	-0.377274	0.15	-0.0408468	0.61	8366.37	-0.161043	9.43x10-15							18432.5	-0.175174	8.38x10-27
miR-197-3p	hsa-miR-197-3p	MIMAT0000227	uucaccaccuucuccacccagc	702.527	-0.0961391	1.33x10-7	0.0239881	0.42	-0.0279062	0.91	-0.0484343	0.42	683.743	-0.183147	1.14x10-21							1730.71	-0.187911	1.27x10-25
miR-221-3p	hsa-miR-221-3p	MIMAT0000278	agcuacauugucugcuggguuuc	4344.96	-0.152482	1.18x10-7	-0.0322526	0.50	-0.379779	0.27	-0.0913444	0.32	4194.32	-0.26547	1.50x10-16							17329.7	-0.279846	1.90x10-24
miR-146a-5p	hsa-miR-146a-5p	MIMAT0000449	ugagaacugaauuccauggguu	8677.04	-0.206092	5.82x10-10	-0.156894	2.50x10-3	-0.7678	0.04	-0.172455	0.10	8164.1	-0.372164	1.36x10-23	-0.238041	5.51x10-4	-1.05758	8.72x10-3			27631.3	-0.287775	7.31x10-24
miR-186-5p	hsa-miR-186-5p	MIMAT0000456	caaagaauucuccuuuugggcu	1564.4	-0.0804927	6.32x10-6	-0.0668691	0.02	-0.429502	0.03	-0.042855	0.48	1509.41	-0.129602	2.83x10-12	-0.103095	4.06x10-3	-0.408508	0.05			3330.14	-0.215341	7.48x10-24
miR-3937	hsa-miR-3937	MIMAT0018352	acaggcggcuguagcaauggggg	9300.43	-0.196257	2.00x10-16	-0.321993	2.26x10-20	-1.39342	6.87x10-9	-0.124223	0.11	9211.71	-0.269927	3.81x10-20	-0.298922	1.22x10-9	-1.61312	2.25x10-8			10682.2	-0.247945	9.10x10-24
miR-324-5p	hsa-miR-324-5p	MIMAT0000761	cgcauccccuagggcauuggugu	276.237	-0.109874	3.83x10-6	-0.0730331	0.05	-0.615827	0.02	-0.0844869	0.25	268.492	-0.199397	3.45x10-13	-0.0790015	0.14	-0.279682	0.45			929.424	-0.231425	4.26x10-23
miR-6870-5p	hsa-miR-6870-5p	MIMAT0027640	ugggggagauggggguuga	648.266	0.232751	1.14x10-16	0.5115	8.07x10-39	0.901229	2.88x10-3	0.320581	3.21x10-6	663.935	0.300531	2.49x10-20	0.488295	3.37x10-19	0.379843	0.32	0.407352	1.22x10-8	446.996	0.230832	1.24x10-22
miR-181a-5p	hsa-miR-181a-5p	MIMAT0000256	aacauucaacgcugucggugagu	2268.49	-0.0689976	1.94x10-4	0.0128077	0.68	0.194728	0.37	0.0550593	0.35	2199.48	-0.123844	1.35x10-10							5816.34	-0.22483	3.30x10-22
miR-652-3p	hsa-miR-652-3p	MIMAT0003322	aauggcgccacuaggguugug	1203.47	-0.109137	2.63x10-5	-0.0459452	0.27	-0.434323	0.15	-0.0718607	0.39	1155.55	-0.257734	4.75x10-21							4016.48	-0.215881	3.30x10-22
miR-7107-5p	hsa-miR-7107-5p	MIMAT0028111	ucggccuggggaggaggaaggg	3260.77	0.178105	6.83x10-12	0.447265	9.61x10-36	1.5551	2.85x10-9	0.15888	0.05	3203.06	0.213581	2.82x10-15	0.471604	1.99x10-27	1.27707	2.42x10-7	0.154755	0.02	2298.35	0.202119	4.61x10-22
miR-145-5p	hsa-miR-145-5p	MIMAT0000437	guccaguuuucccaggaaucccu	830.957	-0.116709	1.30x10-5	-0.0985561	0.02	-1.0583	1.54x10-4	-0.0957932	0.25	804.048	-0.248726	5.92x10-16	-0.194717	7.53x10-4	-1.10268	9.66x10-4			2467.95	-0.268185	6.63x10-22
miR-425-3p	hsa-miR-425-3p	MIMAT0001343	aucgggaaugucguguccgccc	664.227	-0.1024	6.83x10-4	-0.0856288	0.06	-0.437377	0.21	-0.138099	0.14	630.503	-0.224744	1.90x10-13							1773.9	-0.219657	1.86x10-21
miR-33a-5p	hsa-miR-33a-5p	MIMAT0000091	gugcauuguaguugcauugca	457.616	-0.0993515	4.00x10-5	0.0697946	0.06	0.0551773	0.87	-0.0160393	0.89	434.297	-0.149056	1.55x10-8							1496.33	-0.216404	7.83x10-21
miR-1287-5p	hsa-miR-1287-5p	MIMAT0005878	ugcuggaucagugguucgaguc	18852.8	0.242743	2.22x10-20	0.350466	9.43x10-20	1.20759	1.52x10-5	0.198275	9.28x10-3	19151.3	0.292999	6.02x10-21	0.285624	1.99x10-8	1.32789	4.70x10-6	0.233866	3.79x10-3	10027.3	0.242941	9.71x10-21
miR-106b-3p	hsa-miR-106b-3p	MIMAT0004672	ccgcacuguggguacuugcugc	234.861	-0.0977669	2.26x10-6	-0.0224013	0.51	-0.161532	0.52	-0.118213	0.06	221.17	-0.14292	1.44x10-8							551.823	-0.177164	1.12x10-20
miR-130b-3p	hsa-miR-130b-3p	MIMAT0000691	cagugcaaugaugaaagggcau	717.209	-0.162706	2.60x10-8	-0.18463	3.75x10-5	-0.786672	0.02	-0.188488	0.03	681.892	-0.284295	4.16x10-18	-0.168356	6.41x10-3	-0.34932	0.42	-0.095291	0.26	2089.53	-0.224906	3.73x10-20
miR-484	hsa-miR-484	MIMAT0002174	ucaggcucaguccccucccgau	2238.41	-0.0712094	4.47x10-3	-0.0203343	0.61	-0.386756	0.16	-0.0583904	0.47	2140.6	-0.212682	3.27x10-19							7027.07	-0.1956	4.30x10-20
miR-328-3p	hsa-miR-328-3p	MIMAT0000752	cuggcccucucugcccuuccgu	1075.33	-0.105311	1.97x10-4	-0.0670077	0.13	-0.254585	0.45	-0.117789	0.18	1013.11	-0.215913	1.04x10-13							3036.66	-0.216378	8.32x10-20
miR-1273c	hsa-miR-1273c	MIMAT0015017	ggcgacaaaacgagacccuguc	1069.17	0.111803	3.27x10-7	0.150203	5.35x10-6	0.514146	0.03	0.0885386	0.19	1050.68	0.0777271	8.27x10-4	0.170252	1.04x10-4	-0.0166678	0.96			841.565	0.172151	1.45x10-19
miR-1255b-2-3p	hsa-miR-1255b-2-3p	MIMAT0022725	aaccacuuucuuugcucaucca	2710.86	0.121928	5.90x10-6	0.212729	9.31x10-8	0.690459	0.02	0.109632	0.18	2661.63	0.0863488	1.57x10-3	0.236342	3.68x10-6	-0.00290418	0.99			2076.89	0.198546	5.59x10-19
miR-548d-5p	hsa-miR-548d-5p	MIMAT0004812	aaaaguaauugugguuuuugcc	857.798	0.117706	3.43x10-6	0.194762	2.38x10-7	0.663814	0.02	0.121669	0.13	848.601	0.0874149	1.38x10-3	0.194533	1.49x10-4	0.0357927	0.93			669.448	0.183556	1.21x10-18
miR-6088	hsa-miR-6088	MIMAT0023713	agagaugaagcgggggggcg	801.99	0.128438	2.98x10-5	0.346462	2.24x10-15	1.36427	1.37x10-5	-0.0411849	0.72	661.174	0.198395	1.12x10-15	0.292911	1.00x10-9	0.824625	1.34x10-3			796.834	0.151465	1.49x10-18
miR-4447	hsa-miR-4447	MIMAT0018966	ggugggggcuguuguuu	1047.99	0.241221	1.49x10-25	0.25429	2.29x10-13	0.677213	0.01	0.118654	0.11	1066.95	0.301785	5.25x10-24	0.242989	5.67x10-7	1.09827	5.26x10-5			847.938	0.204778	1.94x10-18
miR-744-5p	hsa-miR-744-5p	MIMAT0004945	ugcggggcuagggcuaacagca	224.963	-0.118324	3.69x10-5	-0.0805029	0.07	-0.337195	0.32	-0.0834168	0.36	218.024	-0.211417	8.63x10-11							947.846	-0.215959	2.06x10-18
miR-1273a	hsa-miR-1273a	MIMAT0005926	gggcgacaaagcaagacucuuucuu	538.903	0.126307	4.32x10-8	0.137099	1.08x10-4	0.495589	0.06	0.100584	0.17	532.838	0.0881302	3.25x10-4	0.174526	1.28x10-4					438.725	0.183143	2.06x10-18
miR-1285-5p	hsa-miR-1285-5p	MIMAT0022719	gaucucacuuuguugcccagg	7846.28	0.123617	7.95x10-7	0.161663	1.95x10-5	0.623884	0.02	0.0878841	0.26	7797.68	0.100773	5.45x10-5	0.186017	7.22x10-5	0.107696	0.73			5908.42	0.188491	4.43x10-18
miR-3141	hsa-miR-3141	MIMAT0015010	gagggcggguggaggagga	4677.99	0.195695	2.28x10-22	0.39566	1.17x10-45	1.24559	1.97x10-9	0.163379	4.46x10-3	4738.26	0.239751	1.09x10-24	0.402251	7.32x10-28	0.849987	4.77x10-5	0.142355	7.83x10-3	3727.13	0.131575	1.23x10-17
miR-106a-5p	hsa-miR-106a-5p	MIMAT0000103	aaaagugcuuacagugcagguag	1067.85	-0.0742694	3.62x10-5	-0.0183109	0.54	-0.203842	0.33	-0.021584	0.76	1034.42	-0.118153	5.59x10-11							2693.75	-0.146117	1.93x10-17
miR-6781-5p	hsa-miR-6781-5p	MIMAT0027462	cgggccggaggucaagggcgu	1558.52	0.0633245	0.03	0.383217	9.26x10-26	1.61085	8.10x10-10	0.00543045	0.97	3347.09	0.194422	1.72x10-6	0.404871	6.86x10-9	1.04639	0.01			1535.66	0.152061	3.27x10-17
miR-1254	hsa-miR-1254	MIMAT0005905	agccuggaagcuggagccugcagu	2075.73	0.11865	1.36x10-7	0.125978	2.70x10-4	0.6099	0.02	0.0647323	0.37	2074.67	0.0959775	3.70x10-5	0.17181	7.50x10-5	0.124902	0.68			1628.03	0.160477	4.46x10-17
miR-505-3p	hsa-miR-505-3p	MIMAT0002876	cgucaacacuugcugguuuccu	210.963	-0.0738963	3.11x10-4	-0.0258562	0.43	-0.0823437	0.77	-0.0359761	0.62	207.369	-0.0821133	8.83x10-4							411.83	-0.139113	5.48x10-17
miR-3674	hsa-miR-3674	MIMAT0018097	auuguagaaccuaagauuggcc	516.445	0.112011	2.51x10-6	0.166806	3.15x10-6	0.578926	0.03	0.0974234	0.18	514.489	0.0719781	4.00x10-3	0.207054	8.61x10-6	0.0902162	0.79			421.337	0.181226	3.44x10-16
miR-326	hsa-miR-326	MIMAT0000756	ccucugggcccuuccuccag	4701.94	-0.113486	1.53x10-4	-0.106834	0.02	-0.301693	0.39	-0.121574	0.18	4521.92	-0.211968	1.28x10-11	-0.103862	0.08					10534.4	-0.192994	8.50x10-16
miR-574-5p	hsa-miR-574-5p	MIMAT0004795	ugagugugugugugugagugugu	15094.5	0.0968259	9.19x10-6	0.0873921	9.43x10-3	0.471005	0.05	0.06863	0.32	16218	0.137482	1.70x10-6	0.148743	4.18x10-3					11080.7	0.155909	9.87x10-16
miR-5585-3p	hsa-miR-5585-3p	MIMAT0022286	cugaauagcugggacuacaggu	11013.1	0.113719	3.72x10-6	0.172729	2.87x10-6	0.65864	0.02	0.0865269	0.26	10975.5	0.0832713	6.55x10-4	0.188794	3.91x10-5	0.053862	0.87			7947.79	0.171682	1.03x10-15
miR-339-5p	hsa-miR-339-5p	MIMAT0000764	ucccuguccuccaggagcucacg	1452.83	-0.0657984	0.01	-0.0536905	0.17	-0.186965	0.53	-0.0716373	0.36	1388.43	-0.168502	1.35x10-10							3622.64	-0.174756	1.15x10-15
miR-1273d	hsa-miR-1273d	MIMAT0015090	gaacccaugagguugaggcugcagu	25285.7	0.115616	3.90x10-6	0.160373	2.31x10-5	0.714499	0.01	0.0770183	0.34	25044.1	0.0859782	4.79x10-4	0.178911	1.09x10-4	0.0772692	0.83			18989.1	0.172027	1.23x10-15
miR-103a-2-5p	hsa-miR-103a-2-5p	MIMAT0009196	agcuucuuuacagugcugccuug	215.621	-0.0646891	4.48x10-3	-0.0284715	0.42	-0.104892	0.71	0.00258514	0.98	212.151	-0.0811943	1.42x10-3							532.824	-0.152091	3.30x10-15
miR-1303	hsa-miR-1303	MIMAT0005891	uuuagagacggggucuugcucu	431.503	0.107416	2.18x10-6	0.134935	9.32x10-5	0.398668	0.13	0.0741787	0.30	437.533	0.085128	4.26x10-4	0.164034	2.31x10-4					360.466	0.176557	3.63x10-15
miR-1273h-5p	hsa-miR-1273h-5p	MIMAT0030415	cugggaggucaaggcugcagu	23858.2	0.119663	7.01x10-6	0.164734	4.27x10-5	0.740912	0.01	0.0690158	0.43	23604.8	0.0827299	1.62x10-3	0.201516	4.60x10-5	0.0670997	0.86			18685	0.181548	3.99x10-15
miR-18a-5p	hsa-miR-18a-5p	MIMAT0000072	uaaggugcaucuagugcagauag	565.319	-0.0834556	2.03x10-5	-0.031861	0.31	-0.317502	0.16	0.000267158	1.00	544.394	-0.136494	3.60x10-11							1672.96	-0.143624	4.95x10-15
miR-3135a	hsa-miR-3135a	MIMAT0015001	ugccuaggcugagacugcagug	605.422	0.114864	8.71x10-8	0.165963	2.33x10-7	0.551843	0.02	0.101558	0.13	593.213	0.0934342	6.28x10-5	0.201724	3.06x10-6	0.192111	0.53			462.932	0.156723	5.28x10-15
miR-362-5p	hsa-miR-362-5p	MIMAT0000705	aauccuuggaaccuaggugugagu	218.133	-0.0837642	4.47x10-5	-0.0304511	0.36	-0.192359	0.43	-0.0269489	0.73	209.534	-0.0497254	0.05							356.614	-0.139548	8.75x10-15
miR-4681	hsa-miR-4681	MIMAT0019766	aacgggaaugcaggcuguaucu	270.729	-0.139907	5.97x10-10	-0.255872	1.18x10-14	-0.963728	4.80x10-5	-0.11572	0.11	263.668	-0.137435	4.62x10-6	-0.270015	4.94x10-8	-1.03742	7.89x10-4			415.475	-0.1773	1.09x10-14
miR-1273e	hsa-miR-1273e	MIMAT0018079	uugcuugaacccaggaagugga	6200.55	0.10474	1.84x10-5	0.142373	1.24x10-4	0.685723	0.01	0.0786061	0.31	6119.98	0.0845573	4.18x10-4	0.152752	7.42x10-4	0.0554912	0.86			4629.12	0.158293	1.16x10-14
miR-532-5p	hsa-miR-532-5p	MIMAT0002888	caugccuugaguguaggaccgu	255.833	-0.0847489	3.43x10-6	-0.0611275	0.03	-0.395417	0.05	-0.0346353	0.60	253.42	-0.0901339	6.44x10-5	-0.136046	8.36x10-4					363.896	-0.125023	2.78x10-14
miR-181b-5p	hsa-miR-181b-5p	MIMAT0000257	aacauucauugcugucggugggu	408.134	-0.0336798	0.04	0.0721308	1.83x10-3	0.336413	0.04	0.0436154	0.36	400.159	-0.0496889	6.52x10-3	0.0121326	0.74	-0.090118	0.71			636.057	-0.119412	2.98x10-14
miR-4713-3p	hsa-miR-4713-3p	MIMAT0019821	ugggauccagacagugggagaa	1308.9	-0.142851	9.30x10-11	-0.287161	1.78x10-19	-1.35163	8.10x10-10	-0.0919	0.18	1284.64	-0.182175	9.40x10-12	-0.218574	9.74x10-7	-1.32332	1.91x10-7			1372.23	-0.181993	3.81x10-14
miR-375	hsa-miR-375	MIMAT0000728	uuuguucguucggcucgcguga	420.461	-0.250976	1.63x10-12	-0.14966	7.64x10-3	-0.536893	0.21	-0.0516055	0.70	397.267	-0.226795	5.02x10-8	-0.360722	7.69x10-7					495.015	-0.276148	4.38x10-14
miR-17-5p	hsa-miR-17-5p	MIMAT0000070	caaagugcuuacagugcagguag	2652.42	-0.0746697	1.97x10-4	-0.0106711	0.75	-0.0776202	0.78	-0.0102339	0.91	2557.89	-0.131013	4.70x10-11							7180.28	-0.145285	5.70x10-14
miR-1299	hsa-miR-1299	MIMAT0005887	uucuggaauucugugugaggga	775.899	0.125597	1.09x10-6	0.218724	8.01x10-9	0.741547	9.59x10-3	0.0611908	0.49	748.322	0.0832975	8.82x10-4	0.187119	6.96x10-5	0.0509894	0.87			606.378	0.164407	9.83x10-14
miR-122-5p	hsa-miR-122-5p	MIMAT0000421	uggagugugacaaugguguuug	3070.66	-0.36489	2.12x10-25	0.0241616	0.70	1.1304	4.79x10-3	-0.0646105	0.62	2660.61	-0.260638	1.00x10-10			0.942775	0.02			3057.07	-0.295617	1.01x10-13
miR-658	hsa-miR-658	MIMAT0003336	ggcggagggaaguagguccguuggu	3486.55	0.111826	6.97x10-12	0.14216	6.33x10-9	0.423019	0.02	0.082534	0.11	3517.28	0.166897	7.22x10-18	0.103885	7.72x10-4	0.363816	0.04			2731.42	0.125921	1.15x10-13
miR-151a-3p	hsa-miR-151a-3p	MIMAT0000757	cuagacugaagcuccuugagg	1149.05	-0.0651352	0.01	-0.0132927	0.75	-0.162276	0.59	-0.051308	0.55	1114.23	-0.187525	6.79x10-13							3341.06	-0.159756	1.24x10-13
miR-143-3p	hsa-miR-143-3p	MIMAT0000435	ugagaugaagcacuguagcuc	768.542	-0.0497467	0.04	0.0203175	0.59	-0.485099	0.05	-0.01454	0.89	750.134	-0.159297	5.05x10-11							1584.83	-0.193668	1.44x10-13
miR-6821-5p	hsa-miR-6821-5p	MIMAT0027542	gugcgugguggcucgaggcgggg	4179.31	0.078595	1.61x10-3	0.366037	4.94x10-28	1.35078	1.59x10-8	0.123303	0.10	4114.64	0.0884894	2.60x10-4	0.348816	6.74x10-18	0.968142	2.15x10-5			4038.32	0.15972	2.26x10-13
miR-6803-5p	hsa-miR-6803-5p	MIMAT0027506	cuggggguggggggcugggcgu	4128.06	0.0638399	0.01	0.331185	9.67x10-23	1.39267	6.15x10-9	0.00261543	0.98	3958.71	0.0678172	1.84x10-3	0.328774	1.30x10-18	0.917045	5.89x10-6			4616.72	0.122143	2.72x10-13
miR-338-3p	hsa-miR-338-3p	MIMAT0000763	uccagcaucagugauuuuguug	452.342	-0.0557156	6.40x10-4	0.032134	0.21	0.152328	0.42	0.0450078	0.38	445.4	-0.0771306	1.36x10-4							924.735	-0.1395	3.71x10-13
miR-24-3p	hsa-miR-24-3p	MIMAT0000080	uggcucaguucagcaggaacag	5061.56	-0.0748529	2.72x10-4	0.0338797	0.30	0.100619	0.70	0.0412779	0.57	4891.49	-0.138507	1.79x10-10							12842.5	-0.144737	4.60x10-13
miR-199a-5p	hsa-miR-199a-5p	MIMAT0000231	cccaguguucagacuaccuguuc	816.83	-0.0696235	0.03	0.00668171	0.90	-0.0198233	0.96	0.0335683	0.79	765.684	-0.212963	9.85x10-11							4011.02	-0.185758	5.98x10-13
miR-4478	hsa-miR-4478	MIMAT0019006	gaggcugagcugaggag	414.982	0.121246	1.06x10-7	0.335712	3.18x10-26	1.14946	5.80x10-7	0.0521822	0.52	414.443	0.169019	1.96x10-11	0.377389	2.33x10-18	0.65233	0.01			410.213	0.142928	1.07x10-12
miR-5196-5p	hsa-miR-5196-5p	MIMAT0021128	agggaaggggacgaggguuggg	837.837	0.164274	3.49x10-14	0.402746	7.96x10-42	0.92657	6.30x10-5	0.147527	0.02	1097.16	0.258272	1.27x10-14	0.532506	1.20x10-21	0.559335	0.11	0.0704431	0.27	651.802	0.0974011	1.40x10-12
miR-574-3p	hsa-miR-574-3p	MIMAT0003239	cacgcucaugcacacacccaca	2028.09	0.0871698	2.26x10-6	0.11111	7.36x10-5	0.361064	0.09	0.0231267	0.75	2035.9	0.0958932	2.11x10-6	0.11064	4.02x10-3					1942.14	0.0893373	2.04x10-12
miR-5739	hsa-miR-5739	MIMAT0023116	gcggagagagaauggggagc	64452.8	0.161635	5.25x10-13	0.151182	1.19x10-5	0.219409	0.42	0.0737172	0.31	65624.6	0.219299	1.61x10-15	0.154928	7.63x10-4					51480.5	0.154462	3.41x10-12
miR-149-3p	hsa-miR-149-3p	MIMAT0004609	agggagggacgggggcugugc	31365.9	0.0778596	2.19x10-3	0.310998	2.38x10-19	1.30365	1.14x10-7	0.026277	0.80	30034.3	0.0856977	5.45x10-5	0.283661	3.02x10-13	0.666589	1.47x10-3			33671.9	0.118367	3.78x10-12
miR-3180	hsa-miR-3180	MIMAT0018178	uggggcggagcuuccggag	8535.97	0.139594	9.11x10-12	0.228245	2.64x10-14	0.576957	0.01	0.0858004	0.18	8744.51	0.224253	1.55x10-19	0.126504	2.93x10-3	0.623562	8.72x10-3			7866.18	0.144515	7.15x10-12
miR-1273g-5p	hsa-miR-1273g-5p	MIMAT0020602	ggugguugaggcugcaguaagu	326.008	0.0750108	5.16x10-5	0.138268	5.13x10-7	0.447766	0.03	0.0373963	0.57	323.532	0.0659399	5.55x10-4	0.205333	3.41x10-9	0.0915389	0.70			279.85	0.1292	9.86x10-12
miR-22-3p	hsa-miR-22-3p	MIMAT0000077	aagcugccaguugaagaacugu	104822	-0.082166	2.34x10-3	-0.00783701	0.86	0.0196616	0.96	-0.0330425	0.74	99570.7	-0.113545	1.86x10-5							191200	-0.123974	2.44x10-11
miR-548w	hsa-miR-548w	MIMAT0015060	aaaaguaacugcgguuuuugccu	260.441	0.0753983	3.50x10-4	0.0953058	2.86x10-3	0.416934	0.08	0.118083	0.06	256.655	0.0655113	6.84x10-3	0.106963	0.02					219.401	0.138088	2.92x10-11
miR-584-5p	hsa-miR-584-5p	MIMAT0003249	uuaugguuugccugggacugag	239.861	-0.0770528	0.01	-0.0867909	0.05	-0.365611	0.27	-0.0926888	0.30	228.654	-0.179214	4.16x10-8	-0.0940863	0.13					757.274	-0.159384	3.19x10-11
miR-649	hsa-miR-649	MIMAT0003319	aaaccuguguuguucaagaguc	229.923	0.0839392	9.56x10-4	0.175688	2.37x10-6	0.666857	0.02	0.100747	0.18	224.538	0.0666342	0.02	0.155352	3.59x10-3	0.0120956	0.97			193.269	0.16683	4.17x10-11
miR-3180-3p	hsa-miR-3180-3p	MIMAT0015058	uggggcggagcuuccggaggcc	8454.67	0.125786	1.09x10-10	0.204716	9.22x10-13	0.457017	0.04	0.0777766	0.20	8626.3	0.212502	3.84x10-19	0.124891	2.12x10-3	0.531691	0.02			7981.68	0.133391	5.69x10-11
miR-566	hsa-miR-566	MIMAT0003230	gggcgccugugaucccaac	566.839	0.0937872	8.99x10-6	0.144509	5.07x10-6	0.457544	0.05	0.0442647	0.55	556.257	0.0744324	4.12x10-4	0.147089	2.43x10-4					484.365	0.119795	7.77x10-11
miR-191-5p	hsa-miR-191-5p	MIMAT0000440	caacggaaucccaaaagcagcug	3090.66	-0.0621764	0.02	0.0745815	0.05	0.262809	0.36	0.063294	0.42	2952.5	-0.151212	2.50x10-9	0.0153264	0.77					11532.6	-0.144645	1.43x10-10
miR-3652	hsa-miR-3652	MIMAT0018072	cggcuggaggugugagga	263.737	0.113296	1.89x10-4	0.373008	7.55x10-19	1.3157	1.75x10-5	-0.0392713	0.73	288.322	0.277057	1.48x10-14	0.430185	1.79x10-12	1.14698	1.48x10-3			239.909	0.165396	1.96x10-10
miR-376a-3p	hsa-miR-376a-3p	MIMAT0000729	aucauagaggaaaauccacgu	294.319	-0.114642	7.54x10-4	-0.122324	0.02	-0.558796	0.15	-0.0968215	0.36	287.213	-0.146574	2.98x10-4	-0.225939	2.32x10-3					937.479	-0.23444	2.30x10-10
miR-181c-5p	hsa-miR-181c-5p	MIMAT0000258	aacauucaaccugucggugagu	922.221	-0.0244095	0.03	-0.036435	0.02	-0.113916	0.35	0.00120202	0.98	931.732	-0.0325385	0.02	-0.0817459	1.99x10-4					1557.08	-0.0717276	3.47x10-10
miR-6756-5p	hsa-miR-6756-5p	MIMAT0027412	aggguggggcuggagguggggcu	6307.82	0.0684088	4.59x10-5	0.204792	4.17x10-18	0.769017	6.56x10-6	0.0123936	0.88	6295.11	0.0964818	7.38x10-9	0.181873	8.02x10-11	0.180262	0.32			6561.34	0.0899397	5.54x10-10
miR-6799-5p	hsa-miR-6799-5p	MIMAT0027498	ggggaggugugcagggcugg	2042.17	0.0693328	0.02	0.483315	1.29x10-38	1.73263	6.11x10-10	-0.0187166	0.89	1913.83	0.105787	1.50x10-5	0.343739	9.77x10-15	0.677483	6.54x10-3			2282.92	0.122308	7.40x10-10
miR-20a-5p	hsa-miR-20a-5p	MIMAT0000075	uaaagugcuuauagugcagguag	2801.19	-0.0551817	4.31x10-3	0.0238124	0.43	-0.0545609	0.83	0.0328824	0.62	2700.08	-0.0991983	4.44x10-8							6822.4	-0.109303	8.20x10-10
miR-7109-5p	hsa-miR-7109-5p	MIMAT0028115	cuggggggaggagacccugcu	270.436	0.170591	1.20x10-15	0.231789	2.29x10-13	0.59182	0.02	0.0543117	0.46	281.06	0.275199	4.59x10-23	0.221295	1.37x10-6	0.736571	8.20x10-3			267.915	0.161569	8.20x10-10
miR-1304-3p	hsa-miR-1304-3p	MIMAT0022720	ucucacuguagccucgaacccc	557.987	0.0648232	3.98x10-5	0.0752019	1.85x10-3	0.251565	0.16	0.00384963	0.96	565.339	0.0806784	9.93x10-6	0.0679379	0.04					470.459	0.106948	1.32x10-9
miR-23a-3p	hsa-miR-23a-3p	MIMAT0000078	aucacauugccagggauuucc	9697.04	-0.0517287	0.02	0.0758133	0.02	0.220979	0.36	0.0795262	0.20	9352.19	-0.0999991	3.87x10-6	0.00101581	0.98					23940.7	-0.119208	2.17x10-9
miR-6738-5p	hsa-miR-6738-5p	MIMAT0027377	cgagggguagaagagcacagggg	325.853	0.138139	2.67x10-11	0.185904	1.98x10-9	0.470215	0.05	-0.117277	0.07	314.029	0.121647	1.28x10-9	0.213013	4.79x10-10	0.444241	0.03			324.122	0.114714	2.25x10-9
miR-6124	hsa-miR-6124	MIMAT0024597	gggaaaaggaagggggagga	4567.21	0.167858	2.06x10-10	0.469948	1.65x10-38	1.10728	7.64x10-5	0.208693	4.46x10-3	4702.83	0.130197	2.18x10-6	0.489543	7.32x10-28	0.433338	0.12	0.172075	7.83x10-3	2814.3	0.101531	4.19x10-9
miR-142-5p	hsa-miR-142-5p	MIMAT0000433	cauaaaguagaaagcacuacu	4252.64	-0.0811263	3.24x10-4	0.0268174	0.46	0.0348142	0.91	0.0380034	0.63	4071.32	-0.0977752	3.70x10-5							7818.62	-0.13148	5.30x10-9
miR-4512	hsa-miR-4512	MIMAT0019049	cagggccucacuguaucgccca	285.157	0.0805341	3.72x10-6	0.0719749	7.64x10-3	0.307016	0.13	0.028575	0.65	283.625	0.047803	0.02	0.0819144	0.03					274.248	0.112687	1.58x10-8
miR-625-5p	hsa-miR-625-5p	MIMAT0003294	agggggaaaguucuauagucc	291.063	-0.0678362	1.07x10-3	0.068016	0.03	0.296727	0.21	0.0371823	0.61	280.185	-0.0882863	1.84x10-4	0.0482155	0.29					902.243	-0.147008	2.42x10-8
miR-8078	hsa-miR-8078	MIMAT0031005	ggucuaggcccggugagagacuc	1224.15	0.140834	5.97x10-7	0.128197	3.21x10-3	0.6965	0.03	0.0303146	0.80	1214.61	0.075026	0.02	0.085054	0.15	-0.212914	0.59			1060.03	0.141894	2.46x10-8
miR-23b-3p	hsa-miR-23b-3p	MIMAT0000418	aucacauugccagggauuacc	5963.42	-0.051362	0.01	0.072382	0.02	0.19583	0.41	0.0833844	0.18	5764.49	-0.0806217	8.49x10-5	0.00606055	0.89					13677.2	-0.107189	2.57x10-8
miR-4502	hsa-miR-4502	MIMAT0019038	gcugaugaugauggugcugaag	239.824	0.0968732	1.15x10-6	0.0760987	0.01	0.159215	0.51	0.0556168	0.39	234.875	0.0899125	7.43x10-5	0.0920699	0.03					201.011	0.122399	2.88x10-8
miR-1225-3p	hsa-miR-1225-3p	MIMAT0005573	ugagccccugugccgcccccag	2273.98	0.045915	5.50x10-4	0.0669664	7.72x10-4	0.175584	0.25	0.0479706	0.24	2271.74	0.0874009	1.65x10-8	0.0709404	7.87x10-3					1876.78	0.0823303	3.69x10-8
miR-6722-3p	hsa-miR-6722-3p	MIMAT0025854	ugcaggggucgggugggccagg	540.126	0.168329	1.08x10-19	0.190925	7.12x10-12	0.509617	0.02	0.0595685	0.33	558.004	0.233425	3.81x10-20	0.269204	2.90x10-11	0.704812	4.42x10-3			474.264	0.138021	3.87x10-8
miR-21-3p	hsa-miR-21-3p	MIMAT0004494	caacaccagucgaugggcugu	369.553	-0.0755812	1.42x10-3	-0.0709032	0.05	-0.247274	0.37	-0.0957835	0.18	362.27	-0.0994282	1.92x10-4	-0.0694259	0.18					832.598	-0.107555	4.10x10-8
miR-101-3p	hsa-miR-101-3p	MIMAT0000099	uacaguacugugauaacugaa	843.796	-0.0522979	6.32x10-3	0.00580223	0.85	-0.245897	0.25	-0.00292216	0.98	823.438	-0.0726143	1.64x10-4							1174.76	-0.0909122	4.84x10-8
miR-16-5p	hsa-miR-16-5p	MIMAT0000069	uagcagcacguaaauauuggcg	24724.9	-0.0451963	0.03	-0.0385144	0.21	-0.275129	0.22	-0.0195102	0.81	23793	-0.0675059	4.82x10-4							46971.2	-0.0884564	6.22x10-8
miR-378g	hsa-miR-378g	MIMAT0018937	acugggcuuggagucagaag	567.932	-0.0385821	0.02	0.0376163	0.13	0.320399	0.07	0.00796467	0.91	561.07	-0.0485823	3.10x10-3							725.011	-0.0646238	7.36x10-8
miR-27a-3p	hsa-miR-27a-3p	MIMAT0000084	uucacaguggcuaaguuccgc	11137.1	-0.0566297	9.13x10-3	0.0250144	0.45	0.102832	0.70	0.0920509	0.15	10792.6	-0.088806	6.28x10-5							22912.7	-0.106549	1.14x10-7
miR-20b-5p	hsa-miR-20b-5p	MIMAT0001413	caaagugcucauagugcagguag	650.253	-0.0745833	1.37x10-5	-0.0143666	0.61	-0.224266	0.27	0.00493172	0.95	633.47	-0.0798355	5.24x10-6							1335.8	-0.090832	1.45x10-7
miR-1249	hsa-miR-1249	MIMAT0005901	acgcccuucccccccuucuuca	1260.52	-0.0667867	2.11x10-6	-0.126392	8.69x10-10	-0.427897	5.42x10-3	-0.0222718	0.66	1257.61	-0.0736448	5.38x10-5	-0.128636	9.61x10-6	-0.911703	6.98x10-8			2426.18	-0.0609023	1.45x10-7
miR-548ay-5p	hsa-miR-548ay-5p	MIMAT0025452	aaaaguaauugugguuuuugc	396.464	0.0473084	3.12x10-3	0.0557946	0.02	-0.00716465	0.97	0.0542958	0.26	390.887	0.0425545	0.02	0.0793526	0.02					332.986	0.0864362	1.76x10-7
miR-1202	hsa-miR-1202	MIMAT0005865	gugccagcugcagugggggag	855.686	0.0281729	8.51x10-3	0.020535	0.20	-0.0174592	0.91	0.0186269	0.61	859.259	0.0842317	3.22x10-10							813.075	0.071561	2.07x10-7
miR-4496	hsa-miR-4496	MIMAT0019031	gaggaaacugaagcugagaggg	210.04	0.087759	2.85x10-4	0.131748	2.91x10-4	0.289461	0.30	0.0128659	0.91	208.474	0.0850898	1.19x10-3	0.196098	4.47x10-5					196.162	0.127645	4.18x10-7
miR-6500-3p	hsa-miR-6500-3p	MIMAT0025455	acacuuguugggaugaccugc	197.075	0.0790119	2.55x10-3	0.0668797	0.09	0.140515	0.66	0.0248702	0.82	199.722	0.060116	0.04							173.749	0.140094	6.95x10-7
miR-4459	hsa-miR-4459	MIMAT0018981	ccaggaggcggaggagguggag	2602.18	0.0905026	1.02x10-5	0.280348	8.74x10-23	1.07363	1.64x10-7	0.0506002	0.46	2683.54	0.150274	8.75x10-10	0.327571	2.79x10-14	0.221756	0.45			2438.13	0.0746432	7.26x10-7
miR-15b-5p	hsa-miR-15b-5p	MIMAT0000417	uagcagcacaucaugguuuaca	3364.68	-0.0552377	0.02	-0.0175257	0.62	-0.164018	0.53	0.0219426	0.81	3258.85	-0.0776712	4.79x10-4							9548.95	-0.10666	7.90x10-7
miR-6775-5p	hsa-miR-6775-5p	MIMAT0027450	ucggggcaugggggagggaggcugg	471.789	0.120255	2.09x10-9	0.236851	2.79x10-16	0.693769	1.65x10-3	-0.0311986	0.68	529.222	0.21611	2.53x10-12	0.422677	1.92x10-16	0.415669	0.25			523.595	0.114147	8.65x10-7
miR-342-3p	hsa-miR-342-3p	MIMAT0000753	ucucacacagaaaucgcacccgu	2351.46	-0.0712434	3.70x10-5	0.157144	3.67x10-10	0.699601	9.11x10-5	0.0964198	0.06	2234.39	-0.101434	9.50x10-9	0.0441559	0.20	0.0529187	0.83			3019.22	-0.0768139	9.87x10-7
miR-146b-5p	hsa-miR-146b-5p	MIMAT0002809	ugagaacugaauuccauaggcu	1058.35	-0.0631521	5.97x10-7	0.0654954	7.39x10-4	0.323045	0.02	0.0678397	0.08	1038.82	-0.054157	7.43x10-5	0.00288744	0.91	0.0137772	0.94			1523.97	-0.0584353	1.05x10-6
miR-451a	hsa-miR-451a	MIMAT0001631	aaaccguuaccauuacugaguu	166396	-0.0558146	0.02	-0.0366737	0.31	-0.617597	0.01	-0.0536344	0.47	161774	-0.072041	2.84x10-3			-0.1627	0.58			182991	-0.100417	1.17x10-6
miR-6824-5p	hsa-miR-6824-5p	MIMAT0027548	guaggggagguugggccaggga	317.718	0.100612	2.46x10-9	0.119736	3.28x10-6	0.328321	0.09	-0.0370874	0.54	315	0.0999896	2.31x10-7	0.145475	5.36x10-6					311.129	0.0938237	1.37x10-6
miR-148a-3p	hsa-miR-148a-3p	MIMAT0000243	ucagugcacuacagaacuuugu	584.925	-0.0542323	0.03	0.111983	1.20x10-3	0.557868	0.03	0.100434	0.15	558.483	-0.0798211	5.15x10-4	0.0421741	0.39	0.120226	0.70			1452.24	-0.103738	1.61x10-6
miR-26a-5p	hsa-miR-26a-5p	MIMAT0000082	uucaaguaauccaggauaggcu	17785.2	-0.0456423	0.04	0.0555367	0.08	0.290608	0.22	0.0695389	0.28	17126.6	-0.0978195	3.93x10-6							46060.6	-0.096834	1.71x10-6
let-7g-5p	hsa-let-7g-5p	MIMAT0000414	ugagguaguaguuuguacaguu	3364.71	-0.0441898	0.02	0.0825873	2.27x10-3	0.273255	0.18	0.0638935	0.25	3250.68	-0.0623276	2.60x10-4	0.0206677	0.57					6568.55	-0.0790016	3.04x10-6
miR-26b-5p	hsa-miR-26b-5p	MIMAT0000083	uucaaguaauucaggauaggu	3616.38	-0.0511538	0.03	-0.00148324	0.97	-0.131875	0.62	0.0385667	0.62	3482.47	-0.0731789	1.09x10-3							7392.2	-0.104119	3.31x10-6
miR-192-5p	hsa-miR-192-5p	MIMAT0000222	cugaccuaugaauugacagcc	300.839	-0.105707	6.43x10-6	0.116183	1.22x10-3	0.326329	0.24	-0.0150412	0.89	281.277	-0.0905593	5.54x10-4	-0.0794654	0.11					377.21	-0.104433	3.78x10-6
miR-29a-3p	hsa-miR-29a-3p	MIMAT0000086	uagcaccaucugaaaucgguua	4636.59	-0.0427199	0.02	0.159976	3.68x10-10	0.508456	8.92x10-3	0.0786775	0.15	4446.1	-0.0830716	1.63x10-7	0.0813557	0.01	-0.0130822	0.96			5411.52	-0.0640028	4.06x10-6
miR-27b-3p	hsa-miR-27b-3p	MIMAT0000419	uucacaguggcuaaguucugc	2275.01	-0.0464196	0.02	0.0431884	0.15	0.22678	0.31	0.0872414	0.14	2216.11	-0.0592005	4.60x10-3							4352.91	-0.084877	4.94x10-6
miR-548b-5p	hsa-miR-548b-5p	MIMAT0004798	aaaaguaauugugguuuuggcc	202.39	0.0721719	3.23x10-3	0.106183	3.51x10-3	0.0777365	0.82	0.0529383	0.53	198.309	0.0743	4.42x10-3	0.0819033	0.09					182.655	0.107167	5.71x10-6
miR-4507	hsa-miR-4507	MIMAT0019044	cuggguugggcugggcuggg	368.375	0.0956713	1.70x10-6	0.144199	1.49x10-6	0.52019	0.02	-0.00572804	0.95	365.238	0.0749251	1.17x10-4	0.0948281	0.01	-0.188734	0.45			408.23	0.0747824	9.91x10-6
miR-1913	hsa-miR-1913	MIMAT0007888	ucugcccccuccgcugcugcca	718.509	0.0522362	2.15x10-4	0.111245	6.25x10-8	0.149627	0.37	-0.0105283	0.87	719.82	0.0684608	1.79x10-4	0.0950692	2.49x10-3					715.734	0.075952	1.52x10-5
miR-6810-3p	hsa-miR-6810-3p	MIMAT0027521	uccccugcucccuuguuccccag	1562.02	0.0713229	1.18x10-6	0.186251	2.38x10-19	0.492792	1.94x10-3	0.0625914	0.18	1571.78	0.117645	4.46x10-11	0.133345	2.90x10-6	0.149101	0.45			1369.63	0.0717324	1.72x10-5
miR-4421	hsa-miR-4421	MIMAT0018934	accugucuguggaaaggagcua	200.129	0.0563558	0.04	0.0879817	0.02	0.194682	0.52	0.0270041	0.80	197.574	0.082238	5.13x10-3	0.105	0.05					177.893	0.131825	2.12x10-5
miR-4463	hsa-miR-4463	MIMAT0018987	gagacugggguggggcc	1378.13	0.0817531	9.49x10-4	0.30285	4.46x10-19	0.946986	1.74x10-4	0.0059986	0.96	1376.82	0.0752424	5.57x10-3	0.268033	7.04x10-8	0.905452	1.28x10-3			1927.28	0.0863849	3.01x10-5
miR-4539	hsa-miR-4539	MIMAT0019082	gcugaacugggcugagcugggc	643.264	0.121592	5.57x10-9	0.146045	4.12x10-6	0.453612	0.05	0.0254805	0.76	626.171	0.0585837	8.46x10-3	0.0522791	0.23					572.25	0.0877955	3.18x10-5
miR-4534	hsa-miR-4534	MIMAT0019073	ggauggaggaggggucu	1589.52	0.131222	2.84x10-12	0.299528	6.92x10-30	0.647572	1.83x10-3	0.168876	7.06x10-4	1607.62	0.158007	4.30x10-14	0.325741	2.05x10-21	0.401085	0.05	0.132738	7.69x10-3	1137.32	0.0579577	5.04x10-5
miR-1322	hsa-miR-1322	MIMAT0005953	gaugaugcugcugaugcug	269.819	0.0652973	4.15x10-3	0.0859368	0.01	0.315348	0.22	0.024244	0.79	271.685	0.0866071	1.05x10-3	0.122206	0.01					246.102	0.114714	5.51x10-5
miR-1914-5p	hsa-miR-1914-5p	MIMAT0007889	cccugugcccggcccacuucug	556.06	0.0769827	1.87x10-5	0.0775583	5.24x10-3	0.0535615	0.83	0.0167984	0.83	557.914	0.0789204	1.28x10-4	0.11514	1.90x10-3					526.855	0.097935	5.75x10-5
miR-1207-5p	hsa-miR-1207-5p	MIMAT0005871	uggcagggaggcugggagggg	6413.28	0.0515801	2.14x10-4	0.0873804	2.42x10-5	0.214125	0.18	0.0298277	0.54	6410.57	0.0890787	1.92x10-8	0.105427	2.24x10-5					5525.66	0.0563398	5.86x10-5
miR-378a-3p	hsa-miR-378a-3p	MIMAT0000732	acuggacuuggagucagaaggc	759.382	-0.0462065	0.01	0.0600953	0.02	0.387121	0.04	0.0110474	0.89	737.383	-0.0687762	7.43x10-5	-0.00721676	0.85	-0.00618931	0.97			949.374	-0.0478997	1.10x10-4
miR-378i	hsa-miR-378i	MIMAT0019074	acuggacuaggagucagaagg	798.439	-0.0652039	2.67x10-5	0.0221736	0.37	0.272361	0.13	-0.0102319	0.89	774.537	-0.0422141	0.01							983.753	-0.0470646	1.40x10-4
miR-4486	hsa-miR-4486	MIMAT0019020	gcugggcgaggcuggca	1471.86	0.0578436	1.17x10-5	0.143904	2.36x10-14	0.333092	0.02	0.0255563	0.59	1490.21	0.0846603	8.24x10-8	0.169918	2.55x10-11	-0.0794422	0.64			1266.81	0.0445774	2.47x10-4
miR-8071	hsa-miR-8071	MIMAT0030998	cgguggacuggagugggugg	373.374	0.0457979	0.02	0.117145	2.73x10-5	0.388263	0.06	-0.00838327	0.92	361.451	0.0608196	3.61x10-3	0.0739571	0.05					333.277	0.0794474	2.67x10-4
miR-8052	hsa-miR-8052	MIMAT0030979	cgggacuguagagggcaugagc	214.565	0.0603086	9.15x10-4	0.122011	4.92x10-6	0.121221	0.57	0.0330116	0.61	215.685	0.144895	3.22x10-10	0.0494687	0.21					200.842	0.0827555	3.02x10-4
miR-5006-5p	hsa-miR-5006-5p	MIMAT0021033	uugccagggcaggagguggaa	448.986	0.0384154	2.61x10-3	0.0515353	7.00x10-3	0.0368027	0.83	0.0250283	0.57	464.622	0.118811	5.44x10-9	0.0707018	0.03					382.012	0.0738001	3.80x10-4
miR-6511b-3p	hsa-miR-6511b-3p	MIMAT0025848	ccucaccaccccuucugccugca	708.98	0.0820116	6.55x10-10	0.156566	3.29x10-16	0.114592	0.49	0.0572489	0.18	713.737	0.103715	1.63x10-9	0.121593	1.17x10-5					705.246	0.0608051	4.01x10-4
miR-6086	hsa-miR-6086	MIMAT0023711	ggagguugggaagggcagag	236.302	0.105976	1.18x10-6	0.315599	1.69x10-25	0.727529	2.07x10-3	0.0543551	0.46	240.629	0.114818	5.85x10-6	0.372893	1.34x10-18	0.313444	0.28			212.022	0.0722979	5.06x10-4
miR-6877-3p	hsa-miR-6877-3p	MIMAT0027655	cagccucugcccuuggccucc	453.305	0.0585226	1.07x10-5	0.0418788	0.04	0.146576	0.35	0.00885989	0.89	457.725	0.0543762	1.49x10-3	0.030249	0.33					459.019	0.0622459	5.99x10-4
miR-5684	hsa-miR-5684	MIMAT0022473	aacucuagccugagcaacag	181.664	0.0758424	4.94x10-3	0.0865128	0.03	0.338969	0.27	0.0570344	0.53	175.288	0.0680332	0.02	0.161451	2.68x10-3					162.354	0.0959277	9.92x10-4
miR-6726-5p	hsa-miR-6726-5p	MIMAT0027353	cgggagcuggggucugcaggu	380.923	0.0625512	1.34x10-7	0.0859755	1.69x10-6	0.301885	0.02	0.0260479	0.54	389.825	0.13543	3.52x10-11	0.113355	1.26x10-3	0.0396141	0.87			369.759	0.0544157	1.39x10-3
miR-4417	hsa-miR-4417	MIMAT0018929	ggugggcuucccggaggg	2588.25	0.0771167	5.35x10-3	0.139612	5.54x10-4	0.388523	0.21	-0.117688	0.16	2483.12	0.163542	2.45x10-9	0.00860134	0.87					2360.07	0.0733162	1.88x10-3
miR-1275	hsa-miR-1275	MIMAT0005929	gugggggagaggcuguc	426.63	0.120234	1.86x10-8	0.28803	1.46x10-21	1.07955	5.80x10-7	0.0144605	0.89	413.192	0.171859	8.47x10-16	0.277734	2.71x10-12	0.248401	0.33			480.145	0.0459586	2.18x10-3
miR-422a	hsa-miR-422a	MIMAT0001339	acuggacuuagggucagaaggc	351.171	-0.071023	3.83x10-5	0.0538194	0.04	0.509532	7.18x10-3	-0.0328852	0.60	344.664	-0.0452682	0.02	-0.00726775	0.86	-0.205247	0.42			466.944	-0.0436159	2.23x10-3
miR-4758-5p	hsa-miR-4758-5p	MIMAT0019903	gugagugggagccgguggggcug	321.96	0.0440365	0.03	0.116915	2.42x10-5	0.519765	0.01	-0.0116322	0.89	323.787	0.087527	9.08x10-5	0.147327	2.02x10-4	-0.164216	0.57			346.881	0.0804805	3.24x10-3
miR-4505	hsa-miR-4505	MIMAT0019041	aggcugggcugggacgga	1737.96	0.0351553	7.27x10-3	0.100814	4.14x10-8	0.284872	0.04	0.0527769	0.18	1732.36	0.0595669	7.57x10-5	0.136689	1.36x10-8	-0.0998915	0.53			1457.18	0.0348549	4.39x10-3
miR-4667-5p	hsa-miR-4667-5p	MIMAT0019743	acuggggagcagaaggagaacc	625.488	0.0444932	2.56x10-4	-0.00831928	0.68	-0.031308	0.86	0.0111162	0.83	622.96	0.0706606	7.32x10-5							545.792	0.0575898	4.72x10-3
miR-3687	hsa-miR-3687	MIMAT0018115	cccggacaggcguucgugcgacgu	406.065	0.0779897	2.56x10-3	0.0494965	0.21	0.488748	0.09	-0.199313	3.93x10-3	378.252	0.074174	2.00x10-3					-0.111142	0.04	379.122	0.0734447	5.64x10-3
miR-378f	hsa-miR-378f	MIMAT0018932	acuggacuuggagccagaag	469.078	-0.057931	3.11x10-4	0.0236026	0.35	0.267995	0.15	-0.0131972	0.86	460.006	-0.0460954	9.44x10-3							594.068	-0.034972	5.64x10-3
miR-6892-3p	hsa-miR-6892-3p	MIMAT0027685	ucccucucccaccccuugcag	6013.91	0.0570398	3.14x10-5	0.106206	1.56x10-7	0.280577	0.07	0.0482905	0.26	6053.13	0.101657	4.24x10-9	0.0765956	5.79x10-3					5129.36	0.0467615	5.64x10-3
miR-6894-5p	hsa-miR-6894-5p	MIMAT0027688	aggaggauggagagcugggccaga	247.219	0.0874334	6.20x10-4	0.231278	2.14x10-10	0.654274	0.02	-0.0198063	0.86	242.792	0.0814392	3.61x10-3	0.287764	4.84x10-9	0.223721	0.55			268.093	0.0661013	5.87x10-3
miR-4728-5p	hsa-miR-4728-5p	MIMAT0019849	ugggaggggagaggcagcaagca	265.598	0.0525688	0.03	0.212289	1.23x10-10	0.518343	0.04	0.0341592	0.69	266.888	0.0806048	4.62x10-3	0.305376	4.65x10-10	0.0305637	0.94			310.819	0.0603789	6.65x10-3
miR-4270	hsa-miR-4270	MIMAT0016900	ucagggagucaggggagggc	268.463	0.0703946	3.50x10-4	0.168937	2.71x10-9	0.45709	0.03	-0.0259159	0.72	270.496	0.0700321	5.97x10-3	0.250136	8.02x10-9	0.176473	0.58			281.971	0.0531558	9.84x10-3
miR-150-5p	hsa-miR-150-5p	MIMAT0000451	ucucccaacccuuguaccagug	18170.9	-0.0936317	5.02x10-7	0.195485	3.30x10-13	0.768246	7.39x10-5	0.0738761	0.20	17430.6	-0.098333	2.60x10-7	0.103931	2.96x10-3	0.0905781	0.70			17161.7	-0.0447595	0.01
miR-6802-5p	hsa-miR-6802-5p	MIMAT0027504	cuagguggggggcuugaagc	2367.35	-0.0875029	2.87x10-8	-0.10767	7.01x10-6	-0.484958	5.33x10-3	-0.0272611	0.63	2350.35	-0.0794415	8.86x10-5	-0.128469	7.30x10-5	-0.773373	2.84x10-5			2548.03	-0.0435995	0.01
miR-6845-5p	hsa-miR-6845-5p	MIMAT0027590	cggggccagagcagagagc	2302.94	0.100561	1.26x10-5	0.283787	2.49x10-18	0.29652	0.28	0.240267	1.32x10-5	2354.34	0.138737	6.79x10-8	0.349908	1.54x10-16			0.134927	0.02	1673.22	0.0441161	0.01
miR-4721	hsa-miR-4721	MIMAT0019835	ugagggcuccaggugacggugg	282.771	0.0444894	1.75x10-3	0.0608399	4.30x10-3	0.010696	0.96	-0.0073895	0.91	290.261	0.112312	2.37x10-9	0.0302158	0.32					260.418	0.0487474	0.01
miR-765	hsa-miR-765	MIMAT0003945	uggaggagaaggaaggugaug	255.279	0.100901	2.31x10-6	0.136693	2.33x10-5	-0.0632455	0.83	-0.0226145	0.80	251.651	0.0828776	9.55x10-4	0.248455	2.86x10-9					216.707	0.0593532	0.02
miR-6778-5p	hsa-miR-6778-5p	MIMAT0027456	agugggaggacaggaggcaggu	537.196	0.0597824	2.87x10-3	0.245502	1.78x10-19	0.671317	1.25x10-3	0.0364234	0.61	531.116	0.0828181	1.79x10-4	0.271011	1.75x10-12	0.0488486	0.86			497.364	0.0393746	0.02
miR-4706	hsa-miR-4706	MIMAT0019806	agcggggaggaagugggcgcugcuu	1238.26	-0.0515025	0.02	-0.168342	5.86x10-8	-0.473366	0.04	-0.0973512	0.14	1200.86	-0.0807303	1.71x10-3	-0.10067	0.02	-0.705845	6.81x10-3			1342.06	-0.0598896	0.03
miR-6809-5p	hsa-miR-6809-5p	MIMAT0027518	uggcaaggaaagaagaggauca	2083.89	-0.0463869	4.40x10-4	-0.0851121	1.33x10-5	-0.451614	1.14x10-3	-0.015732	0.76	2079.59	-0.0433411	8.27x10-3	-0.100942	9.89x10-5	-0.581223	4.77x10-5			1579.82	-0.0310789	0.03
miR-210-5p	hsa-miR-210-5p	MIMAT0026475	agccccugcccaccgcacacug	1310.12	0.0322923	3.94x10-3	0.0422214	0.01	-0.0173964	0.91	0.000158566	1.00	1316.96	0.0626786	1.49x10-4	0.0314656	0.24					1171.39	0.0338382	0.04
miR-7150	hsa-miR-7150	MIMAT0028211	cuggcagggggagaggua	1000.17	0.117751	7.95x10-7	0.358433	1.19x10-27	1.22545	3.26x10-7	0.0440298	0.61	1007.81	0.17294	1.57x10-12	0.371572	6.74x10-18	0.7782	1.28x10-3			1056.34	0.0312063	0.06
miR-6797-5p	hsa-miR-6797-5p	MIMAT0027494	aggagggaaggggcugagaacagga	180.414	0.0719589	0.02	0.171161	6.31x10-5	0.41707	0.21	-0.0891482	0.32	177.239	0.0882446	8.90x10-3	0.219952	2.36x10-4					214.42	0.0535256	0.06
miR-4257	hsa-miR-4257	MIMAT0016878	ccagagguggggacugag	569.199	-0.0515691	2.42x10-4	-0.15769	2.10x10-15	-0.502945	6.18x10-4	-0.0570195	0.18	565.879	-0.0458105	0.01	-0.113615	6.50x10-5	-0.697683	4.77x10-5			500.544	-0.0290153	0.07
miR-7106-5p	hsa-miR-7106-5p	MIMAT0028109	ugggaggaggggaucuuggg	191.741	0.0738008	4.87x10-4	0.137529	1.10x10-5	0.0927237	0.74	0.0347138	0.64	190.036	0.0802045	2.30x10-3	0.21243	3.44x10-6					177.48	0.0480023	0.07
miR-6789-5p	hsa-miR-6789-5p	MIMAT0027478	guaggggcgucccgggcgcgcggg	4056.76	-0.0438574	5.58x10-3	-0.125148	1.95x10-8	-0.54571	6.77x10-4	-0.0282954	0.61	4050.38	-0.0557005	6.07x10-3	-0.138007	1.66x10-5	-0.655851	5.99x10-4			4039.21	-0.0311511	0.10
miR-1471	hsa-miR-1471	MIMAT0007349	gcccgcguguggagccaggugu	240.968	0.0466011	8.02x10-3	0.0020832	0.94	0.207718	0.29	0.000142834	1.00	245.115	0.0779004	7.03x10-4							231.827	0.0410158	0.15
miR-6880-5p	hsa-miR-6880-5p	MIMAT0027660	ugguggaggaagagggcagcuc	304.548	0.0608893	1.52x10-3	0.1251	8.23x10-6	0.223144	0.31	-0.0741454	0.20	294.041	0.045223	0.03	0.138927	3.16x10-4					392.676	0.0225166	0.18
miR-7111-5p	hsa-miR-7111-5p	MIMAT0028119	ugggggaggaaggacaggccau	4116.02	0.0765802	2.68x10-3	0.361729	2.27x10-26	0.644443	0.02	0.298874	1.73x10-7	4120.73	0.0836475	1.15x10-3	0.393245	2.87x10-20	0.222015	0.45	0.13415	0.03	2526.51	0.027106	0.18
miR-4707-3p	hsa-miR-4707-3p	MIMAT0019808	agcccgccccagccgagguucu	475.47	0.0478656	2.33x10-3	0.132069	2.86x10-9	0.260206	0.14	-0.0174305	0.78	477.477	0.0816171	1.58x10-4	0.204771	9.42x10-10					506.504	0.0303743	0.18
miR-1228-3p	hsa-miR-1228-3p	MIMAT0005583	ucacaccugccucgcccccc	609.822	0.0369303	0.03	0.0220406	0.38	0.0357815	0.87	0.0229098	0.69	604.958	0.0419392	0.03							636.662	0.0174106	0.31
miR-6891-3p	hsa-miR-6891-3p	MIMAT0027683	cccucaucuuccccuccuuuc	402.769	0.0538698	2.40x10-5	0.0630405	1.25x10-3	-0.0214491	0.91	0.0334281	0.42	403.75	0.0936936	4.16x10-8	0.0144386	0.61					330.849	0.0162829	0.34
let-7a-5p	hsa-let-7a-5p	MIMAT0000062	ugagguaguagguuguauaguu	10002	-0.0320055	0.11	0.0702643	9.95x10-3	0.287238	0.16	0.0610721	0.27				0.0219073	0.60
let-7b-5p	hsa-let-7b-5p	MIMAT0000063	ugagguaguagguugugugguu	4112.07	-0.00591536	0.82	0.0838304	7.65x10-4	0.326327	0.08	0.0697297	0.17				0.00125269	0.97
let-7c-5p	hsa-let-7c-5p	MIMAT0000064	ugagguaguagguuguaugguu	3156.84	-0.00726598	0.77	0.0871652	3.90x10-4	0.314356	0.09	0.0838797	0.10				0.0209729	0.56
let-7d-5p	hsa-let-7d-5p	MIMAT0000065	agagguaguagguugcauaguu	1656.81	-0.0407451	0.07	0.0438572	0.17	0.175007	0.47	0.0605032	0.35
let-7d-3p	hsa-let-7d-3p	MIMAT0004484	cuauacgaccugcugccuuucu	515.2	-0.021667	0.33	0.061197	0.02	0.299883	0.14	0.0412859	0.49				-0.0295983	0.45
let-7e-5p	hsa-let-7e-5p	MIMAT0000066	ugagguaggagguuguauaguu	627.342	-0.0355602	0.05	0.0711627	5.38x10-3	0.262512	0.17	0.0965644	0.05				0.0642335	0.07
let-7f-5p	hsa-let-7f-5p	MIMAT0000067	ugagguaguagauuguauaguu	3053.4	-0.038869	0.09	0.0285875	0.38	0.0138336	0.96	0.0598097	0.36
miR-15a-5p	hsa-miR-15a-5p	MIMAT0000068	uagcagcacauaaugguuugug	5143.7	-0.038542	0.07	-0.00252965	0.94	-0.0663297	0.81	0.0123313	0.89
miR-21-5p	hsa-miR-21-5p	MIMAT0000076	uagcuuaucagacugauguuga	6362	-0.0038007	0.92	0.106589	3.04x10-3	0.0186567	0.96	0.111135	0.13				0.0343614	0.49
miR-23a-5p	hsa-miR-23a-5p	MIMAT0004496	gggguuccuggggaugggauuu	224.837	0.0236159	0.41	0.0784384	0.02	0.186142	0.49	-0.0464654	0.55				0.0372225	0.45
miR-28-5p	hsa-miR-28-5p	MIMAT0000085	aaggagcucacagucuauugag	392.098	-0.0208735	0.38	0.102461	2.93x10-4	0.354411	0.09	0.0524993	0.38				0.0254316	0.57
miR-30a-5p	hsa-miR-30a-5p	MIMAT0000087	uguaaacauccucgacuggaag	2466.72	-0.00910039	0.67	0.049866	0.02	0.115722	0.50	0.066874	0.13				-0.0207913	0.47
miR-30a-3p	hsa-miR-30a-3p	MIMAT0000088	cuuucagucggauguuugcagc	284.46	0.0123149	0.53	-0.0268177	0.24	-0.00668524	0.97	0.0302316	0.55
miR-31-5p	hsa-miR-31-5p	MIMAT0000089	aggcaagaugcuggcauagcu	202.939	-0.0616187	0.02	0.00358802	0.94	0.0454735	0.91	-0.00166472	0.99	195.723	-0.011571	0.71
miR-99a-5p	hsa-miR-99a-5p	MIMAT0000097	aacccguagauccgaucuugug	777.889	-0.00211695	0.93	0.0658511	7.34x10-3	0.434723	0.01	0.0320829	0.57				-0.00719513	0.86	0.104223	0.68
miR-100-5p	hsa-miR-100-5p	MIMAT0000098	aacccguagauccgaacuugug	401.258	-0.00521489	0.85	0.077088	2.20x10-3	0.248965	0.19	0.0572133	0.26				0.0911396	0.07
miR-29b-3p	hsa-miR-29b-3p	MIMAT0000100	uagcaccauuugaaaucaguguu	2325.62	-0.0333604	0.09	0.109915	3.80x10-5	0.334613	0.10	0.0886675	0.11				0.0475377	0.16
miR-103a-3p	hsa-miR-103a-3p	MIMAT0000101	agcagcauuguacagggcuauga	2498.03	-0.0410036	0.11	0.0488806	0.17	0.161247	0.56	0.0450012	0.57
miR-107	hsa-miR-107	MIMAT0000104	agcagcauuguacagggcuauca	1992.35	-0.0329592	0.20	0.0321584	0.35	0.128988	0.64	0.0380165	0.62
miR-199a-3p	hsa-miR-199a-3p	MIMAT0000232	acaguagucugcacauugguua	1744.53	-0.0307781	0.39	0.0182887	0.70	-0.0134002	0.97	0.0619373	0.53
miR-129-5p	hsa-miR-129-5p	MIMAT0000242	cuuuuugcggucugggcuugc	185.518	-0.0128351	0.62	0.00923357	0.76	-0.140964	0.52	-0.0473044	0.42
miR-30c-5p	hsa-miR-30c-5p	MIMAT0000244	uguaaacauccuacacucucagc	3207.83	-0.035563	0.08	0.08746	1.70x10-3	0.340172	0.10	0.0737297	0.18				0.0489272	0.19
miR-30d-5p	hsa-miR-30d-5p	MIMAT0000245	uguaaacauccccgacuggaag	4414.54	-0.019723	0.35	0.0816707	1.20x10-3	0.218417	0.26	0.0755632	0.14				-0.0226761	0.50
miR-139-5p	hsa-miR-139-5p	MIMAT0000250	ucuacagugcacgugucuccagu	1521.66	-0.000759873	0.98	0.0848457	6.29x10-4	0.380198	0.03	0.0756421	0.14				0.0658422	0.04	0.324528	0.09
miR-7-5p	hsa-miR-7-5p	MIMAT0000252	uggaagacuagugauuuuguugu	172.948	-0.00666815	0.89	0.0330883	0.46	0.107457	0.78	-0.0258987	0.83
miR-7-1-3p	hsa-miR-7-1-3p	MIMAT0004553	caacaaaucacagucugccaua	179.293	-0.0183305	0.53	0.0192143	0.59	0.0771197	0.80	0.00617369	0.95
miR-10a-5p	hsa-miR-10a-5p	MIMAT0000253	uacccuguagauccgaauuugug	540.105	-0.0288287	0.13	0.0572202	0.03	0.199779	0.30	0.0820824	0.11				0.0699996	0.13
miR-10b-5p	hsa-miR-10b-5p	MIMAT0000254	uacccuguagaaccgaauuugug	1178.2	0.00360595	0.90	0.0721027	7.36x10-3	0.435733	0.02	0.09477	0.08				0.0306532	0.40	0.245601	0.27
miR-34a-5p	hsa-miR-34a-5p	MIMAT0000255	uggcagugucuuagcugguugu	285.222	-0.0219261	0.43	0.0912732	6.05x10-3	0.304164	0.23	0.0807597	0.22				-0.0199691	0.72
miR-181a-2-3p	hsa-miR-181a-2-3p	MIMAT0004558	accacugaccguugacuguacc	190.118	-0.0269791	0.19	-0.0401831	0.15	0.0117134	0.96	-0.0585156	0.29
miR-187-5p	hsa-miR-187-5p	MIMAT0004561	ggcuacaacacaggacccgggc	949.78	-0.00578179	0.71	-0.0458118	4.86x10-3	-0.0854785	0.50	-0.00465349	0.92				0.00751224	0.89
miR-187-3p	hsa-miR-187-3p	MIMAT0000262	ucgugucuuguguugcagccgg	1582.31	-0.00644913	0.71	-0.0358397	0.04	-0.120107	0.37	0.0149546	0.73				-0.0649677	2.49x10-3
miR-204-3p	hsa-miR-204-3p	MIMAT0022693	gcugggaaggcaaagggacgu	573.299	0.00466694	0.78	-0.00463385	0.80	-0.174106	0.16	-0.0348196	0.30
miR-205-5p	hsa-miR-205-5p	MIMAT0000266	uccuucauuccaccggagucug	256.334	-0.194383	5.97x10-7	-0.190416	1.50x10-3	-0.88164	0.04	-0.229591	0.05	387.387	0.0434495	0.40	-0.434976	5.12x10-6	-2.27128	2.15x10-5
miR-210-3p	hsa-miR-210-3p	MIMAT0000267	cugugcgugugacagcggcuga	1815.9	-0.0481644	8.48x10-4	-0.0299709	0.18	-0.0927897	0.59	-0.00724786	0.91	2000.82	0.0464974	0.07
miR-211-3p	hsa-miR-211-3p	MIMAT0022694	gcagggacagcaaaggggugc	208.859	0.0153061	0.68	0.0212401	0.60	-0.0631155	0.86	-0.162921	0.02								-0.127995	0.04
miR-212-3p	hsa-miR-212-3p	MIMAT0000269	uaacagucuccagucacggcc	694.592	-0.0172862	0.16	-0.0470978	3.82x10-3	-0.239661	0.04	-0.0100031	0.83				-0.0587748	5.02x10-3	-0.374028	3.07x10-3
miR-217	hsa-miR-217	MIMAT0000274	uacugcaucaggaacugauugga	403.525	-0.00467128	0.80	-0.0593943	1.09x10-3	-0.21322	0.12	0.00493885	0.93				-0.0493207	0.06
miR-222-3p	hsa-miR-222-3p	MIMAT0000279	agcuacaucuggcuacugggu	2547.13	-0.0195421	0.41	0.124825	5.73x10-6	0.431569	0.03	0.0597216	0.30				-0.0161911	0.70	-0.22804	0.37
miR-223-5p	hsa-miR-223-5p	MIMAT0004570	cguguauuugacaagcugaguu	178.867	-0.0196557	0.46	0.047148	0.14	-0.306798	0.19	0.0429068	0.55
miR-223-3p	hsa-miR-223-3p	MIMAT0000280	ugucaguuugucaaauacccca	26921.7	-0.0542909	0.05	0.158212	3.23x10-5	0.545488	0.05	0.129712	0.10				0.15297	2.68x10-3
let-7g-3p	hsa-let-7g-3p	MIMAT0004584	cuguacaggccacugccuugc	374.037	0.00614657	0.74	-0.0292736	0.13	-0.071984	0.64	-0.0233048	0.59
let-7i-5p	hsa-let-7i-5p	MIMAT0000415	ugagguaguaguuugugcuguu	2820.02	-0.00861143	0.78	0.107761	3.23x10-4	0.312695	0.17	0.0633245	0.31				0.0413859	0.30
miR-30b-5p	hsa-miR-30b-5p	MIMAT0000420	uguaaacauccuacacucagcu	3682.52	-0.0288803	0.19	0.0866186	2.17x10-3	0.31097	0.15	0.0830494	0.15				0.0329669	0.39
miR-125b-5p	hsa-miR-125b-5p	MIMAT0000423	ucccugagacccuaacuuguga	833.444	-0.00526898	0.84	0.07658	2.28x10-3	0.308778	0.10	0.0582059	0.25				-0.00672284	0.91
miR-128-3p	hsa-miR-128-3p	MIMAT0000424	ucacagugaaccggucucuuu	379.011	-0.0281893	0.24	0.0533589	0.08	0.180453	0.45	0.0691643	0.26
miR-130a-3p	hsa-miR-130a-3p	MIMAT0000425	cagugcaauguuaaaagggcau	2335.27	-0.0608575	0.09	-0.0874704	0.07	-0.307072	0.41	-0.0547882	0.63
miR-133a-5p	hsa-miR-133a-5p	MIMAT0026478	agcugguaaaauggaaccaaau	402.148	-0.00521076	0.78	-0.0451271	0.02	-0.11963	0.41	-0.0280909	0.50				-0.0737821	8.35x10-3
miR-133a-3p	hsa-miR-133a-3p	MIMAT0000427	uuugguccccuucaaccagcug	223.3	-0.035868	0.03	-0.0619884	7.41x10-3	-0.240526	0.16	-0.013183	0.84	260.514	0.0565072	0.08	0.00997302	0.87
miR-140-5p	hsa-miR-140-5p	MIMAT0000431	cagugguuuuacccuaugguag	407.505	-0.0303118	0.10	0.0680513	7.09x10-3	0.271158	0.15	0.0396357	0.47				-0.02243	0.52
miR-141-3p	hsa-miR-141-3p	MIMAT0000432	uaacacugucugguaaagaugg	370.249	-0.00605512	0.76	-0.027011	0.19	-0.214321	0.15	0.00539277	0.93
miR-143-5p	hsa-miR-143-5p	MIMAT0004599	ggugcagugcugcaucucuggu	350.2	-0.0031791	0.89	-0.0567873	7.41x10-3	-0.199801	0.21	-0.04365	0.31				-0.0629744	0.03
miR-144-5p	hsa-miR-144-5p	MIMAT0004600	ggauaucaucauauacuguaag	635.075	-0.0495581	0.02	-0.0673972	0.03	-0.657514	2.39x10-3	-0.0596463	0.35	618.254	-0.00369778	0.88	-0.0865758	0.05	0.0598027	0.86
miR-144-3p	hsa-miR-144-3p	MIMAT0000436	uacaguauagaugauguacu	959.505	-0.0595144	0.02	-0.0952856	0.01	-0.776003	3.44x10-3	-0.0931271	0.22	932.612	-0.0190013	0.50	-0.0750583	0.15	-0.125697	0.72
miR-152-3p	hsa-miR-152-3p	MIMAT0000438	ucagugcaugacagaacuugg	262.991	-0.0383062	0.09	-0.00810717	0.82	0.140022	0.57	0.00515721	0.96
miR-125a-5p	hsa-miR-125a-5p	MIMAT0000443	ucccugagacccuuuaaccuguga	2024.75	-0.0290663	0.14	0.0904078	4.91x10-4	0.371502	0.05	0.0879174	0.10				0.0421445	0.23	0.149617	0.53
miR-126-5p	hsa-miR-126-5p	MIMAT0000444	cauuauuacuuuugguacgcg	1764.2	-0.047062	0.08	-0.0931012	0.01	-0.368538	0.18	0.0239448	0.81				-0.0671558	0.19
miR-126-3p	hsa-miR-126-3p	MIMAT0000445	ucguaccgugaguaauaaugcg	32761.2	-0.0129563	0.63	0.0946849	7.37x10-4	0.446329	0.03	0.0863558	0.13				0.0569792	0.13	0.213193	0.39
miR-134-5p	hsa-miR-134-5p	MIMAT0000447	ugugacugguugaccagagggg	410.306	0.00469356	0.94	-0.0348138	0.60	-0.130346	0.82	-0.0768659	0.59
miR-136-5p	hsa-miR-136-5p	MIMAT0000448	acuccauuuguuuugaugaugga	373.069	-0.0577949	0.27	-0.0633948	0.35	-0.584296	0.24	-0.1135	0.42
miR-146a-3p	hsa-miR-146a-3p	MIMAT0004608	ccucugaaauucaguucuucag	350.589	-0.0131326	0.42	-0.0680302	4.08x10-4	-0.160941	0.28	-0.0255245	0.57				-0.0672283	0.02
miR-185-3p	hsa-miR-185-3p	MIMAT0004611	aggggcuggcuuuccucugguc	309.462	-0.0156321	0.68	0.0209758	0.61	-0.0192793	0.96	-0.058008	0.50
miR-186-3p	hsa-miR-186-3p	MIMAT0004612	gcccaaaggugaauuuuuuggg	363.425	-0.0220155	0.11	-0.0590236	1.80x10-3	-0.145805	0.31	-0.0232088	0.60				-0.0414267	0.18
miR-193a-5p	hsa-miR-193a-5p	MIMAT0004614	ugggucuuugcgggcgagauga	868.045	-0.0555315	0.02	0.0851108	0.01	1.08008	1.41x10-6	0.109287	0.11	834.443	-0.0101642	0.70	0.0856259	0.07	0.575699	0.02
miR-193a-3p	hsa-miR-193a-3p	MIMAT0000459	aacuggccuacaaagucccagu	346.078	-0.0183607	0.41	-0.0249978	0.37	0.0779743	0.74	-0.0753267	0.16
miR-194-5p	hsa-miR-194-5p	MIMAT0000460	uguaacagcaacuccaugugga	429.606	-0.0992084	1.81x10-5	0.0797487	0.03	0.36336	0.17	-0.0584595	0.45	404.899	-0.041251	0.11	0.0250696	0.62
miR-195-5p	hsa-miR-195-5p	MIMAT0000461	uagcagcacagaaauauuggc	453.415	-0.00514312	0.83	0.0097745	0.70	0.108234	0.56	0.0366452	0.47
miR-320a	hsa-miR-320a	MIMAT0000510	aaaagcuggguugagagggcga	14912	0.0200707	0.58	0.103738	8.87x10-3	0.429873	0.15	0.0466167	0.61				0.0731148	0.14
miR-155-5p	hsa-miR-155-5p	MIMAT0000646	uuaaugcuaaucgugauaggggu	331.489	-0.0085828	0.76	0.145438	4.44x10-8	0.60147	1.97x10-3	0.119892	0.02				0.168742	2.94x10-6	0.507914	0.02	0.0227695	0.62
miR-29c-5p	hsa-miR-29c-5p	MIMAT0004673	ugaccgauuucuccugguguuc	299.61	-0.0297416	0.16	0.104327	1.43x10-4	0.172401	0.42	-0.0313982	0.63				0.0176977	0.64
miR-29c-3p	hsa-miR-29c-3p	MIMAT0000681	uagcaccauuugaaaucgguua	2102.94	-0.0123377	0.64	0.113546	2.31x10-5	0.217856	0.30	0.0637405	0.25				0.0133065	0.70
miR-200a-5p	hsa-miR-200a-5p	MIMAT0001620	caucuuaccggacagugcugga	199.152	-0.0178085	0.43	-0.0171477	0.55	-0.0881612	0.70	-0.00673903	0.94
miR-34b-3p	hsa-miR-34b-3p	MIMAT0004676	caaucacuaacuccacugccau	1675.45	-0.000406528	0.98	-0.0452476	0.03	-0.230146	0.13	0.0224023	0.64				-0.0541026	0.04
miR-34c-5p	hsa-miR-34c-5p	MIMAT0000686	aggcaguguaguuagcugauugc	343.936	-0.0178194	0.35	-0.0789561	5.85x10-4	-0.35809	0.03	-0.00532759	0.94				-0.00785939	0.85	-0.0545112	0.86
miR-299-5p	hsa-miR-299-5p	MIMAT0002890	ugguuuaccgucccacauacau	183.543	0.000702256	0.98	-0.045032	0.14	-0.170551	0.46	-0.0131899	0.89
miR-299-3p	hsa-miR-299-3p	MIMAT0000687	uaugugggaugguaaaccgcuu	170.715	0.0146303	0.68	-0.11772	9.12x10-4	-0.35164	0.19	-0.018912	0.86				-0.0697048	0.22
miR-301a-3p	hsa-miR-301a-3p	MIMAT0000688	cagugcaauaguauugucaaagc	220.928	-0.0188288	0.60	-0.01526	0.72	0.0648074	0.86	0.0769448	0.34
miR-99b-5p	hsa-miR-99b-5p	MIMAT0000689	cacccguagaaccgaccuugcg	532.16	-0.0111379	0.62	0.0851273	2.48x10-4	0.398477	0.02	0.103234	0.02				0.064435	0.05	0.124189	0.59	0.0407438	0.37
miR-30e-5p	hsa-miR-30e-5p	MIMAT0000692	uguaaacauccuugacuggaag	2674.23	-0.0149068	0.50	0.115419	2.12x10-6	0.38188	0.03	0.0637733	0.20				0.0111628	0.73	-0.0891946	0.67
miR-30e-3p	hsa-miR-30e-3p	MIMAT0000693	cuuucagucggauguuuacagc	725.413	-0.0141146	0.23	-0.00668937	0.69	-0.0684289	0.56	0.0282378	0.36
miR-361-5p	hsa-miR-361-5p	MIMAT0000703	uuaucagaaucuccagggguac	520.754	-0.0184044	0.37	0.0935649	1.13x10-4	0.288779	0.12	0.0514877	0.31				0.0208875	0.56
miR-361-3p	hsa-miR-361-3p	MIMAT0004682	ucccccaggugugauucugauuu	252.504	-0.0186738	0.43	0.0943103	6.29x10-4	0.360127	0.08	0.0627576	0.26				0.0449179	0.23
miR-363-3p	hsa-miR-363-3p	MIMAT0000707	aauugcacgguauccaucugua	562.632	-0.0325151	0.08	0.00507867	0.85	-0.147669	0.45	-0.0238525	0.69
miR-376c-3p	hsa-miR-376c-3p	MIMAT0000720	aacauagaggaaauuccacgu	563.234	-0.0539593	0.07	-0.0143627	0.75	0.0051179	0.99	-0.0108745	0.93
miR-370-3p	hsa-miR-370-3p	MIMAT0000722	gccugcugggguggaaccuggu	354.871	-0.059458	0.08	-0.0628954	0.19	-0.0648948	0.88	-0.0892301	0.36
miR-372-3p	hsa-miR-372-3p	MIMAT0000724	aaagugcugcgacauuugagcgu	177.217	-0.0134955	0.67	-0.0476031	0.16	-0.109107	0.69	-0.0186202	0.84
miR-377-3p	hsa-miR-377-3p	MIMAT0000730	aucacacaaaggcaacuuuugu	257.808	-0.0373385	0.22	-0.0573331	0.15	-0.126932	0.70	0.00514229	0.97
miR-381-3p	hsa-miR-381-3p	MIMAT0000736	uauacaagggcaagcucucugu	202.463	-0.0151529	0.64	-0.00734334	0.85	-0.139871	0.60	0.0446393	0.57
miR-382-5p	hsa-miR-382-5p	MIMAT0000737	gaaguuguucgugguggauucg	430.206	-0.0231315	0.72	-0.0698897	0.31	-0.218466	0.69	-0.121068	0.37
miR-330-3p	hsa-miR-330-3p	MIMAT0000751	gcaaagcacacggccugcagaga	244.988	0.00241386	0.92	-0.0851976	3.71x10-4	-0.443957	0.01	-0.0523963	0.29				-0.0593092	0.09	-0.1521	0.57
miR-148b-3p	hsa-miR-148b-3p	MIMAT0000759	ucagugcaucacagaacuuugu	598.892	-0.0311088	0.34	-0.014502	0.74	-0.0498705	0.90	0.0311796	0.76
miR-331-3p	hsa-miR-331-3p	MIMAT0000760	gccccugggccuauccuagaa	492.659	-0.0194971	0.39	0.0695851	9.99x10-3	0.350432	0.08	0.0622134	0.25				0.0340148	0.40
miR-339-3p	hsa-miR-339-3p	MIMAT0004702	ugagcgccucgacgacagagccg	2204.57	0.0340024	0.32	-0.154905	1.50x10-4	-0.190387	0.56	-0.0446731	0.64				-0.0890751	0.12
miR-335-5p	hsa-miR-335-5p	MIMAT0000765	ucaagagcaauaacgaaaaaugu	422.165	-0.00169363	0.96	-0.0392786	0.29	-0.176088	0.53	0.0388605	0.64
miR-196b-3p	hsa-miR-196b-3p	MIMAT0009201	ucgacagcacgacacugccuuc	261.4	0.0158601	0.50	-0.0653158	0.02	-0.221878	0.28	-0.0300416	0.63				-0.0381097	0.36
miR-424-3p	hsa-miR-424-3p	MIMAT0004749	caaaacgugaggcgcugcuau	185.274	-0.0463916	0.09	-0.00785405	0.85	0.0779441	0.82	-0.0948338	0.20
miR-18b-5p	hsa-miR-18b-5p	MIMAT0001412	uaaggugcaucuagugcaguuag	230.062	-0.0459784	0.05	-0.0257665	0.46	-0.3083	0.22	-0.000884176	0.99
miR-409-3p	hsa-miR-409-3p	MIMAT0001639	gaauguugcucggugaaccccu	348.997	-0.0540171	0.29	-0.0639664	0.34	-0.18148	0.74	-0.108039	0.42
miR-486-5p	hsa-miR-486-5p	MIMAT0002177	uccuguacugagcugccccgag	6936.07	-0.0196903	0.58	0.0153994	0.72	-0.367804	0.21	-0.0692616	0.40
miR-495-3p	hsa-miR-495-3p	MIMAT0002817	aaacaaacauggugcacuucuu	214.646	-0.0453508	0.28	0.0260837	0.65	-0.0476018	0.92	-0.000790886	1.00
miR-193b-3p	hsa-miR-193b-3p	MIMAT0002819	aacuggcccucaaagucccgcu	354.051	-0.150708	1.14x10-16	-0.0598014	0.04	0.325327	0.14	0.037951	0.57	348.498	-0.0472819	0.05	-0.105033	0.03
miR-497-3p	hsa-miR-497-3p	MIMAT0004768	caaaccacacugugguguuaga	731.734	-0.0193922	0.17	-0.0487562	9.26x10-3	-0.235861	0.09	-0.0261455	0.54				-0.11084	2.02x10-5
miR-181d-5p	hsa-miR-181d-5p	MIMAT0002821	aacauucauuguugucggugggu	190.399	-0.0569958	0.02	-0.0407648	0.27	-0.328792	0.22	0.0173185	0.87	185.299	-0.0486877	0.08
miR-502-5p	hsa-miR-502-5p	MIMAT0002873	auccuugcuaucugggugcua	188.841	-0.00598344	0.86	-0.0351814	0.27	-0.265521	0.25	-0.00179258	0.98
miR-504-3p	hsa-miR-504-3p	MIMAT0026612	gggagugcagggcaggguuuc	263.337	0.0173637	0.57	0.145845	6.60x10-6	0.606678	0.01	0.0652599	0.35				0.211292	4.44x10-7	0.122765	0.69
miR-532-3p	hsa-miR-532-3p	MIMAT0004780	ccucccacacccaaggcuugca	236.471	-0.00781184	0.75	0.0423015	0.09	-0.214598	0.25	-0.0618728	0.20
miR-92b-3p	hsa-miR-92b-3p	MIMAT0003218	uauugcacucgucccggccucc	778.313	-0.00202566	0.95	0.0194955	0.53	-0.423679	0.04	-0.0124493	0.89						-0.232234	0.55
miR-556-5p	hsa-miR-556-5p	MIMAT0003220	gaugagcucauuguaauaugag	233.071	-0.0246111	0.28	-0.0418218	0.15	0.00138355	1.00	-0.0763633	0.18
miR-556-3p	hsa-miR-556-3p	MIMAT0004793	auauuaccauuagcucaucuuu	241.489	-0.0394827	0.04	-0.0152444	0.61	-0.319907	0.12	0.0471119	0.42	241.397	0.0381484	0.10
miR-561-5p	hsa-miR-561-5p	MIMAT0022706	aucaaggaucuuaaacuuugcc	804.846	9.50078e-05	1.00	-0.0704787	2.54x10-3	-0.408171	0.02	0.00383538	0.96				-0.0362215	0.24	-0.247815	0.21
miR-561-3p	hsa-miR-561-3p	MIMAT0003225	caaaguuuaagauccuugaagu	1744.01	0.0140892	0.57	-0.0832907	2.10x10-3	-0.593982	1.83x10-3	-0.0110452	0.89				-0.0422876	0.23	-0.17548	0.45
miR-572	hsa-miR-572	MIMAT0003237	guccgcucggcgguggccca	394.769	-0.00335182	0.88	-0.0697965	5.20x10-4	-0.096971	0.54	-0.0263941	0.57				-0.0129242	0.73
miR-590-5p	hsa-miR-590-5p	MIMAT0003258	gagcuuauucauaaaagugcag	264.987	-0.00496501	0.89	0.0572802	0.07	-0.0620635	0.83	0.0607059	0.35
miR-605-3p	hsa-miR-605-3p	MIMAT0026621	agaaggcacuaugagauuuaga	216.793	0.00245369	0.93	-0.0307427	0.30	-0.22911	0.28	-0.00909443	0.91
miR-616-3p	hsa-miR-616-3p	MIMAT0004805	agucauuggaggguuugagcag	178.166	0.0440489	0.07	0.0125363	0.73	-0.0700696	0.82	0.0088668	0.93
miR-33b-5p	hsa-miR-33b-5p	MIMAT0003301	gugcauugcuguugcauugc	2054.29	-0.0126743	0.40	-0.0562995	1.62x10-3	-0.0418176	0.80	-0.00576878	0.91				-0.0422469	0.06
miR-640	hsa-miR-640	MIMAT0003310	augauccaggaaccugccucu	1074.83	-0.0162228	0.20	-0.0356592	0.03	0.000201294	1.00	0.0145073	0.72				-0.070252	7.79x10-4
miR-648	hsa-miR-648	MIMAT0003318	aagugugcagggcacuggu	617.101	0.0164803	0.24	-0.0886163	3.01x10-7	-0.17845	0.19	-0.0351422	0.35				-0.0769579	1.81x10-3
miR-662	hsa-miR-662	MIMAT0003325	ucccacguuguggcccagcag	294.08	-0.0171071	0.45	-0.0682503	0.01	-0.299414	0.14	-0.0383073	0.53				-0.109983	3.55x10-3
miR-449b-3p	hsa-miR-449b-3p	MIMAT0009203	cagccacaacuacccugccacu	177.948	0.00530678	0.80	-0.0279231	0.20	-0.215217	0.17	-0.0326014	0.48
miR-654-5p	hsa-miR-654-5p	MIMAT0003330	uggugggccgcagaacaugugc	675.789	0.011389	0.76	0.275249	2.09x10-16	0.52935	0.04	0.123871	0.09				0.281791	5.12x10-9	0.184626	0.58
miR-660-5p	hsa-miR-660-5p	MIMAT0003338	uacccauugcauaucggaguug	291.257	-0.0261634	0.22	0.0750422	6.39x10-3	-0.235865	0.26	-0.0145584	0.86				-0.0622747	0.15
miR-671-5p	hsa-miR-671-5p	MIMAT0003880	aggaagcccuggaggggcuggag	944.852	0.0244548	0.36	-0.0976377	2.38x10-3	-0.0162104	0.96	-0.0464724	0.53				-0.104806	0.02
miR-1224-5p	hsa-miR-1224-5p	MIMAT0005458	gugaggacucgggaggugg	191.568	-0.00332164	0.93	0.0032246	0.94	-0.173528	0.56	-0.023394	0.83
miR-320b	hsa-miR-320b	MIMAT0005792	aaaagcuggguugagagggcaa	13123.8	0.0161648	0.68	0.104293	7.77x10-3	0.345902	0.25	0.0377001	0.69				0.0832195	0.08
miR-320c	hsa-miR-320c	MIMAT0005793	aaaagcuggguugagagggu	11562.5	0.0204206	0.57	0.101103	9.31x10-3	0.333886	0.26	0.0327584	0.73				0.0971227	0.04
miR-1296-3p	hsa-miR-1296-3p	MIMAT0026637	gaguggggcuucgacccuaacc	222.964	0.0101529	0.66	-0.0638925	6.73x10-3	-0.142568	0.43	0.0128357	0.85				-0.0836003	0.02
miR-1301-5p	hsa-miR-1301-5p	MIMAT0026639	cgcucuaggcaccgcagca	290.09	-0.0206634	0.20	-0.0257206	0.24	0.0145158	0.94	-0.0192563	0.70
miR-454-3p	hsa-miR-454-3p	MIMAT0003885	uagugcaauauugcuuauagggu	260.275	-0.0364216	0.12	-0.033552	0.31	-0.0477648	0.87	-0.0288883	0.70
miR-769-5p	hsa-miR-769-5p	MIMAT0003886	ugagaccucuggguucugagcu	271.675	-0.0268783	0.37	0.0364495	0.34	0.175484	0.54	-0.0470239	0.57
miR-766-3p	hsa-miR-766-3p	MIMAT0003888	acuccagccccacagccucagc	527.764	0.0153157	0.43	0.0278861	0.25	0.0478721	0.82	-0.0016766	0.98
miR-378d	hsa-miR-378d	MIMAT0018926	acuggacuuggagucagaaa	374.093	-0.0344102	0.09	0.0658372	0.02	0.464855	0.02	-0.0189304	0.80				-0.0305236	0.43	0.11069	0.67
miR-670-3p	hsa-miR-670-3p	MIMAT0026640	uuuccucauauucauucagga	585.537	0.00442621	0.79	-0.0474198	3.39x10-3	-0.0633542	0.63	0.0348423	0.30				-0.092698	1.66x10-5
miR-764	hsa-miR-764	MIMAT0010367	gcaggugcucacuuguccuccu	3521.92	0.00670838	0.79	-0.0916111	1.72x10-4	-0.2714	0.15	0.00555689	0.94				-0.0520744	0.10
miR-874-3p	hsa-miR-874-3p	MIMAT0004911	cugcccuggcccgagggaccga	685.729	0.00086247	0.97	-0.0452766	0.04	-0.100443	0.56	-0.0376591	0.41				-0.0418254	0.11
miR-541-3p	hsa-miR-541-3p	MIMAT0004920	uggugggcacagaaucuggacu	1550.12	0.0177008	0.40	-0.111566	4.56x10-6	-0.333605	0.07	-0.00548185	0.94				-0.0566738	0.08
miR-877-3p	hsa-miR-877-3p	MIMAT0004950	uccucuucucccuccucccag	639.43	0.0141462	0.51	0.0642635	8.10x10-3	-0.332706	0.06	-0.0417689	0.42				-0.0612431	0.05
miR-374b-5p	hsa-miR-374b-5p	MIMAT0004955	auauaauacaaccugcuaagug	644.262	-0.0356168	0.10	-0.0091471	0.78	-2.36847e-05	1.00	0.0294416	0.68
miR-374b-3p	hsa-miR-374b-3p	MIMAT0004956	cuuagcagguuguauuaucauu	383.344	-0.0161034	0.35	-0.0297408	0.17	-0.228631	0.15	-0.0236044	0.63
miR-920	hsa-miR-920	MIMAT0004970	ggggagcuguggaagcagua	277.614	0.0228169	0.10	0.0360192	0.06	0.0189375	0.91	0.00988906	0.86
miR-935	hsa-miR-935	MIMAT0004978	ccaguuaccgcuuccgcuaccgc	226.62	-0.00349071	0.91	-0.0405691	0.21	-0.151818	0.54	-0.0539183	0.42
miR-937-5p	hsa-miR-937-5p	MIMAT0022938	gugagucaggguggggcugg	255.309	0.0299152	0.20	0.0419715	0.18	0.0286225	0.91	-0.0261715	0.72
miR-937-3p	hsa-miR-937-3p	MIMAT0004980	auccgcgcucugacucucugcc	894.874	0.00441589	0.80	-0.0656711	1.36x10-4	-0.14358	0.28	-0.0464797	0.18				-0.0950442	6.21x10-5
miR-1225-5p	hsa-miR-1225-5p	MIMAT0005572	guggguacggcccagugggggg	687.586	-0.0354852	1.83x10-3	-0.0156548	0.38	0.0170047	0.91	-0.0204029	0.61	678.797	-0.00374487	0.77
miR-1227-3p	hsa-miR-1227-3p	MIMAT0005580	cgugccacccuuuuccccag	250.025	0.0275194	0.06	0.0674932	7.17x10-4	0.138985	0.37	0.0541191	0.18				-0.00178174	0.95
miR-1229-3p	hsa-miR-1229-3p	MIMAT0005584	cucucaccacugcccucccacag	371.085	0.0224755	0.28	0.0376461	0.16	-0.305045	0.12	-0.0383532	0.52
miR-1231	hsa-miR-1231	MIMAT0005586	gugucugggcggacagcugc	237.332	-0.0232438	0.42	0.0335654	0.35	0.0727104	0.82	-0.0137585	0.89
miR-1233-3p	hsa-miR-1233-3p	MIMAT0005588	ugagcccuguccucccgcag	3225.61	0.0311067	0.14	-0.119992	1.17x10-5	-0.374869	0.07	-0.00772145	0.93				-0.0278836	0.45
miR-1234-3p	hsa-miR-1234-3p	MIMAT0005589	ucggccugaccacccaccccac	1139.23	-0.0204097	0.11	-0.0293277	0.09	-0.280887	0.02	-0.0111651	0.81						-0.639363	5.89x10-6
miR-1237-5p	hsa-miR-1237-5p	MIMAT0022946	cgggggcggggccgaagcgcg	14045.4	0.0133768	0.67	0.244251	7.73x10-17	0.925593	1.27x10-5	0.0432683	0.55				0.302017	2.45x10-10	0.491569	0.08
miR-1237-3p	hsa-miR-1237-3p	MIMAT0005592	uccuucugcuccgucccccag	243.674	-0.0174066	0.46	-0.0401909	0.16	-0.256832	0.22	-0.0713851	0.19
miR-663b	hsa-miR-663b	MIMAT0005867	gguggcccggccgugccugagg	357.135	-0.0100368	0.72	0.0665296	0.02	0.183042	0.41	-0.118854	0.03				-0.0755479	0.01			-0.078433	0.06
miR-548e-5p	hsa-miR-548e-5p	MIMAT0026736	caaaagcaaucgcgguuuuugc	288.926	0.0397951	0.03	0.0340903	0.20	-0.0264458	0.91	0.0793295	0.13	284.016	0.0404555	0.06
miR-548j-3p	hsa-miR-548j-3p	MIMAT0026737	caaaaacugcauuacuuuugc	506.427	0.00637752	0.71	-0.0463408	7.64x10-3	-0.118639	0.37	0.00894101	0.86				-0.0415178	0.09
miR-1290	hsa-miR-1290	MIMAT0005880	uggauuuuuggaucaggga	1438.42	-0.109545	1.71x10-4	0.0449895	0.33	-0.122831	0.75	0.0814519	0.38	1477.24	-0.0300919	0.37
miR-1291	hsa-miR-1291	MIMAT0005881	uggcccugacugaagaccagcagu	207.638	-0.027526	0.22	-0.0400033	0.18	0.161472	0.48	0.00214318	0.98
miR-1244	hsa-miR-1244	MIMAT0005896	aaguaguugguuuguaugagaugguu	254.477	0.0512081	0.04	0.182273	6.35x10-8	0.453357	0.08	0.0820512	0.25	246.673	0.0338425	0.18	0.116895	0.01
miR-1247-5p	hsa-miR-1247-5p	MIMAT0005899	acccgucccguucguccccgga	458.726	-0.0195018	0.31	0.0183014	0.46	-0.161037	0.37	-0.00355021	0.96
miR-1247-3p	hsa-miR-1247-3p	MIMAT0022721	ccccgggaacgucgagacuggagc	6281.5	0.000635696	0.98	-0.0759016	1.97x10-3	-0.198159	0.29	-0.0020576	0.98				-0.069306	0.03
miR-548h-5p	hsa-miR-548h-5p	MIMAT0005928	aaaaguaaucgcgguuuuuguc	172.309	0.0168451	0.50	0.00055652	0.99	0.00856369	0.97	0.0386973	0.55
miR-1306-5p	hsa-miR-1306-5p	MIMAT0022726	ccaccuccccugcaaacgucca	643.709	0.00807604	0.63	0.0610546	4.26x10-4	-0.140447	0.29	0.00501967	0.92				-0.0350645	0.16
miR-1307-5p	hsa-miR-1307-5p	MIMAT0022727	ucgaccggaccucgaccggcu	4359.27	0.00880786	0.71	-0.0914702	1.43x10-4	-0.408092	0.02	-0.0393955	0.46				-0.0366479	0.24	-0.371867	0.04
miR-1307-3p	hsa-miR-1307-3p	MIMAT0005951	acucggcguggcgucggucgug	8965.06	-0.00183142	0.94	-0.0730342	2.92x10-3	-0.184409	0.33	-0.00555142	0.94				-0.0472538	0.15
miR-1538	hsa-miR-1538	MIMAT0007400	cggcccgggcugcugcuguuccu	286.623	0.00870676	0.67	-0.0509389	0.02	-0.383634	0.01	-0.00400663	0.95				-0.0352384	0.30	-0.399926	0.06
miR-1539	hsa-miR-1539	MIMAT0007401	uccugcgcgucccagaugccc	205.578	-0.00450422	0.86	-0.0138704	0.61	0.0673005	0.75	-0.0700873	0.16
miR-320d	hsa-miR-320d	MIMAT0006764	aaaagcuggguugagagga	7557.22	0.0211623	0.54	0.103727	7.24x10-3	0.306343	0.30	0.0344458	0.72				0.0887994	0.05
miR-1908-5p	hsa-miR-1908-5p	MIMAT0007881	cggcggggacggcgauugguc	1700.95	0.0317544	0.13	0.0895332	1.51x10-3	0.040951	0.88	0.00600609	0.94				0.116214	7.55x10-4
miR-1909-5p	hsa-miR-1909-5p	MIMAT0007882	ugagugccggugccugcccug	401.993	-0.0025761	0.90	-0.0465078	0.02	-0.160387	0.30	-0.0331944	0.45				-0.0423001	0.16
miR-1909-3p	hsa-miR-1909-3p	MIMAT0007883	cgcaggggccgggugcucaccg	221.81	0.0082664	0.84	-0.0470149	0.24	-0.142123	0.66	-0.164708	0.02								-0.13622	0.04
miR-1910-5p	hsa-miR-1910-5p	MIMAT0007884	ccaguccugugccugccgccu	241.388	0.0334747	0.11	0.0280335	0.35	-0.157652	0.48	-0.0706938	0.21
miR-1915-3p	hsa-miR-1915-3p	MIMAT0007892	ccccagggcgacgcggcggg	6361.39	0.0306721	0.28	0.3153	9.67x10-23	0.9094	1.64x10-4	0.130094	0.06				0.36746	9.29x10-11	0.36715	0.33
miR-1976	hsa-miR-1976	MIMAT0009451	ccuccugcccuccuugcugu	391.667	0.00988092	0.66	0.0757453	7.72x10-4	-0.164911	0.35	-0.00207569	0.98				-0.0142216	0.67
miR-2110	hsa-miR-2110	MIMAT0010133	uuggggaaacggccgcugagug	248.791	-0.0192225	0.42	0.0441041	0.13	0.0627364	0.81	0.00856076	0.92
miR-2115-5p	hsa-miR-2115-5p	MIMAT0011158	agcuuccaugacuccugaugga	1277.4	-0.00617383	0.71	-0.0430428	0.01	-0.189104	0.15	-0.00353417	0.95				-0.0549398	0.01
miR-2115-3p	hsa-miR-2115-3p	MIMAT0011159	caucagaauucauggaggcuag	1035.57	-0.00219744	0.90	-0.0516525	1.17x10-3	-0.274363	0.02	-0.00290944	0.95				-0.0632822	1.75x10-3	-0.321334	9.24x10-3
miR-2116-5p	hsa-miR-2116-5p	MIMAT0011160	gguucuuagcauaggaggucu	795.769	-0.000495284	0.98	-0.0600748	6.37x10-4	-0.210416	0.11	0.000976725	0.98				-0.0921651	2.56x10-5
miR-2116-3p	hsa-miR-2116-3p	MIMAT0011161	ccucccaugccaagaacuccc	509.02	-0.00445425	0.77	-0.0450504	2.54x10-3	-0.113194	0.32	-0.00483207	0.91				-0.0470806	0.02
miR-2276-5p	hsa-miR-2276-5p	MIMAT0026921	gcccucugucaccuugcagacg	213.264	-0.0046672	0.86	-0.0497962	0.04	-0.0324722	0.89	-0.0443989	0.37				-0.106389	6.59x10-3
miR-2276-3p	hsa-miR-2276-3p	MIMAT0011775	ucugcaagugucagaggcgagg	187.505	-0.00934169	0.77	-0.072399	0.02	-0.168072	0.50	-0.0570894	0.38				-0.0479433	0.35
miR-2861	hsa-miR-2861	MIMAT0013802	ggggccuggcggugggcgg	67320.1	0.0042752	0.92	0.29926	9.62x10-17	0.915574	7.37x10-4	0.0871685	0.28				0.250423	5.20x10-8	0.407177	0.13
miR-3124-3p	hsa-miR-3124-3p	MIMAT0019200	acuuuccucacucccgugaagu	418.941	-0.00107354	0.96	-0.0492112	0.02	-0.121929	0.44	-0.00920196	0.89				-0.0859367	9.97x10-3
miR-3127-3p	hsa-miR-3127-3p	MIMAT0019201	uccccuucugcaggccugcugg	249.237	0.036858	0.07	0.0112904	0.72	0.0270812	0.91	-0.0233107	0.74
miR-3140-5p	hsa-miR-3140-5p	MIMAT0019204	accugaauuaccaaaagcuuu	602.255	-0.0018301	0.90	-0.0508124	5.30x10-4	-0.0843634	0.46	-0.0173204	0.61				-0.0778577	1.96x10-4
miR-3140-3p	hsa-miR-3140-3p	MIMAT0015008	agcuuuugggaauucagguagu	497.779	-0.00225995	0.90	-0.0387639	0.01	-0.167137	0.16	0.00609918	0.89				-0.0634854	0.01
miR-3152-5p	hsa-miR-3152-5p	MIMAT0019207	auugccucuguucuaacacaag	343.541	-0.00423471	0.83	-0.0383383	0.04	-0.0515718	0.75	-0.00179375	0.98				-0.0760439	8.51x10-3
miR-3152-3p	hsa-miR-3152-3p	MIMAT0015025	uguguuagaauaggggcaauaa	386.887	0.00652135	0.71	-0.0345373	0.05	-0.13783	0.30	-0.00891754	0.86
miR-3157-5p	hsa-miR-3157-5p	MIMAT0015031	uucagccaggcuagugcagucu	1066.57	0.0142774	0.39	-0.0959086	6.52x10-7	-0.316527	0.03	-0.0113113	0.84				-0.0555707	0.04	-0.32002	0.07
miR-3157-3p	hsa-miR-3157-3p	MIMAT0019210	cugcccuagucuagcugaagcu	465.541	-0.00206183	0.90	-0.0536426	5.64x10-4	-0.128669	0.28	0.013539	0.72				-0.0659762	6.67x10-3
miR-3162-5p	hsa-miR-3162-5p	MIMAT0015036	uuagggaguagaaggguggggag	365.656	0.0260971	0.56	0.257934	4.15x10-8	1.24168	1.85x10-4	0.0579877	0.61				0.307398	3.35x10-7	0.957127	7.16x10-3
miR-3169	hsa-miR-3169	MIMAT0015044	uaggacugugcuuggcacauag	176.919	0.00471174	0.91	-0.0806828	0.05	0.0225761	0.96	-0.0781162	0.35				-0.137161	0.03
miR-3184-3p	hsa-miR-3184-3p	MIMAT0022731	aaagucucgcucucugccccuca	127473	-0.0287125	0.07	-0.0211358	0.36	0.00355345	0.99	-0.00780412	0.91
miR-320e	hsa-miR-320e	MIMAT0015072	aaagcuggguugagaagg	2093	0.03172	0.28	0.0878672	0.02	0.177836	0.54	0.0348222	0.69				0.129354	2.54x10-3
miR-3197	hsa-miR-3197	MIMAT0015082	ggaggcgcaggcucggaaaggcg	351401	-0.0542692	0.13	0.309293	6.84x10-12	0.847812	0.02	0.0938115	0.35				0.221743	1.56x10-4	0.246195	0.55
miR-4309	hsa-miR-4309	MIMAT0016859	cuggagucuaggauucca	945.666	-0.00710193	0.62	-0.0529854	4.47x10-4	-0.110153	0.34	-0.00527366	0.91				-0.0567494	8.55x10-3
miR-4319	hsa-miR-4319	MIMAT0016870	ucccugagcaaagccac	265.74	-0.00923595	0.68	-0.0712133	2.08x10-3	-0.111345	0.54	-0.0444546	0.35				-0.101928	3.07x10-3
miR-4322	hsa-miR-4322	MIMAT0016873	cugugggcucagcgcgugggg	196.058	0.013237	0.53	-0.0413623	0.09	-0.240472	0.18	-0.0292313	0.60
miR-4267	hsa-miR-4267	MIMAT0016893	uccagcucgguggcac	171.436	-0.0138899	0.71	-0.0538754	0.17	-0.176889	0.56	-0.0734407	0.35
miR-4269	hsa-miR-4269	MIMAT0016897	gcaggcacagacagcccuggc	233.49	0.00511586	0.86	-0.0647248	0.02	-0.206814	0.33	-0.0612965	0.29				0.00514528	0.91
miR-4274	hsa-miR-4274	MIMAT0016906	cagcagucccucccccug	1029.63	0.0154247	0.19	0.0141578	0.37	-0.0814707	0.50	0.00433894	0.92
miR-4279	hsa-miR-4279	MIMAT0016909	cucuccucccggcuuc	917.178	0.00255771	0.89	-0.0610214	3.83x10-4	-0.213499	0.10	-0.0228587	0.57				-0.0653766	3.33x10-3
miR-4292	hsa-miR-4292	MIMAT0016919	ccccugggccggccuugg	463.476	0.00942938	0.66	0.134852	9.60x10-11	0.387019	0.02	0.0254163	0.62				0.189406	9.33x10-9	-0.142307	0.55
miR-4290	hsa-miR-4290	MIMAT0016921	ugcccuccuuucuucccuc	277.477	-0.000940269	0.96	-0.0594973	1.38x10-3	-0.217904	0.12	-0.0200329	0.64				-0.0380766	0.15
miR-4291	hsa-miR-4291	MIMAT0016922	uucagcaggaacagcu	1636.08	0.00672647	0.72	-0.0739993	1.13x10-4	-0.130374	0.38	0.0032008	0.96				-0.0589509	0.03
miR-500b-5p	hsa-miR-500b-5p	MIMAT0016925	aauccuugcuaccugggu	173.119	-0.050623	0.05	-0.0715726	0.05	-0.323357	0.24	-0.0364785	0.67	174.922	-0.0463412	0.10	-0.162821	8.03x10-4
miR-500b-3p	hsa-miR-500b-3p	MIMAT0027032	gcacccaggcaaggauucug	240.59	-0.0235909	0.20	-0.0544625	0.02	-0.399391	0.02	-0.00931424	0.89				-0.0930711	9.97x10-3	-0.3799	0.12
miR-3613-5p	hsa-miR-3613-5p	MIMAT0017990	uguuguacuuuuuuuuuuguuc	419.517	-0.000746505	0.98	-0.0448695	0.03	-0.111724	0.50	0.00800415	0.90				-0.0687071	0.01
miR-3613-3p	hsa-miR-3613-3p	MIMAT0017991	acaaaaaaaaaagcccaacccuuc	218.836	-0.0225406	0.34	-0.0484831	0.09	0.0289764	0.91	-0.00976618	0.91
miR-3616-5p	hsa-miR-3616-5p	MIMAT0017995	augaagugcacucaugauaugu	254.485	-0.0071845	0.82	-0.0609386	0.05	-0.0754405	0.79	-0.00648102	0.94
miR-23c	hsa-miR-23c	MIMAT0018000	aucacauugccagugauuaccc	259.735	-0.00638248	0.82	-0.062801	0.03	0.00832077	0.97	-0.0711677	0.20				-0.0353776	0.44
miR-3620-3p	hsa-miR-3620-3p	MIMAT0018001	ucacccugcaucccgcacccag	366.491	0.00806871	0.72	0.0234535	0.33	-0.437817	7.96x10-3	-0.0382588	0.43						-0.67371	3.33x10-4
miR-3648	hsa-miR-3648	MIMAT0018068	agccgcggggaucgccgaggg	2402.34	0.0238135	0.54	0.296015	1.79x10-13	0.929174	2.09x10-3	-0.0197277	0.89				0.213628	1.48x10-6	-0.166417	0.57
miR-3667-5p	hsa-miR-3667-5p	MIMAT0018089	aaagacccauugaggagaaggu	426.887	-0.00691152	0.70	-0.0383404	0.03	-0.0402792	0.81	-0.0198186	0.64				-0.0678817	4.66x10-3
miR-3667-3p	hsa-miR-3667-3p	MIMAT0018090	accuuccucuccaugggucuuu	332.408	-0.017184	0.28	-0.0382556	0.05	-0.153591	0.30	-0.0170305	0.72
miR-3677-5p	hsa-miR-3677-5p	MIMAT0019221	caguggccagagcccugcagug	220.357	0.00288014	0.95	-0.101296	0.02	0.0826485	0.83	-0.177673	0.03				-0.0148731	0.83			-0.195319	0.01
miR-3689a-3p	hsa-miR-3689a-3p	MIMAT0018118	cugggaggugugauaucguggu	222.068	0.100532	5.48x10-4	0.0532452	0.24	0.182781	0.60	-0.0449497	0.67	220.347	0.0601079	0.07
miR-3714	hsa-miR-3714	MIMAT0018165	gaaggcagcagugcuccccugu	341.224	0.00311458	0.90	-0.0983201	2.53x10-5	-0.163582	0.37	-0.0503971	0.30				-0.089145	7.45x10-3
miR-3907	hsa-miR-3907	MIMAT0018179	aggugcuccaggcuggcucaca	341.525	0.000721572	0.97	-0.0536803	5.31x10-3	-0.208504	0.15	0.000458825	0.99				-0.0234331	0.45
miR-3912-5p	hsa-miR-3912-5p	MIMAT0027036	auguccauauuauggguuagu	1303.88	-0.000511806	0.98	-0.0666856	1.32x10-4	-0.255199	0.05	0.00796482	0.89				-0.0337925	0.15	-0.204902	0.17
miR-3912-3p	hsa-miR-3912-3p	MIMAT0018186	uaacgcauaauauggacaugu	1882.27	-0.0103188	0.53	-0.0613591	7.24x10-4	-0.199174	0.15	0.0107255	0.84				-0.0552366	0.02
miR-3940-5p	hsa-miR-3940-5p	MIMAT0019229	guggguuggggcgggcucug	5310.08	-0.00713343	0.87	0.262139	5.35x10-12	0.681373	0.02	0.124134	0.13				0.301262	1.03x10-10	0.433218	0.12
miR-3943	hsa-miR-3943	MIMAT0018359	uagcccccaggcuucacuuggcg	623.001	0.019599	0.29	-0.107482	1.42x10-6	-0.371693	0.02	-0.0447427	0.35				-0.0274155	0.40	-0.213965	0.33
miR-374c-5p	hsa-miR-374c-5p	MIMAT0018443	auaauacaaccugcuaagugcu	353.121	-0.00722938	0.78	-0.0691092	7.56x10-3	-0.31928	0.09	-0.0105034	0.89				-0.0357466	0.34
miR-378e	hsa-miR-378e	MIMAT0018927	acuggacuuggagucagga	348.319	-0.0231789	0.27	0.0487793	0.07	0.193825	0.33	0.0165157	0.82
miR-4426	hsa-miR-4426	MIMAT0018941	gaagauggacguacuuu	170.739	-0.00336171	0.93	-0.0813896	0.03	-0.353164	0.22	-0.0204396	0.86				-0.0582483	0.30
miR-4429	hsa-miR-4429	MIMAT0018944	aaaagcugggcugagaggcg	6456.98	0.0198596	0.57	0.103591	6.30x10-3	0.326559	0.26	0.030685	0.75				0.108956	0.02
miR-4430	hsa-miR-4430	MIMAT0018945	aggcuggagugagcggag	261.562	0.038416	0.17	0.289253	7.59x10-18	0.795237	1.97x10-3	-0.0460033	0.59				0.264849	4.84x10-9	0.307777	0.33
miR-4436a	hsa-miR-4436a	MIMAT0018952	gcaggacaggcagaaguggau	256.345	-0.0136256	0.59	-0.0210201	0.47	-0.145886	0.50	-0.0259573	0.70
miR-548ae	hsa-miR-548ae	MIMAT0018954	caaaaacugcaauuacuuuca	445.996	0.00944116	0.58	-0.0392867	0.04	-0.324148	0.02	-0.0056795	0.92				-0.0682626	0.01	-0.104224	0.60
miR-4442	hsa-miR-4442	MIMAT0018960	gccggacaagagggagg	227.352	0.0331588	0.14	0.0127064	0.70	0.215112	0.35	-0.0785757	0.18
miR-4449	hsa-miR-4449	MIMAT0018968	cgucccggggcugcgcgaggca	1278.2	0.0215513	0.68	0.304855	3.08x10-9	0.932978	0.02	-0.0555996	0.66				0.300465	3.80x10-7	0.0648597	0.87
miR-4461	hsa-miR-4461	MIMAT0018983	gauugagacuaguagggcuaggc	8117.88	0.0609377	0.36	0.159402	0.05	-0.266586	0.70	-0.0276701	0.91				0.0507872	0.65
miR-3689d	hsa-miR-3689d	MIMAT0019008	gggaggugugaucucacacucg	359.58	0.0135953	0.41	-0.0614732	1.80x10-3	0.030583	0.87	0.00108822	0.98				-0.0766951	6.27x10-3
miR-3155b	hsa-miR-3155b	MIMAT0019012	ccaggcucugcaguggga	410.252	-0.00315161	0.86	-0.0399684	0.02	-0.147884	0.26	-0.0494345	0.16				-0.0836842	7.32x10-4
miR-548ak	hsa-miR-548ak	MIMAT0019013	aaaaguaacugcgguuuuuga	969.388	-0.00823511	0.62	-0.0413481	0.02	-0.309537	0.01	0.00241106	0.97				-0.0581061	0.02	-0.278532	0.06
miR-4481	hsa-miR-4481	MIMAT0019015	ggagugggcuggugguu	331.657	0.0237447	0.32	0.054331	0.06	0.0246466	0.92	-0.0624227	0.30
miR-4484	hsa-miR-4484	MIMAT0019018	aaaaggcgggagaagcccca	737.878	0.0588315	0.16	0.299057	1.10x10-8	0.84329	0.03	-0.0510868	0.70				0.199543	4.51x10-3	0.773063	0.06
miR-2392	hsa-miR-2392	MIMAT0019043	uaggaugggggugagaggug	177.927	-0.0311963	0.38	-0.0776171	0.07	-0.677793	0.03	-0.172803	0.03						-0.161019	0.70	-0.103576	0.15
miR-4515	hsa-miR-4515	MIMAT0019052	aggacuggacucccggcagccc	207.336	-0.00826949	0.80	-0.0583309	0.07	-0.2591	0.29	-0.0914694	0.16
miR-4519	hsa-miR-4519	MIMAT0019056	cagcagugcgcagggcug	256.992	0.0152878	0.70	-0.091931	0.02	-0.162824	0.62	-0.191929	8.75x10-3				-0.0461818	0.43			-0.0818423	0.20
miR-1269b	hsa-miR-1269b	MIMAT0019059	cuggacugagccaugcuacugg	197.007	0.0742293	2.91x10-3	0.0812736	0.03	0.224809	0.43	0.0118445	0.91	192.693	0.0456199	0.12	0.121003	0.02
miR-4522	hsa-miR-4522	MIMAT0019060	ugacucugccuguaggccggu	269.935	0.022316	0.43	-0.114459	6.64x10-4	-0.158047	0.56	-0.0827168	0.22				-0.097963	0.04
miR-4530	hsa-miR-4530	MIMAT0019069	cccagcaggacgggagcg	315.656	0.00932052	0.71	-0.00813378	0.76	0.0573587	0.80	-0.0957998	0.05								-0.173772	5.40x10-3
miR-4535	hsa-miR-4535	MIMAT0019075	guggaccuggcugggac	451.508	0.00541279	0.77	0.0183877	0.34	0.0978887	0.50	0.0190847	0.66
miR-4537	hsa-miR-4537	MIMAT0019080	ugagccgagcugagcuuagcug	243.906	-0.0150097	0.49	-0.0626238	0.01	-0.019705	0.93	-0.00208573	0.98				-0.0681825	0.06
miR-4632-5p	hsa-miR-4632-5p	MIMAT0022977	gagggcagcguggguguggcgga	7849.76	0.0567567	0.05	0.266093	4.62x10-12	0.890365	1.97x10-3	0.0139459	0.91				0.293711	2.86x10-9	0.766579	7.16x10-3
miR-4640-3p	hsa-miR-4640-3p	MIMAT0019700	cacccccuguuuccuggcccac	412.374	0.0361536	0.02	0.16604	5.25x10-15	0.326085	0.05	0.0663584	0.15	411.649	0.0313052	0.11	0.208204	2.76x10-11	0.0504979	0.84
miR-4644	hsa-miR-4644	MIMAT0019704	uggagagagaaaagagacagaag	220.007	0.0888807	0.01	0.219427	1.14x10-5	0.188805	0.66	-0.00419991	0.98	221.586	0.0283984	0.48	0.297867	2.29x10-5
miR-4646-5p	hsa-miR-4646-5p	MIMAT0019707	acugggaagaggagcugaggga	198.038	0.0180044	0.55	0.039563	0.25	0.000225354	1.00	-0.100047	0.14
miR-4646-3p	hsa-miR-4646-3p	MIMAT0019708	auugucccucucccuucccag	193.823	0.0142728	0.66	-0.0321475	0.35	0.095245	0.74	-0.0688224	0.31
miR-4652-5p	hsa-miR-4652-5p	MIMAT0019716	aggggacugguuaauagaacua	182.352	0.0111616	0.68	-0.0728046	9.10x10-3	-0.367241	0.07	-0.0388835	0.54				-0.0371672	0.37
miR-4652-3p	hsa-miR-4652-3p	MIMAT0019717	guucuguuaacccauccccuca	175.649	-0.00613466	0.83	-0.0183924	0.54	-0.143315	0.51	-0.029791	0.64
miR-4655-5p	hsa-miR-4655-5p	MIMAT0019721	caccggggauggcagagggucg	691.827	-0.0129568	0.35	-0.0121277	0.49	-0.0583105	0.68	-0.0182973	0.64
miR-4655-3p	hsa-miR-4655-3p	MIMAT0019722	acccucgucagguccccgggg	2004.19	-0.0014248	0.93	-0.0237103	0.17	-0.05245	0.71	0.00266812	0.96
miR-4656	hsa-miR-4656	MIMAT0019723	ugggcugagggcaggaggccugu	197.091	0.0454162	0.13	0.116336	3.39x10-3	0.256944	0.41	-0.0840369	0.30				0.206369	2.73x10-4
miR-4664-3p	hsa-miR-4664-3p	MIMAT0019738	cuuccggucugugagccccguc	371.497	0.0187523	0.34	-0.101467	1.34x10-5	-0.370521	0.03	-0.0934965	0.04				-0.0380386	0.28	-0.381905	0.09	-0.0522098	0.20
miR-4665-5p	hsa-miR-4665-5p	MIMAT0019739	cugggggacgcgugagcgcgagc	255.108	0.0158718	0.66	-0.0362793	0.35	0.2631	0.36	-0.190294	4.46x10-3								-0.0893645	0.15
miR-4667-3p	hsa-miR-4667-3p	MIMAT0019744	ucccuccuucuguccccacag	264.604	0.0278182	0.07	6.87651e-05	1.00	0.0522276	0.79	-0.0504245	0.24
miR-4673	hsa-miR-4673	MIMAT0019755	uccaggcaggagccggacugga	174.449	0.0109583	0.75	-0.125706	2.28x10-4	-0.123925	0.66	-0.0841805	0.22				-0.0775743	0.12
miR-4676-3p	hsa-miR-4676-3p	MIMAT0019759	cacuguuucaccacuggcucuu	209.692	-0.00245742	0.93	-0.0494464	0.08	0.0289088	0.91	0.000617684	0.99
miR-4684-3p	hsa-miR-4684-3p	MIMAT0019770	uguugcaagucgguggagacgu	171.976	-0.00421772	0.90	-0.0521853	0.11	-0.315548	0.19	-0.0364762	0.62
miR-1343-5p	hsa-miR-1343-5p	MIMAT0027038	uggggagcggcccccggguggg	207.947	0.0274209	0.33	0.147629	9.91x10-6	0.76753	1.25x10-3	0.00209111	0.98				0.125426	9.67x10-3	0.0186682	0.96
miR-4688	hsa-miR-4688	MIMAT0019777	uaggggcagcagaggaccuggg	195.908	-0.0281591	0.23	-0.052348	0.08	0.075492	0.78	-0.129874	0.02								-0.160653	5.40x10-3
miR-4689	hsa-miR-4689	MIMAT0019778	uugaggagacauggugggggcc	198.439	-0.0239264	0.42	-0.121038	5.00x10-4	-0.485039	0.05	-0.111192	0.11				-0.108994	0.03
miR-4690-5p	hsa-miR-4690-5p	MIMAT0019779	gagcaggcgaggcugggcugaa	972.607	0.0570051	0.03	0.248864	3.17x10-12	0.529299	0.06	-0.101785	0.18	928.124	0.0371115	0.12	0.175848	3.82x10-5
miR-4695-5p	hsa-miR-4695-5p	MIMAT0019788	caggaggcagugggcgagcagg	349.505	0.00826776	0.82	0.0493663	0.19	0.431225	0.11	0.0268739	0.78
miR-4697-5p	hsa-miR-4697-5p	MIMAT0019791	agggggcgcagucacugacgug	201.73	-0.00929256	0.80	-0.062323	0.08	-0.268304	0.32	-0.129483	0.06
miR-4699-5p	hsa-miR-4699-5p	MIMAT0019794	agaagauugcagaguaaguucc	177.874	-0.0251827	0.38	-0.0316637	0.38	-0.21062	0.42	-0.0221279	0.81
miR-4700-5p	hsa-miR-4700-5p	MIMAT0019796	ucuggggaugaggacagugugu	190.859	-0.0351013	0.13	-0.112404	2.44x10-4	-0.378311	0.10	-0.0735358	0.24				-0.0650095	0.19
miR-4713-5p	hsa-miR-4713-5p	MIMAT0019820	uucucccacuaccaggcuccca	259.452	-0.0154465	0.36	0.00184504	0.94	-0.186752	0.23	0.000637403	0.99
miR-4722-3p	hsa-miR-4722-3p	MIMAT0019837	accugccagcaccucccugcag	302.856	0.0251444	0.28	0.0345792	0.25	-0.166212	0.46	-0.0821798	0.16
miR-4723-3p	hsa-miR-4723-3p	MIMAT0019839	cccucucuggcuccuccccaaa	434.416	0.0221821	0.05	0.0624296	7.98x10-5	-0.100854	0.42	0.00532066	0.91				0.0713849	3.17x10-3
miR-4725-3p	hsa-miR-4725-3p	MIMAT0019844	uggggaaggcgucagugucggg	220.376	0.00911452	0.58	-0.00680846	0.73	-0.0989876	0.48	-0.000614311	0.99
miR-4726-5p	hsa-miR-4726-5p	MIMAT0019845	agggccagaggagccuggagugg	332.516	0.0149808	0.49	0.00611979	0.83	-0.0308431	0.90	-0.0418408	0.43
miR-4726-3p	hsa-miR-4726-3p	MIMAT0019846	acccagguucccucuggccgca	465.258	-0.000957865	0.96	-0.0460515	9.65x10-3	-0.22263	0.09	-0.0167704	0.69				-0.0411646	0.11
miR-4727-5p	hsa-miR-4727-5p	MIMAT0019847	aucugccagcuuccacagugg	238.676	-0.0229884	0.46	-0.114364	1.76x10-3	-0.408838	0.14	-0.0826465	0.26				-0.0278371	0.62
miR-4728-3p	hsa-miR-4728-3p	MIMAT0019850	caugcugaccucccuccugccccag	457.266	0.038132	0.06	0.0610812	0.03	-0.0980181	0.69	-0.0356151	0.59				0.0650535	0.10
miR-4732-3p	hsa-miR-4732-3p	MIMAT0019856	gcccugaccuguccuguucug	224.168	0.0377412	0.08	0.0682416	0.02	-0.219806	0.33	-0.00672405	0.94				-0.02942	0.49
miR-4734	hsa-miR-4734	MIMAT0019859	gcugcgggcugcggucagggcg	546.955	0.0253977	0.24	0.103032	1.42x10-4	0.287871	0.16	-0.0678789	0.22				0.146594	7.15x10-5
miR-4745-3p	hsa-miR-4745-3p	MIMAT0019879	uggcccggcgacgucucacgguc	739.18	0.0114492	0.71	-0.0283838	0.39	-0.291392	0.23	-0.194067	1.87x10-4								-0.0616637	0.22
miR-4746-5p	hsa-miR-4746-5p	MIMAT0019880	ccggucccaggagaaccugcaga	274.236	0.00448445	0.86	-0.0656009	7.64x10-3	-0.111035	0.56	-0.0903125	0.06				-0.0786642	0.04
miR-4753-5p	hsa-miR-4753-5p	MIMAT0019890	caaggccaaaggaagagaacag	449.056	-0.00337	0.86	-0.0489425	4.78x10-3	-0.335083	6.24x10-3	-0.0407075	0.24				-0.0952766	2.02x10-4	-0.121528	0.55
miR-4753-3p	hsa-miR-4753-3p	MIMAT0019891	uucucuuucuuuagccuugugu	256.12	-0.016931	0.41	-0.0522288	0.03	-0.229821	0.21	0.00167012	0.98				-0.0744404	0.04
miR-4763-3p	hsa-miR-4763-3p	MIMAT0019913	aggcaggggcuggugcugggcggg	1524.9	0.0252859	0.05	0.0764272	1.88x10-5	0.231118	0.09	-0.0117655	0.82				0.0718848	6.94x10-3
miR-4769-3p	hsa-miR-4769-3p	MIMAT0019923	ucugccauccucccuccccuac	401.15	-0.00191938	0.95	-0.0130722	0.66	-0.239591	0.24	-0.072329	0.18
miR-4784	hsa-miR-4784	MIMAT0019948	ugaggagaugcugggacuga	771.761	0.0167357	0.31	-0.0343183	0.09	-0.200169	0.19	-0.00146205	0.98
miR-4790-5p	hsa-miR-4790-5p	MIMAT0019961	aucgcuuuaccauucauguu	169.437	-0.000333492	0.99	-0.0222936	0.50	0.010541	0.97	0.0167717	0.86
miR-4790-3p	hsa-miR-4790-3p	MIMAT0019962	ugaaugguaaagcgaugucaca	284.412	-0.0174822	0.33	-0.0466784	0.03	-0.272607	0.09	0.0156222	0.79				-0.0735741	0.02
miR-4793-5p	hsa-miR-4793-5p	MIMAT0019965	acauccugcuccacagggcagagg	532.599	0.0206673	0.36	-0.0518869	0.06	-0.068177	0.78	-0.0838081	0.13
miR-4795-5p	hsa-miR-4795-5p	MIMAT0019968	agaaguggcuaauaauauuga	350.148	0.00264139	0.90	-0.020773	0.35	-0.246542	0.12	-0.0151841	0.79
miR-4795-3p	hsa-miR-4795-3p	MIMAT0019969	auauuauuagccacuucuggau	531.919	-0.0150533	0.42	-0.0717825	1.25x10-3	-0.456755	3.45x10-3	-0.03224	0.53				-0.0599156	0.05	-0.237712	0.27
miR-4798-5p	hsa-miR-4798-5p	MIMAT0019974	uucgguauacuuugugaauugg	236.005	-0.0132144	0.51	-0.0641754	5.45x10-3	-0.362145	0.03	0.009811	0.89				-0.0939041	4.02x10-3	-0.270107	0.26
miR-4798-3p	hsa-miR-4798-3p	MIMAT0019975	aacucacgaaguauaccgaagu	260.142	-0.0102054	0.68	-0.0851249	6.27x10-4	-0.240197	0.21	-0.010138	0.89				-0.0909466	0.01
miR-4800-5p	hsa-miR-4800-5p	MIMAT0019978	aguggaccgaggaaggaagga	222.282	0.0179491	0.49	0.0950053	1.46x10-3	0.0962023	0.71	-0.0420346	0.54				0.141582	5.05x10-4
miR-4800-3p	hsa-miR-4800-3p	MIMAT0019979	cauccguccgucuguccac	735.078	-0.00569886	0.75	-0.00381717	0.85	-0.0912831	0.52	-0.0252914	0.54
miR-5001-5p	hsa-miR-5001-5p	MIMAT0021021	agggcuggacucagcggcggagcu	1408.98	0.00498274	0.77	0.0418218	0.02	0.0793065	0.56	0.00809958	0.88				-0.014689	0.51
miR-5093	hsa-miR-5093	MIMAT0021085	aggaaaugaggcuggcuaggagc	302.974	-0.00575824	0.83	0.012045	0.67	0.0152317	0.95	0.0823839	0.11
miR-5196-3p	hsa-miR-5196-3p	MIMAT0021129	ucauccucgucucccucccag	305.979	0.0126843	0.43	-0.0396899	0.04	-0.392361	3.18x10-3	-0.050879	0.18				-0.0641743	0.02	-0.488193	7.16x10-3
miR-5582-5p	hsa-miR-5582-5p	MIMAT0022279	uaggcacacuuaaaguuauagc	182.448	-0.013285	0.59	-0.0323926	0.25	-0.220995	0.28	0.00668531	0.94
miR-5587-3p	hsa-miR-5587-3p	MIMAT0022290	gccccgggcagugugaucauc	1265.57	0.002053	0.92	-0.0798666	8.32x10-5	-0.291942	0.05	-0.0115552	0.85				-0.0646375	0.01	-0.298833	0.07
miR-5694	hsa-miR-5694	MIMAT0022487	cagaucaugggacugucucag	2468.81	-0.0035561	0.88	-0.0661964	1.62x10-3	-0.22163	0.16	-0.0105772	0.87				-0.0716189	6.89x10-3
miR-5703	hsa-miR-5703	MIMAT0022496	aggagaagucgggaaggu	203.331	0.0309791	0.34	0.142115	2.28x10-4	0.378974	0.20	0.00144427	0.99				0.259681	5.12x10-6
miR-6069	hsa-miR-6069	MIMAT0023694	gggcuagggccugcugccccc	480.753	0.0209288	0.28	-0.0866629	2.68x10-4	-0.180153	0.33	-0.0198179	0.74				-0.0340976	0.33
miR-6085	hsa-miR-6085	MIMAT0023710	aaggggcugggggagcaca	5596.86	0.00643127	0.88	0.224524	3.37x10-10	0.678735	0.01	0.0847486	0.27				0.299614	6.86x10-9	0.28667	0.42
miR-6126	hsa-miR-6126	MIMAT0024599	gugaaggcccggcggaga	342447	-0.0191024	0.56	0.29924	2.82x10-20	1.03522	1.27x10-5	0.0574956	0.46				0.309831	1.14x10-14	0.447677	0.05
miR-6127	hsa-miR-6127	MIMAT0024610	ugagggagugggugggagg	618.539	0.0944508	5.16x10-4	0.26815	3.23x10-12	0.713518	0.02	0.0706657	0.42	593.015	0.0368226	0.16	0.382668	1.54x10-16	0.771674	6.69x10-3
miR-6131	hsa-miR-6131	MIMAT0024615	ggcuggucagaugggagug	92810.3	-0.0253958	0.41	0.0261021	0.51	-0.123392	0.69	-0.00449497	0.97
miR-6165	hsa-miR-6165	MIMAT0024782	cagcaggaggugaggggag	8632.95	-0.0110144	0.69	-0.0801381	4.09x10-3	-0.536568	7.18x10-3	-0.0290798	0.66				-0.055821	0.15	-0.561756	7.38x10-3
miR-548ay-3p	hsa-miR-548ay-3p	MIMAT0025453	caaaaccgcgauuacucuugca	247.968	-0.00551786	0.80	-0.0231368	0.30	-0.175035	0.28	0.0285916	0.56
miR-548az-5p	hsa-miR-548az-5p	MIMAT0025456	caaaagugauugugguuuuugc	197.838	0.0463081	0.04	0.0621935	0.05	0.130154	0.60	-0.00659802	0.94	194.718	0.0360345	0.15	0.0496184	0.30
miR-6501-5p	hsa-miR-6501-5p	MIMAT0025458	aguugccagggcugccuuuggu	195.258	0.00417022	0.90	-0.0356052	0.27	-0.157937	0.52	-0.0318227	0.66
miR-6510-3p	hsa-miR-6510-3p	MIMAT0025477	caccgacucugucuccugcag	176.012	0.00232398	0.95	-0.0649003	0.05	0.0625929	0.83	-0.0441176	0.56
miR-6511a-5p	hsa-miR-6511a-5p	MIMAT0025478	caggcagaaguggggcugacagg	414.462	0.0061421	0.74	0.00195787	0.93	0.0756998	0.61	-0.0204015	0.63
miR-6511a-3p	hsa-miR-6511a-3p	MIMAT0025479	ccucaccaucccuucugccugc	238.612	0.0136949	0.46	0.00212328	0.93	-0.209943	0.20	-0.0159681	0.78
miR-6715b-3p	hsa-miR-6715b-3p	MIMAT0025843	cucaaaccggcugugccugugg	386.018	-0.000657537	0.98	-0.0513029	9.26x10-3	-0.00741445	0.97	-0.0125197	0.82				-0.0997574	4.27x10-4
miR-6716-3p	hsa-miR-6716-3p	MIMAT0025845	uccgaacucuccauuccucugc	359.105	-0.00434315	0.81	-8.94543e-05	1.00	-0.0834067	0.56	0.0519064	0.15
miR-6722-5p	hsa-miR-6722-5p	MIMAT0025853	aggcgcacccgaccacaugc	177.93	-0.0110301	0.71	-0.0837104	6.11x10-3	-0.213895	0.36	-0.0651451	0.30				-0.0269186	0.58
miR-6723-5p	hsa-miR-6723-5p	MIMAT0025855	auaguccgaguaacgucggggc	1083	0.0558629	0.34	0.121553	0.09	-0.10789	0.87	-0.0517255	0.79
miR-6726-3p	hsa-miR-6726-3p	MIMAT0027354	cucgcccugucucccgcuag	221.619	0.0124162	0.63	-0.0262874	0.35	-0.256463	0.21	-0.0242624	0.72
miR-6727-5p	hsa-miR-6727-5p	MIMAT0027355	cucggggcaggcggcugggagcg	61171.2	0.018211	0.66	0.261273	9.70x10-11	0.856848	4.79x10-3	0.108529	0.20				0.257029	3.02x10-7	0.453963	0.12
miR-6728-3p	hsa-miR-6728-3p	MIMAT0027358	ucucugcucugcucuccccag	296.078	0.00279826	0.93	0.0111725	0.73	-0.264799	0.24	-0.0855	0.16
miR-6729-3p	hsa-miR-6729-3p	MIMAT0027360	ucaucccccucgcccucucag	1301.26	0.00223643	0.90	0.0200839	0.28	-0.0327775	0.84	0.0117975	0.81
miR-6731-3p	hsa-miR-6731-3p	MIMAT0027364	ucuauuccccacucuccccag	341.034	-0.00250853	0.90	-0.00240878	0.90	-0.0640047	0.66	-0.00689236	0.89
miR-6735-3p	hsa-miR-6735-3p	MIMAT0027372	aggccuguggcuccucccucag	200.357	0.0135812	0.69	-0.0647234	0.06	-0.204008	0.45	-0.0565797	0.45
miR-6736-3p	hsa-miR-6736-3p	MIMAT0027374	ucagcuccucucuacccacag	347.022	0.00353258	0.86	-0.0103041	0.60	0.0494064	0.75	-0.00225297	0.97
miR-6741-5p	hsa-miR-6741-5p	MIMAT0027383	gugggugcuggugggagccgug	6831.19	0.0107292	0.82	0.216819	8.82x10-7	1.12709	2.87x10-4	-0.0301267	0.81				0.0590027	0.30	-0.130189	0.70
miR-6741-3p	hsa-miR-6741-3p	MIMAT0027384	ucggcucucucccucacccuag	651.077	0.0142691	0.46	-0.100946	3.90x10-6	-0.187853	0.27	-0.0463763	0.31				-0.0777996	5.79x10-3
miR-6742-5p	hsa-miR-6742-5p	MIMAT0027385	aguggggugggacccagcuguu	1231.51	-0.00485359	0.78	-0.0461673	7.49x10-3	-0.0282592	0.86	0.0137654	0.75				-0.0845544	3.00x10-4
miR-6744-3p	hsa-miR-6744-3p	MIMAT0027390	gggccucucuugucauccugcag	167.363	0.00674568	0.79	-0.0431091	0.09	-0.169508	0.37	-0.005686	0.94
miR-6746-5p	hsa-miR-6746-5p	MIMAT0027392	ccgggagaaggagguggccugg	582.517	0.0194264	0.58	0.124044	1.21x10-3	0.239509	0.42	0.0467376	0.61				0.178214	5.17x10-3
miR-6747-3p	hsa-miR-6747-3p	MIMAT0027395	uccugccuuccucugcaccag	179.533	0.0255489	0.41	-0.00981936	0.81	-0.0372842	0.91	-0.102175	0.17
miR-6748-3p	hsa-miR-6748-3p	MIMAT0027397	uccugucccugucuccuacag	225.754	-0.0194808	0.36	-0.035075	0.18	-0.253612	0.19	-0.026356	0.66
miR-6750-5p	hsa-miR-6750-5p	MIMAT0027400	cagggaacagcugggugagcugcu	266.981	-4.67667e-05	1.00	-0.0657382	0.19	-0.395877	0.28	-0.214276	0.02								-0.13018	0.11
miR-6760-3p	hsa-miR-6760-3p	MIMAT0027421	acacuguccccuucuccccag	394.554	-0.0137777	0.29	-0.00898273	0.61	-0.0174978	0.91	-0.0279609	0.42
miR-6761-5p	hsa-miR-6761-5p	MIMAT0027422	ucugagagagcucgauggcag	261.457	-0.000112001	1.00	-0.0669915	0.01	-0.207517	0.32	-0.0294905	0.64				-0.0711776	0.07
miR-6762-3p	hsa-miR-6762-3p	MIMAT0027425	uggcugcuucccuuggucuccag	174.29	-0.00373048	0.92	-0.0360554	0.34	-0.384674	0.15	-0.0756062	0.30
miR-6765-5p	hsa-miR-6765-5p	MIMAT0027430	gugaggcggggccaggagggugugu	718.17	-0.039468	0.02	-0.112141	2.12x10-6	-0.629633	1.28x10-4	-0.083753	0.09	710.306	0.00793433	0.70	-0.0763929	0.02	-0.663343	7.28x10-4
miR-6767-3p	hsa-miR-6767-3p	MIMAT0027435	ccacgugcuucucuuuccgcag	356.345	0.00290546	0.90	-0.0809531	2.46x10-4	-0.235622	0.16	-0.0209026	0.70				-0.0594571	0.06
miR-6768-5p	hsa-miR-6768-5p	MIMAT0027436	cacacaggaaaagcggggcccug	197.265	-0.0393068	0.10	-0.0787092	0.02	-0.571729	0.02	-0.161801	4.73x10-3				-0.113892	0.02	-0.91926	2.23x10-3	-0.116964	0.05
miR-6769a-5p	hsa-miR-6769a-5p	MIMAT0027438	agguggguauggaggagcccu	434.367	0.00234827	0.90	0.0157785	0.39	-0.109093	0.42	-0.00901649	0.86
miR-6769a-3p	hsa-miR-6769a-3p	MIMAT0027439	gagccccucucugcucuccag	195.686	0.0256293	0.36	-0.000639779	0.99	-0.253633	0.33	-0.0924279	0.18
miR-6771-5p	hsa-miR-6771-5p	MIMAT0027442	cucgggagggcaugggccaggc	217.602	0.0177904	0.52	0.187816	1.90x10-10	0.416521	0.07	-0.00691457	0.94				0.189515	1.17x10-5
miR-6771-3p	hsa-miR-6771-3p	MIMAT0027443	caaaccccugucuacccgcag	960.632	0.0141123	0.22	0.00678067	0.68	0.0111675	0.93	0.0141351	0.69
miR-6774-3p	hsa-miR-6774-3p	MIMAT0027449	ucgugucccucuuguccacag	203.813	-0.0126639	0.70	-0.060343	0.07	-0.300915	0.23	-0.0284557	0.72
miR-6775-3p	hsa-miR-6775-3p	MIMAT0027451	aggcccuguccucugccccag	829.668	0.0156005	0.20	0.00183741	0.92	-0.0772799	0.53	-0.0372598	0.24
miR-6782-5p	hsa-miR-6782-5p	MIMAT0027464	uaggggugggggaauucaggggugu	286.8	0.0401303	0.24	0.179086	2.31x10-5	0.908202	2.70x10-3	-0.0812956	0.36				0.21317	3.57x10-3	0.5398	0.26
miR-6784-5p	hsa-miR-6784-5p	MIMAT0027468	gccggggcuuugggugaggg	224.63	0.0362519	0.09	0.0627754	0.03	0.275307	0.22	-0.0415624	0.54				0.107111	0.02
miR-6785-3p	hsa-miR-6785-3p	MIMAT0027471	acaucgccccaccuuccccag	813.344	-0.00569998	0.71	-0.0146549	0.38	-0.194494	0.10	-0.00917102	0.84
miR-6787-5p	hsa-miR-6787-5p	MIMAT0027474	uggcggggguagagcuggcugc	193.098	0.0065943	0.80	-0.0534896	0.04	-0.453803	0.02	-0.0456786	0.40				-0.0284395	0.52	-0.459158	0.08
miR-6788-3p	hsa-miR-6788-3p	MIMAT0027477	uucgccacuucccucccugcag	233.226	0.0211461	0.38	-0.0728498	0.01	-0.309143	0.16	-0.0847849	0.15				-0.0247912	0.57
miR-6789-3p	hsa-miR-6789-3p	MIMAT0027479	cggcgcccgugucuccuccag	324.467	0.00489831	0.82	-0.0523049	0.01	-0.253954	0.11	-0.0789853	0.06				-0.0561761	0.05
miR-6791-5p	hsa-miR-6791-5p	MIMAT0027482	ccccuggggcugggcaggcgga	256.668	0.0143438	0.74	0.00267524	0.95	-0.161027	0.65	-0.130437	0.14
miR-6791-3p	hsa-miR-6791-3p	MIMAT0027483	ugccuccuuggucuccggcag	241.827	-0.0177593	0.48	-0.0717581	0.01	-0.238846	0.28	-0.015216	0.86				-0.074619	0.09
miR-6792-3p	hsa-miR-6792-3p	MIMAT0027485	cuccuccacagccccugcucau	323.696	0.00789842	0.75	0.0353155	0.17	-0.345382	0.06	-0.0419594	0.43
miR-6794-5p	hsa-miR-6794-5p	MIMAT0027488	cagggggacugggggugagc	791.712	0.0215667	0.08	0.0782069	1.98x10-6	0.360326	2.26x10-3	-0.0194321	0.62				0.0885567	1.80x10-5	-0.151758	0.26
miR-6794-3p	hsa-miR-6794-3p	MIMAT0027489	cucacucucagucccucccu	629.087	-0.00230448	0.89	-0.016726	0.30	-0.104905	0.37	-0.00490871	0.91
miR-6795-3p	hsa-miR-6795-3p	MIMAT0027491	accccucguuucuucccccag	1411.51	0.00674848	0.71	0.0649816	4.15x10-4	0.103814	0.48	0.0461875	0.21				0.053302	0.05
miR-6796-3p	hsa-miR-6796-3p	MIMAT0027493	gaagcucuccccuccccgcag	2917.7	0.0154168	0.48	-0.0915862	2.16x10-4	-0.202571	0.29	-0.0249075	0.68				-0.0828655	0.01
miR-6797-3p	hsa-miR-6797-3p	MIMAT0027495	ugcaugacccuucccuccccac	173.385	0.0299311	0.15	0.0787256	4.20x10-3	-0.0875293	0.71	-0.0188437	0.80				0.0398773	0.45
miR-6798-5p	hsa-miR-6798-5p	MIMAT0027496	ccagggggaugggcgagcuuggg	5684.14	0.00120693	0.98	0.229022	3.24x10-8	0.67354	0.03	0.102922	0.24				0.221035	1.70x10-5	0.390708	0.22
miR-6800-5p	hsa-miR-6800-5p	MIMAT0027500	guaggugacagucaggggcgg	632.296	-0.0572214	0.21	0.0428019	0.49	-0.120106	0.82	-0.172626	0.15
miR-6800-3p	hsa-miR-6800-3p	MIMAT0027501	caccucuccuggcaucgcccc	277.484	-0.00607431	0.79	-0.0217961	0.35	-0.148715	0.38	-0.0188543	0.73
miR-6803-3p	hsa-miR-6803-3p	MIMAT0027507	ucccucgccuucucacccucag	279.166	-0.000103324	1.00	-0.00586561	0.83	-0.127763	0.51	-0.0341818	0.55
miR-6804-3p	hsa-miR-6804-3p	MIMAT0027509	cgcaccugccucucacccacag	734.205	0.00775834	0.63	0.0140033	0.43	-0.251425	0.04	-0.0258755	0.49						-0.473233	4.87x10-4
miR-6809-3p	hsa-miR-6809-3p	MIMAT0027519	cuucucuucucuccuucccag	270.085	0.0113979	0.60	-0.0305615	0.21	-0.361807	0.03	-0.0266105	0.62						-0.284635	0.23
miR-6812-5p	hsa-miR-6812-5p	MIMAT0027524	auggggugagauggggaggagcagc	283.517	0.0193674	0.35	0.043377	0.09	0.1909	0.32	-0.0637214	0.20
miR-6813-3p	hsa-miR-6813-3p	MIMAT0027527	aaccuuggccccucuccccag	558.767	0.00209791	0.90	0.00375545	0.85	-0.0778924	0.56	-0.0360849	0.30
miR-6816-3p	hsa-miR-6816-3p	MIMAT0027533	gaaggaccugcaccuucg	246.561	-0.0243481	0.24	-0.0396663	0.15	-0.234905	0.24	-0.0496596	0.36
miR-6819-5p	hsa-miR-6819-5p	MIMAT0027538	uugggguggagggccaaggagc	246.827	-0.00783534	0.68	-0.0121487	0.57	-0.141194	0.35	-0.0652461	0.10
miR-6819-3p	hsa-miR-6819-3p	MIMAT0027539	aagccucuguccccaccccag	1193.17	0.0241461	0.06	0.0416791	0.02	0.0549282	0.71	-0.00402493	0.94				0.01903	0.51
miR-6821-3p	hsa-miR-6821-3p	MIMAT0027543	ugaccucuccgcuccgcacag	279.2	0.00440531	0.89	-0.0775009	6.67x10-3	-0.214603	0.32	-0.0431803	0.49				-0.129031	1.04x10-3
miR-6825-3p	hsa-miR-6825-3p	MIMAT0027551	gcgcugacccgccuucuccgca	930.12	0.0345393	0.16	-0.101593	1.62x10-3	-0.689809	2.22x10-3	-0.0431875	0.56				0.0178554	0.69	-0.126285	0.68
miR-6827-3p	hsa-miR-6827-3p	MIMAT0027555	accgucucuucuguuccccag	233.674	0.00336583	0.89	-0.0390062	0.09	-0.143857	0.41	-0.0407736	0.39
miR-6780b-5p	hsa-miR-6780b-5p	MIMAT0027572	uggggaaggcuuggcagggaaga	7003.72	-0.00550252	0.90	0.315518	3.87x10-19	0.913328	6.48x10-4	0.017654	0.89				0.362084	5.93x10-12	0.56806	0.07
miR-6836-5p	hsa-miR-6836-5p	MIMAT0027574	cgcagggcccuggcgcaggcau	348.762	0.000440119	0.98	-0.0355716	0.16	-0.193446	0.31	-0.0839889	0.09
miR-6846-3p	hsa-miR-6846-3p	MIMAT0027593	ugaccccuucugucucccuag	360.144	0.0154043	0.25	0.00246069	0.90	-0.0779141	0.56	0.0151706	0.72
miR-6849-3p	hsa-miR-6849-3p	MIMAT0027599	accagccuguguccaccuccag	188.374	0.0236277	0.41	-0.0386676	0.28	-0.203851	0.45	-0.0981479	0.16
miR-6851-3p	hsa-miR-6851-3p	MIMAT0027603	uggcccuuuguaccccuccag	186.861	-0.00146441	0.95	0.00333745	0.90	-0.157345	0.38	-0.0176971	0.78
miR-6852-5p	hsa-miR-6852-5p	MIMAT0027604	cccugggguucugaggacaug	345.698	-0.00385816	0.86	-0.0571214	6.69x10-3	-0.298199	0.05	-0.0442929	0.30				0.00209953	0.95	0.155991	0.50
miR-6852-3p	hsa-miR-6852-3p	MIMAT0027605	uguccucuguuccucag	1745.84	0.0420185	0.09	-0.142347	2.05x10-5	-0.52462	0.03	-0.013916	0.89				-0.0408917	0.39	-0.282814	0.36
miR-6769b-3p	hsa-miR-6769b-3p	MIMAT0027621	cccucucugucccacccauag	1179.04	0.00799285	0.59	0.0535478	8.65x10-4	0.0240376	0.87	0.0522406	0.11				0.0444231	0.06
miR-6861-3p	hsa-miR-6861-3p	MIMAT0027624	uggaccucuccuccccag	177.445	-0.00569561	0.86	-0.0560959	0.08	-0.0874229	0.75	-0.0496596	0.47
miR-6862-3p	hsa-miR-6862-3p	MIMAT0027626	ccucacccagcucucuggcccucu	428.392	0.00148057	0.95	0.0199015	0.40	-0.152363	0.38	-0.0108381	0.88
miR-6869-5p	hsa-miR-6869-5p	MIMAT0027638	gugaguaguggcgcgcggcggc	705.817	0.00888158	0.77	0.172944	2.63x10-9	0.721799	6.48x10-4	-0.00461112	0.96				0.199887	1.54x10-7	0.45384	0.04
miR-6870-3p	hsa-miR-6870-3p	MIMAT0027641	gcucauccccaucuccuuucag	58685.6	0.0143609	0.56	-0.0999434	1.88x10-4	-0.302502	0.14	-0.0260637	0.69				-0.0749152	0.03
miR-6872-3p	hsa-miR-6872-3p	MIMAT0027645	cccaugccuccugccgcgguc	249.664	-0.00965859	0.73	-0.0100217	0.75	-0.165155	0.46	-0.077566	0.18
miR-6873-3p	hsa-miR-6873-3p	MIMAT0027647	uucucucugucuuucucucucag	2002.41	0.00739495	0.88	0.0247085	0.61	-0.47765	0.16	-0.0473111	0.65
miR-6875-5p	hsa-miR-6875-5p	MIMAT0027650	ugagggacccaggacaggaga	3232.8	0.0181151	0.76	0.29671	2.05x10-7	0.67734	0.13	-0.0707708	0.61				0.325958	9.58x10-6
miR-6877-5p	hsa-miR-6877-5p	MIMAT0027654	agggccgaaggguggaagcugc	775.135	-0.00553699	0.81	0.00397279	0.87	0.150365	0.38	-0.0331742	0.51
miR-6884-3p	hsa-miR-6884-3p	MIMAT0027669	cccaucaccuuuccgucuccccu	300.796	-0.0200585	0.22	0.0043188	0.85	-0.0312932	0.87	-0.0432561	0.31
miR-6885-5p	hsa-miR-6885-5p	MIMAT0027670	aggggggcacugcgcaagcaaagcc	348.891	-0.0155487	0.40	-0.1422	1.03x10-11	-0.48947	1.56x10-3	-0.0805241	0.06				-0.0968649	1.96x10-3	-0.479145	0.02
miR-6886-3p	hsa-miR-6886-3p	MIMAT0027673	ugcccuucucuccuccugccu	219.749	0.0241889	0.24	0.0419159	0.12	-0.164428	0.41	-0.062666	0.23
miR-6887-3p	hsa-miR-6887-3p	MIMAT0027675	uccccuccacuuuccuccuag	251.612	0.0317055	0.04	0.0541215	0.01	-0.0462322	0.82	0.0193176	0.72	256.935	0.0361994	0.07	0.019107	0.58
miR-6890-3p	hsa-miR-6890-3p	MIMAT0027681	ccacugccuaugccccacag	173.072	0.0336242	0.11	0.0412101	0.17	-0.0475887	0.86	-0.0175405	0.83
miR-6893-3p	hsa-miR-6893-3p	MIMAT0027687	cccugcugccuucaccugccag	214.671	0.0336226	0.11	0.0787884	6.63x10-3	0.0385652	0.89	-0.0548041	0.36				0.0778783	0.06
miR-7108-5p	hsa-miR-7108-5p	MIMAT0028113	guguggccggcaggcgggugg	1305.49	0.0284227	0.35	0.267231	1.77x10-15	1.18387	5.80x10-7	0.0250951	0.80				0.149837	3.63x10-4	0.222481	0.42
miR-7109-3p	hsa-miR-7109-3p	MIMAT0028116	caagccucuccugcccuuccag	213.075	-0.0146435	0.74	-0.0498708	0.28	-0.499387	0.14	-0.156251	0.08
miR-7111-3p	hsa-miR-7111-3p	MIMAT0028120	auccucucuucccuccucccag	216.974	0.00510913	0.86	0.0372735	0.20	-0.0928503	0.69	-0.0540709	0.35
miR-7114-3p	hsa-miR-7114-3p	MIMAT0028126	ugacccaccccucuccaccag	5129.92	0.00716978	0.71	0.0367381	0.07	0.0236608	0.90	0.0405544	0.32
miR-4433b-5p	hsa-miR-4433b-5p	MIMAT0030413	augucccacccccacuccugu	19111.8	-0.0132506	0.43	-0.0249561	0.23	-0.0277038	0.88	-0.0116476	0.84
miR-7845-5p	hsa-miR-7845-5p	MIMAT0030420	aagggacagggagggucgugg	284.176	-0.0543147	0.01	-0.0211634	0.53	-0.282805	0.24	-0.0832963	0.18	276.322	-0.00966177	0.72
miR-7851-3p	hsa-miR-7851-3p	MIMAT0030426	uaccugggagacugagguugga	322.177	0.0139884	0.71	0.253387	3.86x10-12	0.715131	0.01	0.0564233	0.53				0.22103	2.16x10-5	-0.294376	0.41
miR-7978	hsa-miR-7978	MIMAT0031181	ucugguguauagcguugcuca	196.401	-0.00860719	0.76	-0.0432381	0.13	-0.414438	0.04	-0.0106304	0.90						0.181311	0.56
miR-8069	hsa-miR-8069	MIMAT0030996	ggaugguugggggcggucggcgu	1019.3	0.00982988	0.81	0.301737	5.65x10-16	0.420916	0.17	-0.0860155	0.30				0.261983	1.62x10-6
