# Supplementary material for: Plasma microRNA signatures of aging and their links to health outcomes and mortality: findings from a population-based cohort study
Source: Genome Med. 2025 Jun 25;17:70. doi: 10.1186/s13073-025-01437-5 (PMC12188677; doi:10.1186/s13073-025-01437-5)
Supplement: Supplementary file 7 — Additional file 7. Differential expression with chronological age using different cut-offs for well-expressed microRNAs in the training set. [file 13073_2025_1437_MOESM7_ESM.xlsx]

## Sheet: Sheet 1
miRNA	miRBase v20 ID	Accession	Sequence	Regular Training Set, with cut-off 50%			Training Set in sensitivity analysis with LLOQ cut-off 25%			Training set in the sensitivity analysis using all 2083 miRNAs
				Average expression level across all samples normalised by sequencing depth	log2 Fold Change estimate for Chronological Age	pFDR for Chronological Age	Average expression level across all samples normalised by sequencing depth	log2 Fold Change estimate for Chronological Age	pFDR for Chronological Age	Average expression level across all samples normalised by sequencing depth	log2 Fold Change estimate for Chronological Age	pFDR for Chronological Age
miR-6887-5p	hsa-miR-6887-5p	MIMAT0027674	uggggggacagauggagaggaca	582.917	0.257118	1.37x10-30	583.466	0.259282	1.06x10-29	584.96	0.263638	3.76x10-27
miR-197-5p	hsa-miR-197-5p	MIMAT0022691	cggguagagagggcagugggagg	20185.3	0.337213	1.52x10-30	20240.7	0.33831	1.36x10-29	20351.9	0.340438	3.92x10-27
miR-4447	hsa-miR-4447	MIMAT0018966	ggugggggcuguuguuu	1047.99	0.241221	1.49x10-25	1050.85	0.242555	1.51x10-24	1058.12	0.245183	9.06x10-22
miR-122-5p	hsa-miR-122-5p	MIMAT0000421	uggagugugacaaugguguuug	3070.66	-0.36489	2.12x10-25	3083.47	-0.36651	7.15x10-25	3115.05	-0.36969	1.80x10-23
miR-3141	hsa-miR-3141	MIMAT0015010	gagggcggguggaggagga	4677.99	0.195695	2.28x10-22	4695.69	0.197136	8.78x10-21	4737.76	0.199959	1.79x10-17
miR-1287-5p	hsa-miR-1287-5p	MIMAT0005878	ugcuggaucagugguucgaguc	18852.8	0.242743	2.22x10-20	18932	0.244066	1.23x10-19	19103.6	0.246442	1.75x10-17
miR-6722-3p	hsa-miR-6722-3p	MIMAT0025854	ugcaggggucgggugggccagg	540.126	0.168329	1.08x10-19	538.725	0.170323	7.75x10-20	536.836	0.174744	4.43x10-19
miR-193b-3p	hsa-miR-193b-3p	MIMAT0002819	aacuggcccucaaagucccgcu	354.051	-0.150708	1.14x10-16	352.796	-0.151602	7.86x10-17	350.935	-0.153889	4.22x10-16
miR-6870-5p	hsa-miR-6870-5p	MIMAT0027640	ugggggagauggggguuga	648.266	0.232751	1.14x10-16	650.82	0.23451	2.91x10-16	656.177	0.239349	4.27x10-15
miR-3937	hsa-miR-3937	MIMAT0018352	acaggcggcuguagcaauggggg	9300.43	-0.196257	2.00x10-16	9327.29	-0.197172	8.89x10-16	9413.47	-0.198672	1.32x10-13
miR-7109-5p	hsa-miR-7109-5p	MIMAT0028115	cuggggggaggagacccugcu	270.436	0.170591	1.20x10-15	268.722	0.173675	1.57x10-16	265.687	0.180136	1.46x10-17
miR-5196-5p	hsa-miR-5196-5p	MIMAT0021128	agggaaggggacgaggguuggg	837.837	0.164274	3.49x10-14	839.616	0.165739	1.28x10-13	845.186	0.168258	7.91x10-12
miR-19b-3p	hsa-miR-19b-3p	MIMAT0000074	ugugcaaauccaugcaaaacuga	9585.03	-0.20562	5.93x10-14	9634.2	-0.205024	4.15x10-13	9767.94	-0.202058	8.05x10-11
miR-17-3p	hsa-miR-17-3p	MIMAT0000071	acugcagugaaggcacuuguag	927.393	-0.15806	8.49x10-14	929.363	-0.158347	4.31x10-13	936.358	-0.15832	6.41x10-11
miR-5739	hsa-miR-5739	MIMAT0023116	gcggagagagaauggggagc	64452.8	0.161635	5.25x10-13	64713.8	0.162042	3.73x10-12	65364.6	0.16292	4.24x10-10
miR-375	hsa-miR-375	MIMAT0000728	uuuguucguucggcucgcguga	420.461	-0.250976	1.63x10-12	418.519	-0.252205	1.20x10-12	415.319	-0.25453	3.28x10-12
miR-4534	hsa-miR-4534	MIMAT0019073	ggauggaggaggggucu	1589.52	0.131222	2.84x10-12	1593.87	0.132527	1.76x10-11	1605.75	0.13515	2.09x10-9
miR-7107-5p	hsa-miR-7107-5p	MIMAT0028111	ucggccuggggaggaggaaggg	3260.77	0.178105	6.83x10-12	3278.47	0.180462	1.76x10-11	3317.23	0.184336	4.24x10-10
miR-658	hsa-miR-658	MIMAT0003336	ggcggagggaaguagguccguuggu	3486.55	0.111826	6.97x10-12	3497.09	0.11231	1.20x10-10	3523.36	0.11319	4.68x10-8
miR-3180	hsa-miR-3180	MIMAT0018178	uggggcggagcuuccggag	8535.97	0.139594	9.11x10-12	8558.18	0.140125	6.51x10-11	8612.56	0.141219	6.17x10-9
miR-6738-5p	hsa-miR-6738-5p	MIMAT0027377	cgagggguagaagagcacagggg	325.853	0.138139	2.67x10-11	324.744	0.140499	1.72x10-11	323.07	0.144774	4.26x10-11
miR-22-5p	hsa-miR-22-5p	MIMAT0004495	aguucuucaguggcaagcuuua	599.92	-0.134414	4.27x10-11	600.231	-0.134809	1.25x10-10	602.711	-0.134941	6.88x10-9
miR-4713-3p	hsa-miR-4713-3p	MIMAT0019821	ugggauccagacagugggagaa	1308.9	-0.142851	9.30x10-11	1313.32	-0.143348	3.67x10-10	1327.04	-0.144177	2.23x10-8
miR-93-5p	hsa-miR-93-5p	MIMAT0000093	caaagugcuguucgugcagguag	5476.64	-0.149284	1.09x10-10	5505.36	-0.149083	7.17x10-10	5580.24	-0.147677	9.24x10-8
miR-93-3p	hsa-miR-93-3p	MIMAT0004509	acugcugagcuagcacuucccg	231.496	-0.148035	1.09x10-10	230.635	-0.148791	1.11x10-10	229.679	-0.150302	6.09x10-10
miR-3180-3p	hsa-miR-3180-3p	MIMAT0015058	uggggcggagcuuccggaggcc	8454.67	0.125786	1.09x10-10	8478.09	0.12632	7.20x10-10	8535.4	0.127437	7.03x10-8
miR-6124	hsa-miR-6124	MIMAT0024597	gggaaaaggaagggggagga	4567.21	0.167858	2.06x10-10	4591.69	0.168632	7.02x10-10	4653.28	0.170777	1.83x10-8
miR-146a-5p	hsa-miR-146a-5p	MIMAT0000449	ugagaacugaauuccauggguu	8677.04	-0.206092	5.82x10-10	8722.58	-0.205704	1.48x10-9	8842.48	-0.204497	3.90x10-8
miR-4681	hsa-miR-4681	MIMAT0019766	aacgggaaugcaggcuguaucu	270.729	-0.139907	5.97x10-10	268.267	-0.140849	1.52x10-10	264.124	-0.14304	4.47x10-11
miR-6511b-3p	hsa-miR-6511b-3p	MIMAT0025848	ccucaccaccccuucugccugca	708.98	0.0820116	6.55x10-10	708.989	0.0830905	3.81x10-9	710.35	0.0855548	4.68x10-7
miR-345-5p	hsa-miR-345-5p	MIMAT0000772	gcugacuccuaguccagggcuc	854.092	-0.0906891	1.28x10-9	854.741	-0.0905736	1.01x10-8	858.646	-0.0896659	2.47x10-6
miR-6775-5p	hsa-miR-6775-5p	MIMAT0027450	ucggggcaugggggagggaggcugg	471.789	0.120255	2.09x10-9	470.481	0.12258	1.43x10-9	468.74	0.127616	3.91x10-9
miR-6824-5p	hsa-miR-6824-5p	MIMAT0027548	guaggggagguugggccaggga	317.718	0.100612	2.46x10-9	316.096	0.102031	1.24x10-9	313.425	0.104906	2.99x10-9
miR-4539	hsa-miR-4539	MIMAT0019082	gcugaacugggcugagcugggc	643.264	0.121592	5.57x10-9	641.703	0.12087	1.35x10-8	639.53	0.119146	3.51x10-7
miR-185-5p	hsa-miR-185-5p	MIMAT0000455	uggagagaaaggcaguuccuga	7376.22	-0.169676	6.24x10-9	7410.69	-0.169603	1.83x10-8	7507.29	-0.167445	6.25x10-7
miR-19a-3p	hsa-miR-19a-3p	MIMAT0000073	ugugcaaaucuaugcaaaacuga	2343.42	-0.139348	1.38x10-8	2352.94	-0.138342	6.05x10-8	2380.49	-0.134885	4.06x10-6
miR-106b-5p	hsa-miR-106b-5p	MIMAT0000680	uaaagugcugacagugcagau	3368.75	-0.110629	1.86x10-8	3383.06	-0.109916	1.31x10-7	3421.26	-0.107828	1.37x10-5
miR-1275	hsa-miR-1275	MIMAT0005929	gugggggagaggcuguc	426.63	0.120234	1.86x10-8	426.61	0.122571	2.24x10-8	426.902	0.127876	9.75x10-8
miR-130b-3p	hsa-miR-130b-3p	MIMAT0000691	cagugcaaugaugaaagggcau	717.209	-0.162706	2.60x10-8	718.329	-0.163283	4.59x10-8	722.957	-0.163484	5.00x10-7
miR-6802-5p	hsa-miR-6802-5p	MIMAT0027504	cuagguggggggcuugaagc	2367.35	-0.0875029	2.87x10-8	2372.53	-0.0879012	1.76x10-7	2388.75	-0.0885879	1.40x10-5
miR-1273a	hsa-miR-1273a	MIMAT0005926	gggcgacaaagcaagacucuuucuu	538.903	0.126307	4.32x10-8	539.187	0.12597	1.12x10-7	540.707	0.12582	1.93x10-6
miR-3135a	hsa-miR-3135a	MIMAT0015001	ugccuaggcugagacugcagug	605.422	0.114864	8.71x10-8	604.256	0.115101	1.35x10-7	603.238	0.115843	1.34x10-6
miR-4478	hsa-miR-4478	MIMAT0019006	gaggcugagcugaggag	414.982	0.121246	1.06x10-7	413.716	0.124531	6.05x10-8	411.773	0.13099	7.59x10-8
miR-324-3p	hsa-miR-324-3p	MIMAT0000762	acugccccaggugcugcugg	1814.62	-0.119632	1.18x10-7	1819.41	-0.11931	3.74x10-7	1834.44	-0.118046	1.14x10-5
miR-221-3p	hsa-miR-221-3p	MIMAT0000278	agcuacauugucugcuggguuuc	4344.96	-0.152482	1.18x10-7	4368.23	-0.15161	3.74x10-7	4429.07	-0.149677	8.56x10-6
miR-197-3p	hsa-miR-197-3p	MIMAT0000227	uucaccaccuucuccacccagc	702.527	-0.0961391	1.33x10-7	703.204	-0.0954473	5.52x10-7	706.493	-0.0938437	2.64x10-5
miR-6726-5p	hsa-miR-6726-5p	MIMAT0027353	cgggagcuggggucugcaggu	380.923	0.0625512	1.34x10-7	379.359	0.0639448	6.76x10-8	376.923	0.0668673	3.69x10-7
miR-1254	hsa-miR-1254	MIMAT0005905	agccuggaagcuggagccugcagu	2075.73	0.11865	1.36x10-7	2078.51	0.118451	3.85x10-7	2087.9	0.118568	7.32x10-6
miR-1273c	hsa-miR-1273c	MIMAT0015017	ggcgacaaaacgagacccuguc	1069.17	0.111803	3.27x10-7	1069.93	0.111601	8.50x10-7	1073.49	0.111526	1.40x10-5
miR-150-5p	hsa-miR-150-5p	MIMAT0000451	ucucccaacccuuguaccagug	18170.9	-0.0936317	5.02x10-7	18256.3	-0.0927207	2.89x10-6	18463.2	-0.0914484	1.59x10-4
miR-205-5p	hsa-miR-205-5p	MIMAT0000266	uccuucauuccaccggagucug	256.334	-0.194383	5.97x10-7	254.783	-0.194913	4.53x10-7	250.877	-0.195487	8.50x10-7
miR-146b-5p	hsa-miR-146b-5p	MIMAT0002809	ugagaacugaauuccauaggcu	1058.35	-0.0631521	5.97x10-7	1060.06	-0.0627081	5.92x10-6	1065.63	-0.0619676	6.36x10-4
miR-8078	hsa-miR-8078	MIMAT0031005	ggucuaggcccggugagagacuc	1224.15	0.140834	5.97x10-7	1222.85	0.14055	9.75x10-7	1221.75	0.140473	7.76x10-6
miR-1285-5p	hsa-miR-1285-5p	MIMAT0022719	gaucucacuuuguugcccagg	7846.28	0.123617	7.95x10-7	7867.14	0.122677	2.22x10-6	7923.95	0.121216	3.97x10-5
miR-7150	hsa-miR-7150	MIMAT0028211	cuggcagggggagaggua	1000.17	0.117751	7.95x10-7	1004.16	0.120404	1.15x10-6	1013.45	0.126107	7.08x10-6
miR-1299	hsa-miR-1299	MIMAT0005887	uucuggaauucugugugaggga	775.899	0.125597	1.09x10-6	775.796	0.125652	1.90x10-6	777.199	0.125592	1.64x10-5
miR-4502	hsa-miR-4502	MIMAT0019038	gcugaugaugauggugcugaag	239.824	0.0968732	1.15x10-6	238.5	0.0976661	8.82x10-7	236.34	0.0993701	2.30x10-6
miR-6086	hsa-miR-6086	MIMAT0023711	ggagguugggaagggcagag	236.302	0.105976	1.18x10-6	235.439	0.108005	8.86x10-7	234.257	0.112139	2.06x10-6
miR-6810-3p	hsa-miR-6810-3p	MIMAT0027521	uccccugcucccuuguuccccag	1562.02	0.0713229	1.18x10-6	1564.8	0.0721321	5.14x10-6	1572.83	0.0737957	1.83x10-4
miR-4507	hsa-miR-4507	MIMAT0019044	cuggguugggcugggcuggg	368.375	0.0956713	1.70x10-6	367.677	0.0958494	2.79x10-6	366.708	0.0967356	2.34x10-5
miR-1249	hsa-miR-1249	MIMAT0005901	acgcccuucccccccuucuuca	1260.52	-0.0667867	2.11x10-6	1264.37	-0.0674269	9.99x10-6	1274.89	-0.0681697	5.13x10-4
miR-425-5p	hsa-miR-425-5p	MIMAT0003393	aaugacacgaucacucccguuga	2092.48	-0.122056	2.18x10-6	2101.27	-0.121421	5.80x10-6	2126.35	-0.11868	1.43x10-4
miR-1303	hsa-miR-1303	MIMAT0005891	uuuagagacggggucuugcucu	431.503	0.107416	2.18x10-6	429.79	0.107949	2.33x10-6	427.206	0.109285	9.15x10-6
miR-106b-3p	hsa-miR-106b-3p	MIMAT0004672	ccgcacuguggguacuugcugc	234.861	-0.0977669	2.26x10-6	233.353	-0.0971448	2.17x10-6	230.987	-0.0955719	9.93x10-6
miR-574-3p	hsa-miR-574-3p	MIMAT0003239	cacgcucaugcacacacccaca	2028.09	0.0871698	2.26x10-6	2031.24	0.0867239	7.94x10-6	2041.77	0.0858402	2.28x10-4
miR-765	hsa-miR-765	MIMAT0003945	uggaggagaaggaaggugaug	255.279	0.100901	2.31x10-6	253.197	0.102614	9.61x10-7	249.532	0.105874	5.09x10-7
miR-3674	hsa-miR-3674	MIMAT0018097	auuguagaaccuaagauuggcc	516.445	0.112011	2.51x10-6	515.136	0.112225	3.45x10-6	513.573	0.11261	2.14x10-5
miR-532-5p	hsa-miR-532-5p	MIMAT0002888	caugccuugaguguaggaccgu	255.833	-0.0847489	3.43x10-6	254.113	-0.0845562	2.49x10-6	251.386	-0.0839252	8.20x10-6
miR-548d-5p	hsa-miR-548d-5p	MIMAT0004812	aaaaguaauugugguuuuugcc	857.798	0.117706	3.43x10-6	858.119	0.117175	6.85x10-6	860.504	0.116277	7.36x10-5
miR-4512	hsa-miR-4512	MIMAT0019049	cagggccucacuguaucgccca	285.157	0.0805341	3.72x10-6	283.68	0.0812529	2.88x10-6	281.312	0.0825429	9.93x10-6
miR-5585-3p	hsa-miR-5585-3p	MIMAT0022286	cugaauagcugggacuacaggu	11013.1	0.113719	3.72x10-6	11041.4	0.113551	8.56x10-6	11119.7	0.113587	1.14x10-4
miR-324-5p	hsa-miR-324-5p	MIMAT0000761	cgcauccccuagggcauuggugu	276.237	-0.109874	3.83x10-6	275.472	-0.109893	5.14x10-6	274.773	-0.109591	3.31x10-5
miR-1273d	hsa-miR-1273d	MIMAT0015090	gaacccaugagguugaggcugcagu	25285.7	0.115616	3.90x10-6	25360.4	0.115185	9.65x10-6	25556.4	0.114791	1.35x10-4
miR-1255b-2-3p	hsa-miR-1255b-2-3p	MIMAT0022725	aaccacuuucuuugcucaucca	2710.86	0.121928	5.90x10-6	2717.16	0.121141	1.30x10-5	2734.89	0.11975	1.55x10-4
miR-186-5p	hsa-miR-186-5p	MIMAT0000456	caaagaauucuccuuuugggcu	1564.4	-0.0804927	6.32x10-6	1569.5	-0.0796514	2.94x10-5	1584.17	-0.0779693	1.07x10-3
miR-192-5p	hsa-miR-192-5p	MIMAT0000222	cugaccuaugaauugacagcc	300.839	-0.105707	6.43x10-6	299.32	-0.105131	7.85x10-6	296.874	-0.104268	3.46x10-5
miR-1273h-5p	hsa-miR-1273h-5p	MIMAT0030415	cugggaggucaaggcugcagu	23858.2	0.119663	7.01x10-6	23925.8	0.118991	1.63x10-5	24102.7	0.118199	1.83x10-4
miR-566	hsa-miR-566	MIMAT0003230	gggcgccugugaucccaac	566.839	0.0937872	8.99x10-6	566.591	0.0938912	1.72x10-5	567.185	0.09441	1.73x10-4
miR-574-5p	hsa-miR-574-5p	MIMAT0004795	ugagugugugugugugagugugu	15094.5	0.0968259	9.19x10-6	15154.2	0.096059	2.81x10-5	15304.1	0.0947255	5.25x10-4
miR-4459	hsa-miR-4459	MIMAT0018981	ccaggaggcggaggagguggag	2602.18	0.0905026	1.02x10-5	2611.06	0.0920394	2.06x10-5	2632.92	0.095444	1.89x10-4
miR-6877-3p	hsa-miR-6877-3p	MIMAT0027655	cagccucugcccuuggccucc	453.305	0.0585226	1.07x10-5	451.796	0.0580558	1.80x10-5	449.587	0.057054	2.89x10-4
miR-4486	hsa-miR-4486	MIMAT0019020	gcugggcgaggcuggca	1471.86	0.0578436	1.17x10-5	1473.98	0.0586289	4.74x10-5	1481.33	0.0604371	1.40x10-3
miR-6845-5p	hsa-miR-6845-5p	MIMAT0027590	cggggccagagcagagagc	2302.94	0.100561	1.26x10-5	2311.58	0.101252	2.81x10-5	2333.95	0.10281	3.09x10-4
miR-145-5p	hsa-miR-145-5p	MIMAT0000437	guccaguuuucccaggaaucccu	830.957	-0.116709	1.30x10-5	832.327	-0.116316	2.58x10-5	837.762	-0.114112	3.09x10-4
miR-20b-5p	hsa-miR-20b-5p	MIMAT0001413	caaagugcucauagugcagguag	650.253	-0.0745833	1.37x10-5	650.177	-0.0734866	4.19x10-5	651.866	-0.0713515	1.06x10-3
miR-194-5p	hsa-miR-194-5p	MIMAT0000460	uguaacagcaacuccaugugga	429.606	-0.0992084	1.81x10-5	428.698	-0.0983001	3.01x10-5	427.593	-0.0967347	2.33x10-4
miR-1273e	hsa-miR-1273e	MIMAT0018079	uugcuugaacccaggaagugga	6200.55	0.10474	1.84x10-5	6216.93	0.104468	4.00x10-5	6261.55	0.104425	4.17x10-4
miR-1914-5p	hsa-miR-1914-5p	MIMAT0007889	cccugugcccggcccacuucug	556.06	0.0769827	1.87x10-5	554.162	0.0769981	2.51x10-5	551.513	0.0777368	1.46x10-4
miR-18a-5p	hsa-miR-18a-5p	MIMAT0000072	uaaggugcaucuagugcagauag	565.319	-0.0834556	2.03x10-5	565.066	-0.0830999	4.14x10-5	566.172	-0.0822766	5.36x10-4
miR-6891-3p	hsa-miR-6891-3p	MIMAT0027683	cccucaucuuccccuccuuuc	402.769	0.0538698	2.40x10-5	402.451	0.0542948	5.51x10-5	402.503	0.0554623	1.00x10-3
miR-652-3p	hsa-miR-652-3p	MIMAT0003322	aauggcgccacuaggguugug	1203.47	-0.109137	2.63x10-5	1206.57	-0.108532	5.50x10-5	1216.72	-0.106018	7.49x10-4
miR-378i	hsa-miR-378i	MIMAT0019074	acuggacuaggagucagaagg	798.439	-0.0652039	2.67x10-5	797.951	-0.0651372	5.51x10-5	799.007	-0.0647697	9.63x10-4
miR-6088	hsa-miR-6088	MIMAT0023713	agagaugaagcgggggggcg	801.99	0.128438	2.98x10-5	808.769	0.130801	3.49x10-5	818.111	0.134724	1.44x10-4
miR-6892-3p	hsa-miR-6892-3p	MIMAT0027685	ucccucucccaccccuugcag	6013.91	0.0570398	3.14x10-5	6030.98	0.0574169	1.51x10-4	6075.31	0.058317	4.31x10-3
miR-106a-5p	hsa-miR-106a-5p	MIMAT0000103	aaaagugcuuacagugcagguag	1067.85	-0.0742694	3.62x10-5	1070.78	-0.0735523	1.23x10-4	1079.55	-0.0718982	2.91x10-3
miR-744-5p	hsa-miR-744-5p	MIMAT0004945	ugcggggcuagggcuaacagca	224.963	-0.118324	3.69x10-5	224.501	-0.11893	4.51x10-5	224.244	-0.120425	1.97x10-4
miR-342-3p	hsa-miR-342-3p	MIMAT0000753	ucucacacagaaaucgcacccgu	2351.46	-0.0712434	3.70x10-5	2361.64	-0.0701488	1.76x10-4	2386.21	-0.0686483	4.58x10-3
miR-422a	hsa-miR-422a	MIMAT0001339	acuggacuuagggucagaaggc	351.171	-0.071023	3.83x10-5	349.559	-0.0705349	4.44x10-5	347.262	-0.0698029	2.67x10-4
miR-1304-3p	hsa-miR-1304-3p	MIMAT0022720	ucucacuguagccucgaacccc	557.987	0.0648232	3.98x10-5	556.976	0.0648194	6.81x10-5	556.089	0.0648243	7.60x10-4
miR-33a-5p	hsa-miR-33a-5p	MIMAT0000091	gugcauuguaguugcauugca	457.616	-0.0993515	4.00x10-5	457.073	-0.0980739	7.74x10-5	457.366	-0.0961487	7.31x10-4
miR-362-5p	hsa-miR-362-5p	MIMAT0000705	aauccuuggaaccuaggugugagu	218.133	-0.0837642	4.47x10-5	216.034	-0.0844289	2.39x10-5	212.385	-0.0866508	1.40x10-5
miR-6756-5p	hsa-miR-6756-5p	MIMAT0027412	aggguggggcuggagguggggcu	6307.82	0.0684088	4.59x10-5	6328.88	0.0695269	1.28x10-4	6378.7	0.0715895	1.88x10-3
miR-1273g-5p	hsa-miR-1273g-5p	MIMAT0020602	ggugguugaggcugcaguaagu	326.008	0.0750108	5.16x10-5	325.231	0.0758585	6.05x10-5	324.403	0.0776834	3.22x10-4
miR-4306	hsa-miR-4306	MIMAT0016858	uggagagaaaggcagua	1205.26	-0.107363	7.25x10-5	1208.24	-0.1071	1.32x10-4	1219.25	-0.104212	1.57x10-3
miR-326	hsa-miR-326	MIMAT0000756	ccucugggcccuuccuccag	4701.94	-0.113486	1.53x10-4	4724.17	-0.113499	2.46x10-4	4782.92	-0.113531	1.73x10-3
miR-1290	hsa-miR-1290	MIMAT0005880	uggauuuuuggaucaggga	1438.42	-0.109545	1.71x10-4	1441.7	-0.110209	2.37x10-4	1453.19	-0.111322	1.33x10-3
miR-3652	hsa-miR-3652	MIMAT0018072	cggcuggaggugugagga	263.737	0.113296	1.89x10-4	262.258	0.117467	1.07x10-4	259.765	0.126006	1.05x10-4
miR-181a-5p	hsa-miR-181a-5p	MIMAT0000256	aacauucaacgcugucggugagu	2268.49	-0.0689976	1.94x10-4	2276.78	-0.0690225	4.89x10-4	2299.09	-0.0693644	6.66x10-3
miR-17-5p	hsa-miR-17-5p	MIMAT0000070	caaagugcuuacagugcagguag	2652.42	-0.0746697	1.97x10-4	2663.58	-0.0738819	5.40x10-4	2692.67	-0.0719511	9.20x10-3
miR-328-3p	hsa-miR-328-3p	MIMAT0000752	cuggcccucucugcccuuccgu	1075.33	-0.105311	1.97x10-4	1077.95	-0.105028	3.15x10-4	1086.64	-0.104237	2.23x10-3
miR-1207-5p	hsa-miR-1207-5p	MIMAT0005871	uggcagggaggcugggagggg	6413.28	0.0515801	2.14x10-4	6435.31	0.0519991	7.84x10-4	6492.2	0.05285	0.02
miR-1913	hsa-miR-1913	MIMAT0007888	ucugcccccuccgcugcugcca	718.509	0.0522362	2.15x10-4	717.702	0.0519716	4.24x10-4	717.664	0.0521986	4.89x10-3
miR-25-3p	hsa-miR-25-3p	MIMAT0000081	cauugcacuugucucggucuga	3366.41	-0.0841236	2.24x10-4	3381.52	-0.0832066	5.39x10-4	3423.6	-0.0793259	9.65x10-3
miR-4257	hsa-miR-4257	MIMAT0016878	ccagagguggggacugag	569.199	-0.0515691	2.42x10-4	567.925	-0.0523163	2.67x10-4	566.779	-0.0541441	1.57x10-3
miR-4667-5p	hsa-miR-4667-5p	MIMAT0019743	acuggggagcagaaggagaacc	625.488	0.0444932	2.56x10-4	625.199	0.0447609	5.02x10-4	625.889	0.0453234	6.99x10-3
miR-24-3p	hsa-miR-24-3p	MIMAT0000080	uggcucaguucagcaggaacag	5061.56	-0.0748529	2.72x10-4	5083.41	-0.0743374	6.79x10-4	5140.32	-0.073454	8.89x10-3
miR-4496	hsa-miR-4496	MIMAT0019031	gaggaaacugaagcugagaggg	210.04	0.087759	2.85x10-4	208.297	0.0884881	2.17x10-4	205.185	0.0902152	3.55x10-4
miR-505-3p	hsa-miR-505-3p	MIMAT0002876	cgucaacacuugcugguuuccu	210.963	-0.0738963	3.11x10-4	209.108	-0.0733432	2.38x10-4	205.94	-0.0725745	4.60x10-4
miR-378f	hsa-miR-378f	MIMAT0018932	acuggacuuggagccagaag	469.078	-0.057931	3.11x10-4	467.96	-0.0580769	4.01x10-4	466.76	-0.0584782	2.57x10-3
miR-142-5p	hsa-miR-142-5p	MIMAT0000433	cauaaaguagaaagcacuacu	4252.64	-0.0811263	3.24x10-4	4270.25	-0.0797142	8.46x10-4	4316.19	-0.0777422	0.01
miR-548w	hsa-miR-548w	MIMAT0015060	aaaaguaacugcgguuuuugccu	260.441	0.0753983	3.50x10-4	259.355	0.0754766	3.95x10-4	257.662	0.0757019	1.57x10-3
miR-4270	hsa-miR-4270	MIMAT0016900	ucagggagucaggggagggc	268.463	0.0703946	3.50x10-4	266.486	0.0719545	1.95x10-4	263.14	0.0748341	2.09x10-4
miR-6809-5p	hsa-miR-6809-5p	MIMAT0027518	uggcaaggaaagaagaggauca	2083.89	-0.0463869	4.40x10-4	2088.8	-0.0464814	1.49x10-3	2103.63	-0.046786	0.03
miR-7106-5p	hsa-miR-7106-5p	MIMAT0028109	ugggaggaggggaucuuggg	191.741	0.0738008	4.87x10-4	189.863	0.0758723	2.05x10-4	186.441	0.0796471	1.04x10-4
miR-6127	hsa-miR-6127	MIMAT0024610	ugagggagugggugggagg	618.539	0.0944508	5.16x10-4	619.277	0.096289	5.87x10-4	621.76	0.0998089	2.19x10-3
miR-3689a-3p	hsa-miR-3689a-3p	MIMAT0018118	cugggaggugugauaucguggu	222.068	0.100532	5.48x10-4	219.908	0.101301	4.47x10-4	215.967	0.103244	7.60x10-4
miR-1225-3p	hsa-miR-1225-3p	MIMAT0005573	ugagccccugugccgcccccag	2273.98	0.045915	5.50x10-4	2280.3	0.0454199	2.12x10-3	2297.42	0.0447446	0.04
miR-6894-5p	hsa-miR-6894-5p	MIMAT0027688	aggaggauggagagcugggccaga	247.219	0.0874334	6.20x10-4	244.985	0.0905193	3.07x10-4	240.984	0.0965816	1.90x10-4
miR-338-3p	hsa-miR-338-3p	MIMAT0000763	uccagcaucagugauuuuguug	452.342	-0.0557156	6.40x10-4	451.172	-0.0554094	9.45x10-4	449.862	-0.0553521	6.72x10-3
miR-425-3p	hsa-miR-425-3p	MIMAT0001343	aucgggaaugucguguccgccc	664.227	-0.1024	6.83x10-4	665.271	-0.102498	9.45x10-4	669.467	-0.102208	5.04x10-3
miR-376a-3p	hsa-miR-376a-3p	MIMAT0000729	aucauagaggaaaauccacgu	294.319	-0.114642	7.54x10-4	292.298	-0.114891	7.54x10-4	289.148	-0.115153	2.23x10-3
miR-210-3p	hsa-miR-210-3p	MIMAT0000267	cugugcgugugacagcggcuga	1815.9	-0.0481644	8.48x10-4	1821.52	-0.048374	2.41x10-3	1837.09	-0.048195	0.04
miR-8052	hsa-miR-8052	MIMAT0030979	cgggacuguagagggcaugagc	214.565	0.0603086	9.15x10-4	212.859	0.0616836	5.02x10-4	209.817	0.0643372	5.26x10-4
miR-4463	hsa-miR-4463	MIMAT0018987	gagacugggguggggcc	1378.13	0.0817531	9.49x10-4	1380.52	0.083639	1.09x10-3	1387.76	0.0874895	4.11x10-3
miR-649	hsa-miR-649	MIMAT0003319	aaaccuguguuguucaagaguc	229.923	0.0839392	9.56x10-4	228.591	0.0846113	9.00x10-4	226.417	0.0860197	2.38x10-3
miR-625-5p	hsa-miR-625-5p	MIMAT0003294	agggggaaaguucuauagucc	291.063	-0.0678362	1.07x10-3	290.315	-0.0680554	1.30x10-3	289.448	-0.0679393	6.69x10-3
miR-21-3p	hsa-miR-21-3p	MIMAT0004494	caacaccagucgaugggcugu	369.553	-0.0755812	1.42x10-3	367.496	-0.075552	1.41x10-3	364.347	-0.0755469	4.43x10-3
miR-6880-5p	hsa-miR-6880-5p	MIMAT0027660	ugguggaggaagagggcagcuc	304.548	0.0608893	1.52x10-3	302.861	0.0626671	9.63x10-4	300.08	0.066273	1.42x10-3
miR-6821-5p	hsa-miR-6821-5p	MIMAT0027542	gugcgugguggcucgaggcgggg	4179.31	0.078595	1.61x10-3	4197.42	0.0803179	2.06x10-3	4239.96	0.082876	0.01
miR-4721	hsa-miR-4721	MIMAT0019835	ugagggcuccaggugacggugg	282.771	0.0444894	1.75x10-3	281.51	0.0452358	1.40x10-3	279.458	0.0466012	4.47x10-3
miR-1225-5p	hsa-miR-1225-5p	MIMAT0005572	guggguacggcccagugggggg	687.586	-0.0354852	1.83x10-3	688.075	-0.034901	6.26x10-3	690.305	-0.0336474	0.10
miR-149-3p	hsa-miR-149-3p	MIMAT0004609	agggagggacgggggcugugc	31365.9	0.0778596	2.19x10-3	31568.5	0.0795029	2.96x10-3	31995.8	0.0823957	0.01
miR-4707-3p	hsa-miR-4707-3p	MIMAT0019808	agcccgccccagccgagguucu	475.47	0.0478656	2.33x10-3	473.556	0.0495715	1.53x10-3	470.563	0.0533318	2.59x10-3
miR-22-3p	hsa-miR-22-3p	MIMAT0000077	aagcugccaguugaagaacugu	104822	-0.082166	2.34x10-3	105360	-0.0820002	3.73x10-3	106702	-0.0811602	0.03
miR-6500-3p	hsa-miR-6500-3p	MIMAT0025455	acacuuguugggaugaccugc	197.075	0.0790119	2.55x10-3	195.243	0.0799548	1.93x10-3	191.933	0.0810219	3.69x10-3
miR-3687	hsa-miR-3687	MIMAT0018115	cccggacaggcguucgugcgacgu	406.065	0.0779897	2.56x10-3	404.223	0.0783548	2.54x10-3	400.861	0.0794932	6.85x10-3
miR-5006-5p	hsa-miR-5006-5p	MIMAT0021033	uugccagggcaggagguggaa	448.986	0.0384154	2.61x10-3	446.789	0.0395005	1.73x10-3	443.334	0.0413603	4.95x10-3
miR-7111-5p	hsa-miR-7111-5p	MIMAT0028119	ugggggaggaaggacaggccau	4116.02	0.0765802	2.68x10-3	4139.29	0.0767843	4.18x10-3	4193.93	0.0771108	0.03
miR-6778-5p	hsa-miR-6778-5p	MIMAT0027456	agugggaggacaggaggcaggu	537.196	0.0597824	2.87x10-3	536.119	0.0620938	2.30x10-3	535.07	0.0667782	4.89x10-3
miR-1269b	hsa-miR-1269b	MIMAT0019059	cuggacugagccaugcuacugg	197.007	0.0742293	2.91x10-3	194.714	0.0760929	1.65x10-3	190.525	0.0801497	1.27x10-3
miR-548ay-5p	hsa-miR-548ay-5p	MIMAT0025452	aaaaguaauugugguuuuugc	396.464	0.0473084	3.12x10-3	395.346	0.0471362	4.14x10-3	394.006	0.0467757	0.03
miR-548b-5p	hsa-miR-548b-5p	MIMAT0004798	aaaaguaauugugguuuuggcc	202.39	0.0721719	3.23x10-3	200.715	0.0728685	2.62x10-3	197.773	0.0743249	5.04x10-3
miR-210-5p	hsa-miR-210-5p	MIMAT0026475	agccccugcccaccgcacacug	1310.12	0.0322923	3.94x10-3	1310.95	0.0321098	0.01	1315.25	0.0322509	0.11
miR-1322	hsa-miR-1322	MIMAT0005953	gaugaugcugcugaugcug	269.819	0.0652973	4.15x10-3	266.829	0.0663276	2.54x10-3	261.382	0.0681684	2.57x10-3
miR-20a-5p	hsa-miR-20a-5p	MIMAT0000075	uaaagugcuuauagugcagguag	2801.19	-0.0551817	4.31x10-3	2812.88	-0.0540852	0.01	2842.94	-0.0518498	0.10
miR-484	hsa-miR-484	MIMAT0002174	ucaggcucaguccccucccgau	2238.41	-0.0712094	4.47x10-3	2248.41	-0.0699464	8.73x10-3	2275.82	-0.0655973	0.08
miR-103a-2-5p	hsa-miR-103a-2-5p	MIMAT0009196	agcuucuuuacagugcugccuug	215.621	-0.0646891	4.48x10-3	213.641	-0.064054	4.16x10-3	210.312	-0.0625868	0.01
miR-5684	hsa-miR-5684	MIMAT0022473	aacucuagccugagcaacag	181.664	0.0758424	4.94x10-3	179.64	0.0780887	2.98x10-3	175.96	0.0831705	2.51x10-3
miR-4417	hsa-miR-4417	MIMAT0018929	ggugggcuucccggaggg	2588.25	0.0771167	5.35x10-3	2596.72	0.0778856	7.11x10-3	2619.57	0.0794121	0.03
miR-6789-5p	hsa-miR-6789-5p	MIMAT0027478	guaggggcgucccgggcgcgcggg	4056.76	-0.0438574	5.58x10-3	4070.7	-0.0451045	9.07x10-3	4107.77	-0.0471278	0.06
miR-101-3p	hsa-miR-101-3p	MIMAT0000099	uacaguacugugauaacugaa	843.796	-0.0522979	6.32x10-3	844.339	-0.0510475	0.01	847.787	-0.0485144	0.10
miR-92a-3p	hsa-miR-92a-3p	MIMAT0000092	uauugcacuugucccggccugu	8751.55	-0.0628088	7.18x10-3	8796.81	-0.0615348	0.01	8916.57	-0.0566582	0.13
miR-4505	hsa-miR-4505	MIMAT0019041	aggcugggcugggacgga	1737.96	0.0351553	7.27x10-3	1742.28	0.0355907	0.02	1754.31	0.0364774	0.13
miR-1471	hsa-miR-1471	MIMAT0007349	gcccgcguguggagccaggugu	240.968	0.0466011	8.02x10-3	238.779	0.0476517	4.32x10-3	234.859	0.0498912	3.37x10-3
miR-1202	hsa-miR-1202	MIMAT0005865	gugccagcugcagugggggag	855.686	0.0281729	8.51x10-3	855.272	0.0282432	0.02	856.066	0.0283747	0.16
miR-27a-3p	hsa-miR-27a-3p	MIMAT0000084	uucacaguggcuaaguuccgc	11137.1	-0.0566297	9.13x10-3	11190	-0.0563003	0.02	11320.9	-0.0561399	0.10
miR-584-5p	hsa-miR-584-5p	MIMAT0003249	uuaugguuugccugggacugag	239.861	-0.0770528	0.01	239.153	-0.0769615	0.01	238.498	-0.0769015	0.04
miR-378a-3p	hsa-miR-378a-3p	MIMAT0000732	acuggacuuggagucagaaggc	759.382	-0.0462065	0.01	760.371	-0.0461518	0.02	764.229	-0.0458163	0.10
miR-4644	hsa-miR-4644	MIMAT0019704	uggagagagaaaagagacagaag	220.007	0.0888807	0.01	217.801	0.0897168	0.01	213.902	0.09178	0.02
miR-339-5p	hsa-miR-339-5p	MIMAT0000764	ucccuguccuccaggagcucacg	1452.83	-0.0657984	0.01	1458.19	-0.0651048	0.02	1472.87	-0.0630977	0.10
miR-151a-3p	hsa-miR-151a-3p	MIMAT0000757	cuagacugaagcuccuugagg	1149.05	-0.0651352	0.01	1152.54	-0.0645727	0.02	1162.79	-0.0631406	0.10
miR-7845-5p	hsa-miR-7845-5p	MIMAT0030420	aagggacagggagggucgugg	284.176	-0.0543147	0.01	281.885	-0.0533695	0.01	278.173	-0.051475	0.04
miR-6803-5p	hsa-miR-6803-5p	MIMAT0027506	cuggggguggggggcugggcgu	4128.06	0.0638399	0.01	4152.65	0.0652188	0.02	4207.59	0.067554	0.07
miR-23b-3p	hsa-miR-23b-3p	MIMAT0000418	aucacauugccagggauuacc	5963.42	-0.051362	0.01	5990.72	-0.0508895	0.03	6059.32	-0.050353	0.15
miR-15b-5p	hsa-miR-15b-5p	MIMAT0000417	uagcagcacaucaugguuuaca	3364.68	-0.0552377	0.02	3379.46	-0.0542385	0.03	3417.37	-0.0521196	0.17
miR-191-5p	hsa-miR-191-5p	MIMAT0000440	caacggaaucccaaaagcagcug	3090.66	-0.0621764	0.02	3106.14	-0.0613859	0.03	3145.27	-0.0601387	0.14
miR-6797-5p	hsa-miR-6797-5p	MIMAT0027494	aggagggaaggggcugagaacagga	180.414	0.0719589	0.02	177.655	0.0747882	0.01	172.534	0.0806225	7.24x10-3
miR-23a-3p	hsa-miR-23a-3p	MIMAT0000078	aucacauugccagggauuucc	9697.04	-0.0517287	0.02	9743.28	-0.0512772	0.03	9858.03	-0.0507935	0.16
miR-451a	hsa-miR-451a	MIMAT0001631	aaaccguuaccauuacugaguu	166396	-0.0558146	0.02	167094	-0.054533	0.03	168964	-0.050917	0.21
miR-6765-5p	hsa-miR-6765-5p	MIMAT0027430	gugaggcggggccaggagggugugu	718.17	-0.039468	0.02	717.132	-0.0395058	0.02	716.888	-0.0392541	0.10
let-7g-5p	hsa-let-7g-5p	MIMAT0000414	ugagguaguaguuuguacaguu	3364.71	-0.0441898	0.02	3379.95	-0.0425798	0.04	3418.18	-0.0398348	0.30
miR-6799-5p	hsa-miR-6799-5p	MIMAT0027498	ggggaggugugcagggcugg	2042.17	0.0693328	0.02	2053.55	0.0716279	0.02	2081.52	0.0758739	0.07
miR-193a-5p	hsa-miR-193a-5p	MIMAT0004614	ugggucuuugcgggcgagauga	868.045	-0.0555315	0.02	869.693	-0.0563551	0.03	874.349	-0.0580635	0.09
miR-181d-5p	hsa-miR-181d-5p	MIMAT0002821	aacauucauuguugucggugggu	190.399	-0.0569958	0.02	188.086	-0.0565032	0.02	183.984	-0.0558343	0.04
miR-378g	hsa-miR-378g	MIMAT0018937	acugggcuuggagucagaag	567.932	-0.0385821	0.02	567.061	-0.0385831	0.03	566.736	-0.0385783	0.12
miR-8071	hsa-miR-8071	MIMAT0030998	cgguggacuggagugggugg	373.374	0.0457979	0.02	371.433	0.0462246	0.02	368.306	0.0467467	0.05
miR-27b-3p	hsa-miR-27b-3p	MIMAT0000419	uucacaguggcuaaguucugc	2275.01	-0.0464196	0.02	2282.81	-0.0460355	0.04	2303.58	-0.0459322	0.18
miR-144-5p	hsa-miR-144-5p	MIMAT0004600	ggauaucaucauauacuguaag	635.075	-0.0495581	0.02	633.714	-0.0482602	0.03	632.421	-0.0460542	0.15
miR-4706	hsa-miR-4706	MIMAT0019806	agcggggaggaagugggcgcugcuu	1238.26	-0.0515025	0.02	1239.1	-0.0532387	0.02	1243.36	-0.0555113	0.06
miR-29a-3p	hsa-miR-29a-3p	MIMAT0000086	uagcaccaucugaaaucgguua	4636.59	-0.0427199	0.02	4660.77	-0.0414447	0.05	4720.44	-0.0393668	0.30
miR-144-3p	hsa-miR-144-3p	MIMAT0000436	uacaguauagaugauguacu	959.505	-0.0595144	0.02	959.447	-0.0583191	0.03	961.659	-0.055921	0.16
miR-4640-3p	hsa-miR-4640-3p	MIMAT0019700	cacccccuguuuccuggcccac	412.374	0.0361536	0.02	412.373	0.0367217	0.03	413.361	0.0389875	0.12
miR-31-5p	hsa-miR-31-5p	MIMAT0000089	aggcaagaugcuggcauagcu	202.939	-0.0616187	0.02	200.026	-0.0608507	0.02	194.484	-0.0600924	0.04
miR-133a-3p	hsa-miR-133a-3p	MIMAT0000427	uuugguccccuucaaccagcug	223.3	-0.035868	0.03	221.863	-0.0356879	0.02	219.547	-0.0352777	0.07
miR-148a-3p	hsa-miR-148a-3p	MIMAT0000243	ucagugcacuacagaacuuugu	584.925	-0.0542323	0.03	585.149	-0.0531757	0.04	587.163	-0.0516725	0.17
miR-548e-5p	hsa-miR-548e-5p	MIMAT0026736	caaaagcaaucgcgguuuuugc	288.926	0.0397951	0.03	287.006	0.0402391	0.02	283.779	0.0413281	0.05
miR-4758-5p	hsa-miR-4758-5p	MIMAT0019903	gugagugggagccgguggggcug	321.96	0.0440365	0.03	319.731	0.045584	0.02	315.717	0.0489645	0.03
miR-6781-5p	hsa-miR-6781-5p	MIMAT0027462	cgggccggaggucaagggcgu	1558.52	0.0633245	0.03	1563.84	0.0651069	0.03	1577.57	0.0682119	0.09
miR-26b-5p	hsa-miR-26b-5p	MIMAT0000083	uucaaguaauucaggauaggu	3616.38	-0.0511538	0.03	3631.12	-0.0497545	0.05	3670.11	-0.0477203	0.25
miR-1228-3p	hsa-miR-1228-3p	MIMAT0005583	ucacaccugccucgcccccc	609.822	0.0369303	0.03	609.779	0.0368712	0.04	611.053	0.0374378	0.17
miR-181c-5p	hsa-miR-181c-5p	MIMAT0000258	aacauucaaccugucggugagu	922.221	-0.0244095	0.03	922.711	-0.0248933	0.05	925.575	-0.0256378	0.30
miR-16-5p	hsa-miR-16-5p	MIMAT0000069	uagcagcacguaaauauuggcg	24724.9	-0.0451963	0.03	24837.1	-0.0441789	0.05	25120.5	-0.0414065	0.32
miR-4728-5p	hsa-miR-4728-5p	MIMAT0019849	ugggaggggagaggcagcaagca	265.598	0.0525688	0.03	263.981	0.0547473	0.03	261.386	0.0593948	0.04
miR-199a-5p	hsa-miR-199a-5p	MIMAT0000231	cccaguguucagacuaccuguuc	816.83	-0.0696235	0.03	819.196	-0.0692426	0.04	826.557	-0.0686025	0.16
miR-4690-5p	hsa-miR-4690-5p	MIMAT0019779	gagcaggcgaggcugggcugaa	972.607	0.0570051	0.03	974.268	0.0584543	0.04	980.563	0.0615441	0.11
miR-548az-5p	hsa-miR-548az-5p	MIMAT0025456	caaaagugauugugguuuuugc	197.838	0.0463081	0.04	195.871	0.0473855	0.03	192.337	0.0494635	0.04
miR-6887-3p	hsa-miR-6887-3p	MIMAT0027675	uccccuccacuuuccuccuag	251.612	0.0317055	0.04	249.842	0.0325399	0.02	246.845	0.0339703	0.04
miR-4421	hsa-miR-4421	MIMAT0018934	accugucuguggaaaggagcua	200.129	0.0563558	0.04	197.653	0.0572856	0.03	193.146	0.0593062	0.05
miR-556-3p	hsa-miR-556-3p	MIMAT0004793	auauuaccauuagcucaucuuu	241.489	-0.0394827	0.04	239.273	-0.0385024	0.04	235.419	-0.0368182	0.10
miR-1244	hsa-miR-1244	MIMAT0005896	aaguaguugguuuguaugagaugguu	254.477	0.0512081	0.04	252.173	0.0536783	0.03	248.019	0.0584271	0.03
miR-26a-5p	hsa-miR-26a-5p	MIMAT0000082	uucaaguaauccaggauaggcu	17785.2	-0.0456423	0.04	17876.5	-0.0448744	0.07	18100.4	-0.0438153	0.31
miR-181b-5p	hsa-miR-181b-5p	MIMAT0000257	aacauucauugcugucggugggu	408.134	-0.0336798	0.04	407.094	-0.0335008	0.05	405.867	-0.0336435	0.19
miR-143-3p	hsa-miR-143-3p	MIMAT0000435	ugagaugaagcacuguagcuc	768.542	-0.0497467	0.04	768.996	-0.0489344	0.06	772.046	-0.0456026	0.29
miR-500b-5p	hsa-miR-500b-5p	MIMAT0016925	aauccuugcuaccugggu	173.119	-0.050623	0.05	170.733	-0.0501086	0.04	166.431	-0.0490402	0.09
miR-223-3p	hsa-miR-223-3p	MIMAT0000280	ugucaguuugucaaauacccca	26921.7	-0.0542909	0.05	27064.6	-0.0534956	0.07	27419.1	-0.0524956	0.30
let-7e-5p	hsa-let-7e-5p	MIMAT0000066	ugagguaggagguuguauaguu	627.342	-0.0355602	0.05	627.113	-0.0352843	0.07	627.996	-0.0352367	0.28
miR-18b-5p	hsa-miR-18b-5p	MIMAT0001412	uaaggugcaucuagugcaguuag	230.062	-0.0459784	0.05	228.252	-0.0448969	0.06	225.284	-0.0430159	0.18
miR-4723-3p	hsa-miR-4723-3p	MIMAT0019839	cccucucuggcuccuccccaaa	434.416	0.0221821	0.05	433.952	0.0229898	0.06	433.902	0.0251546	0.25
miR-4763-3p	hsa-miR-4763-3p	MIMAT0019913	aggcaggggcuggugcugggcggg	1524.9	0.0252859	0.05	1526.93	0.0259464	0.08	1533.7	0.0274627	0.36
miR-4632-5p	hsa-miR-4632-5p	MIMAT0022977	gagggcagcguggguguggcgga	7849.76	0.0567567	0.05	7876.76	0.0587572	0.06	7947.24	0.0627132	0.15
miR-1227-3p	hsa-miR-1227-3p	MIMAT0005580	cgugccacccuuuuccccag	250.025	0.0275194	0.06	248.62	0.0281958	0.05	246.271	0.0296189	0.10
miR-6819-3p	hsa-miR-6819-3p	MIMAT0027539	aagccucuguccccaccccag	1193.17	0.0241461	0.06	1193.92	0.0243539	0.08	1197.66	0.0250783	0.40
miR-4728-3p	hsa-miR-4728-3p	MIMAT0019850	caugcugaccucccuccugccccag	457.266	0.038132	0.06	454.474	0.0382916	0.06	449.903	0.0398122	0.14
miR-616-3p	hsa-miR-616-3p	MIMAT0004805	agucauuggaggguuugagcag	178.166	0.0440489	0.07	175.947	0.0450979	0.05	171.902	0.0472291	0.07
let-7d-5p	hsa-let-7d-5p	MIMAT0000065	agagguaguagguugcauaguu	1656.81	-0.0407451	0.07	1662.43	-0.0398133	0.10	1677.51	-0.0383485	0.45
miR-3127-3p	hsa-miR-3127-3p	MIMAT0019201	uccccuucugcaggccugcugg	249.237	0.036858	0.07	246.693	0.0377207	0.05	242.15	0.0394842	0.07
miR-15a-5p	hsa-miR-15a-5p	MIMAT0000068	uagcagcacauaaugguuugug	5143.7	-0.038542	0.07	5166.06	-0.0378074	0.11	5223.59	-0.0362501	0.50
miR-376c-3p	hsa-miR-376c-3p	MIMAT0000720	aacauagaggaaauuccacgu	563.234	-0.0539593	0.07	562.353	-0.0540639	0.08	562.004	-0.0545055	0.25
miR-4667-3p	hsa-miR-4667-3p	MIMAT0019744	ucccuccuucuguccccacag	264.604	0.0278182	0.07	262.666	0.0284815	0.05	259.375	0.0301384	0.08
miR-3184-3p	hsa-miR-3184-3p	MIMAT0022731	aaagucucgcucucugccccuca	127473	-0.0287125	0.07	127870	-0.0287393	0.11	128890	-0.0288192	0.51
miR-363-3p	hsa-miR-363-3p	MIMAT0000707	aauugcacgguauccaucugua	562.632	-0.0325151	0.08	562.52	-0.0314181	0.11	563.745	-0.0281072	0.56
miR-126-5p	hsa-miR-126-5p	MIMAT0000444	cauuauuacuuuugguacgcg	1764.2	-0.047062	0.08	1768.96	-0.047166	0.10	1783.1	-0.0480943	0.30
miR-4732-3p	hsa-miR-4732-3p	MIMAT0019856	gcccugaccuguccuguucug	224.168	0.0377412	0.08	222.195	0.0391392	0.06	218.928	0.0427031	0.09
miR-6794-5p	hsa-miR-6794-5p	MIMAT0027488	cagggggacugggggugagc	791.712	0.0215667	0.08	792.049	0.0223972	0.10	794.146	0.024123	0.41
miR-370-3p	hsa-miR-370-3p	MIMAT0000722	gccugcugggguggaaccuggu	354.871	-0.059458	0.08	353.615	-0.0604825	0.08	351.857	-0.0627599	0.20
miR-30c-5p	hsa-miR-30c-5p	MIMAT0000244	uguaaacauccuacacucucagc	3207.83	-0.035563	0.08	3221.97	-0.0345017	0.13	3257.33	-0.0329561	0.56
miR-130a-3p	hsa-miR-130a-3p	MIMAT0000425	cagugcaauguuaaaagggcau	2335.27	-0.0608575	0.09	2346.66	-0.0599784	0.11	2377.25	-0.056884	0.42
miR-378d	hsa-miR-378d	MIMAT0018926	acuggacuuggagucagaaa	374.093	-0.0344102	0.09	373.178	-0.0338083	0.11	372.268	-0.0323265	0.40
let-7f-5p	hsa-let-7f-5p	MIMAT0000067	ugagguaguagauuguauaguu	3053.4	-0.038869	0.09	3066.29	-0.0375661	0.14	3100.08	-0.0357342	0.56
miR-152-3p	hsa-miR-152-3p	MIMAT0000438	ucagugcaugacagaacuugg	262.991	-0.0383062	0.09	260.581	-0.0372558	0.10	256.375	-0.0359621	0.26
miR-424-3p	hsa-miR-424-3p	MIMAT0004749	caaaacgugaggcgcugcuau	185.274	-0.0463916	0.09	182.858	-0.0451874	0.10	178.483	-0.0427583	0.25
miR-6852-3p	hsa-miR-6852-3p	MIMAT0027605	uguccucuguuccucag	1745.84	0.0420185	0.09	1753.62	0.041199	0.13	1774.63	0.0400146	0.48
miR-6784-5p	hsa-miR-6784-5p	MIMAT0027468	gccggggcuuugggugaggg	224.63	0.0362519	0.09	222.285	0.0379205	0.07	217.9	0.0410664	0.08
miR-29b-3p	hsa-miR-29b-3p	MIMAT0000100	uagcaccauuugaaaucaguguu	2325.62	-0.0333604	0.09	2334.75	-0.0315495	0.16	2358.3	-0.0285585	0.71
miR-374b-5p	hsa-miR-374b-5p	MIMAT0004955	auauaauacaaccugcuaagug	644.262	-0.0356168	0.10	644.386	-0.0347945	0.13	646.377	-0.0335917	0.51
miR-6768-5p	hsa-miR-6768-5p	MIMAT0027436	cacacaggaaaagcggggcccug	197.265	-0.0393068	0.10	194.709	-0.0395427	0.08	190.115	-0.0401891	0.12
miR-140-5p	hsa-miR-140-5p	MIMAT0000431	cagugguuuuacccuaugguag	407.505	-0.0303118	0.10	407.276	-0.0293447	0.14	407.768	-0.0278509	0.56
miR-920	hsa-miR-920	MIMAT0004970	ggggagcuguggaagcagua	277.614	0.0228169	0.10	276.224	0.0231047	0.10	274.057	0.0236095	0.25
miR-1234-3p	hsa-miR-1234-3p	MIMAT0005589	ucggccugaccacccaccccac	1139.23	-0.0204097	0.11	1139.96	-0.0206076	0.15	1143.93	-0.0208105	0.60
miR-103a-3p	hsa-miR-103a-3p	MIMAT0000101	agcagcauuguacagggcuauga	2498.03	-0.0410036	0.11	2509.34	-0.0400995	0.15	2538.13	-0.0383651	0.56
miR-1910-5p	hsa-miR-1910-5p	MIMAT0007884	ccaguccugugccugccgccu	241.388	0.0334747	0.11	238.727	0.0345976	0.08	233.947	0.0373493	0.09
let-7a-5p	hsa-let-7a-5p	MIMAT0000062	ugagguaguagguuguauaguu	10002	-0.0320055	0.11	10048.6	-0.0309274	0.17	10162.7	-0.0293121	0.69
miR-6890-3p	hsa-miR-6890-3p	MIMAT0027681	ccacugccuaugccccacag	173.072	0.0336242	0.11	171.026	0.0347431	0.08	167.247	0.0368579	0.09
miR-186-3p	hsa-miR-186-3p	MIMAT0004612	gcccaaaggugaauuuuuuggg	363.425	-0.0220155	0.11	361.785	-0.021305	0.13	359.421	-0.0201708	0.49
miR-6893-3p	hsa-miR-6893-3p	MIMAT0027687	cccugcugccuucaccugccag	214.671	0.0336226	0.11	212.811	0.0342252	0.10	209.633	0.0358738	0.18
miR-454-3p	hsa-miR-454-3p	MIMAT0003885	uagugcaauauugcuuauagggu	260.275	-0.0364216	0.12	257.94	-0.0353122	0.13	253.847	-0.0333078	0.38
miR-4656	hsa-miR-4656	MIMAT0019723	ugggcugagggcaggaggccugu	197.091	0.0454162	0.13	194.333	0.048064	0.10	189.287	0.0536976	0.10
miR-4700-5p	hsa-miR-4700-5p	MIMAT0019796	ucuggggaugaggacagugugu	190.859	-0.0351013	0.13	188.32	-0.0352666	0.11	183.703	-0.0357242	0.15
miR-10a-5p	hsa-miR-10a-5p	MIMAT0000253	uacccuguagauccgaauuugug	540.105	-0.0288287	0.13	539.653	-0.0282648	0.16	539.829	-0.0278911	0.56
miR-3197	hsa-miR-3197	MIMAT0015082	ggaggcgcaggcucggaaaggcg	351401	-0.0542692	0.13	353788	-0.0526481	0.42	359480	-0.0498102	1.00
miR-1908-5p	hsa-miR-1908-5p	MIMAT0007881	cggcggggacggcgauugguc	1700.95	0.0317544	0.13	1706.66	0.0329884	0.15	1722.95	0.0353496	0.47
miR-4442	hsa-miR-4442	MIMAT0018960	gccggacaagagggagg	227.352	0.0331588	0.14	226.585	0.0346254	0.11	225.333	0.0374924	0.14
miR-125a-5p	hsa-miR-125a-5p	MIMAT0000443	ucccugagacccuuuaaccuguga	2024.75	-0.0290663	0.14	2032.08	-0.0290642	0.18	2050.59	-0.0296204	0.61
miR-1233-3p	hsa-miR-1233-3p	MIMAT0005588	ugagcccuguccucccgcag	3225.61	0.0311067	0.14	3239.85	0.0300669	0.20	3277.18	0.0284396	0.72
miR-6797-3p	hsa-miR-6797-3p	MIMAT0027495	ugcaugacccuucccuccccac	173.385	0.0299311	0.15	171.889	0.0303577	0.13	169.269	0.031596	0.25
miR-4484	hsa-miR-4484	MIMAT0019018	aaaaggcgggagaagcccca	737.878	0.0588315	0.16	737.877	0.0599091	0.16	739.637	0.0621644	0.41
miR-29c-5p	hsa-miR-29c-5p	MIMAT0004673	ugaccgauuucuccugguguuc	299.61	-0.0297416	0.16	299.132	-0.028147	0.21	299.094	-0.0250936	0.75
miR-6825-3p	hsa-miR-6825-3p	MIMAT0027551	gcgcugacccgccuucuccgca	930.12	0.0345393	0.16	932.371	0.0345349	0.19	939.849	0.0349812	0.56
miR-212-3p	hsa-miR-212-3p	MIMAT0000269	uaacagucuccagucacggcc	694.592	-0.0172862	0.16	694.423	-0.0167608	0.23	695.663	-0.0159141	0.85
miR-4430	hsa-miR-4430	MIMAT0018945	aggcuggagugagcggag	261.562	0.038416	0.17	260.038	0.0408068	0.14	257.717	0.0459072	0.25
miR-497-3p	hsa-miR-497-3p	MIMAT0004768	caaaccacacugugguguuaga	731.734	-0.0193922	0.17	731.509	-0.0195475	0.21	732.53	-0.0194789	0.71
miR-4274	hsa-miR-4274	MIMAT0016906	cagcagucccucccccug	1029.63	0.0154247	0.19	1029.12	0.0157482	0.23	1030.23	0.0165689	0.75
miR-30b-5p	hsa-miR-30b-5p	MIMAT0000420	uguaaacauccuacacucagcu	3682.52	-0.0288803	0.19	3699.42	-0.0275095	0.27	3741.47	-0.025366	0.87
miR-181a-2-3p	hsa-miR-181a-2-3p	MIMAT0004558	accacugaccguugacuguacc	190.118	-0.0269791	0.19	188.505	-0.0263925	0.19	185.737	-0.0253402	0.46
miR-500b-3p	hsa-miR-500b-3p	MIMAT0027032	gcacccaggcaaggauucug	240.59	-0.0235909	0.20	238.33	-0.0230674	0.18	234.387	-0.0225255	0.38
miR-6775-3p	hsa-miR-6775-3p	MIMAT0027451	aggcccuguccucugccccag	829.668	0.0156005	0.20	828.828	0.0157083	0.25	828.858	0.015982	0.80
miR-107	hsa-miR-107	MIMAT0000104	agcagcauuguacagggcuauca	1992.35	-0.0329592	0.20	2001.23	-0.031989	0.26	2024.03	-0.0298704	0.82
miR-640	hsa-miR-640	MIMAT0003310	augauccaggaaccugccucu	1074.83	-0.0162228	0.20	1075.97	-0.0161462	0.28	1080.45	-0.0158294	0.89
miR-937-5p	hsa-miR-937-5p	MIMAT0022938	gugagucaggguggggcugg	255.309	0.0299152	0.20	252.507	0.0311118	0.16	247.414	0.0338104	0.24
miR-1301-5p	hsa-miR-1301-5p	MIMAT0026639	cgcucuaggcaccgcagca	290.09	-0.0206634	0.20	288.2	-0.0201162	0.21	284.968	-0.0190796	0.55
miR-6800-5p	hsa-miR-6800-5p	MIMAT0027500	guaggugacagucaggggcgg	632.296	-0.0572214	0.21	633.136	-0.0570645	0.22	634.493	-0.0564643	0.59
miR-377-3p	hsa-miR-377-3p	MIMAT0000730	aucacacaaaggcaacuuuugu	257.808	-0.0373385	0.22	256.073	-0.0366582	0.24	253.261	-0.0359645	0.60
miR-6884-3p	hsa-miR-6884-3p	MIMAT0027669	cccaucaccuuuccgucuccccu	300.796	-0.0200585	0.22	298.64	-0.0197112	0.21	295.032	-0.01924	0.52
miR-660-5p	hsa-miR-660-5p	MIMAT0003338	uacccauugcauaucggaguug	291.257	-0.0261634	0.22	289.405	-0.0249498	0.25	286.311	-0.0221668	0.75
miR-1291	hsa-miR-1291	MIMAT0005881	uggcccugacugaagaccagcagu	207.638	-0.027526	0.22	206.096	-0.0276122	0.22	203.458	-0.0278147	0.52
miR-6771-3p	hsa-miR-6771-3p	MIMAT0027443	caaaccccugucuacccgcag	960.632	0.0141123	0.22	960.718	0.014382	0.28	962.649	0.014986	0.86
miR-4688	hsa-miR-4688	MIMAT0019777	uaggggcagcagaggaccuggg	195.908	-0.0281591	0.23	194.215	-0.0271196	0.24	191.165	-0.0252316	0.62
miR-30e-3p	hsa-miR-30e-3p	MIMAT0000693	cuuucagucggauguuuacagc	725.413	-0.0141146	0.23	725.621	-0.0136678	0.33	727.648	-0.0129883	1.00
miR-6886-3p	hsa-miR-6886-3p	MIMAT0027673	ugcccuucucuccuccugccu	219.749	0.0241889	0.24	217.757	0.0244806	0.21	214.349	0.0255395	0.41
miR-128-3p	hsa-miR-128-3p	MIMAT0000424	ucacagugaaccggucucuuu	379.011	-0.0281893	0.24	378.005	-0.0271859	0.28	376.997	-0.0252512	0.82
miR-6782-5p	hsa-miR-6782-5p	MIMAT0027464	uaggggugggggaauucaggggugu	286.8	0.0401303	0.24	286.529	0.0429627	0.22	286.184	0.0481398	0.42
miR-4734	hsa-miR-4734	MIMAT0019859	gcugcgggcugcggucagggcg	546.955	0.0253977	0.24	544.781	0.0266822	0.23	541.489	0.029421	0.50
miR-6816-3p	hsa-miR-6816-3p	MIMAT0027533	gaaggaccugcaccuucg	246.561	-0.0243481	0.24	244.163	-0.0234978	0.24	239.958	-0.021796	0.56
miR-648	hsa-miR-648	MIMAT0003318	aagugugcagggcacuggu	617.101	0.0164803	0.24	615.312	0.016223	0.27	613.046	0.0157391	0.80
miR-6846-3p	hsa-miR-6846-3p	MIMAT0027593	ugaccccuucugucucccuag	360.144	0.0154043	0.25	359.252	0.0162848	0.25	358.144	0.0177548	0.64
miR-136-5p	hsa-miR-136-5p	MIMAT0000448	acuccauuuguuuugaugaugga	373.069	-0.0577949	0.27	372.911	-0.0583849	0.28	373.618	-0.0607406	0.65
miR-378e	hsa-miR-378e	MIMAT0018927	acuggacuuggagucagga	348.319	-0.0231789	0.27	346.508	-0.0227624	0.29	343.77	-0.0218689	0.75
miR-556-5p	hsa-miR-556-5p	MIMAT0003220	gaugagcucauuguaauaugag	233.071	-0.0246111	0.28	230.217	-0.0234633	0.28	225.064	-0.0211772	0.62
miR-320e	hsa-miR-320e	MIMAT0015072	aaagcuggguugagaagg	2093	0.03172	0.28	2097.95	0.0329255	0.28	2112.08	0.035352	0.67
miR-3667-3p	hsa-miR-3667-3p	MIMAT0018090	accuuccucuccaugggucuuu	332.408	-0.017184	0.28	332.287	-0.0177306	0.30	332.775	-0.0189045	0.81
miR-4722-3p	hsa-miR-4722-3p	MIMAT0019837	accugccagcaccucccugcag	302.856	0.0251444	0.28	299.79	0.026058	0.24	294.416	0.0280816	0.41
miR-6069	hsa-miR-6069	MIMAT0023694	gggcuagggccugcugccccc	480.753	0.0209288	0.28	480.623	0.0202474	0.33	481.403	0.0191232	0.88
miR-495-3p	hsa-miR-495-3p	MIMAT0002817	aaacaaacauggugcacuucuu	214.646	-0.0453508	0.28	212.337	-0.0446873	0.30	208.244	-0.0433012	0.73
miR-1229-3p	hsa-miR-1229-3p	MIMAT0005584	cucucaccacugcccucccacag	371.085	0.0224755	0.28	370.239	0.0223589	0.31	369.439	0.0225519	0.80
miR-1915-3p	hsa-miR-1915-3p	MIMAT0007892	ccccagggcgacgcggcggg	6361.39	0.0306721	0.28	6394.62	0.0318117	0.30	6476.36	0.0339025	0.74
miR-3943	hsa-miR-3943	MIMAT0018359	uagcccccaggcuucacuuggcg	623.001	0.019599	0.29	623.233	0.0193289	0.34	625.353	0.01903	0.88
miR-409-3p	hsa-miR-409-3p	MIMAT0001639	gaauguugcucggugaaccccu	348.997	-0.0540171	0.29	347.356	-0.0548504	0.29	345.101	-0.0570552	0.66
miR-6760-3p	hsa-miR-6760-3p	MIMAT0027421	acacuguccccuucuccccag	394.554	-0.0137777	0.29	393.028	-0.0138752	0.29	390.807	-0.014346	0.75
miR-4784	hsa-miR-4784	MIMAT0019948	ugaggagaugcugggacuga	771.761	0.0167357	0.31	773.041	0.0165599	0.37	777.286	0.0163871	0.97
miR-1247-5p	hsa-miR-1247-5p	MIMAT0005899	acccgucccguucguccccgga	458.726	-0.0195018	0.31	458.171	-0.0191033	0.35	458.25	-0.0186935	0.88
miR-339-3p	hsa-miR-339-3p	MIMAT0004702	ugagcgccucgacgacagagccg	2204.57	0.0340024	0.32	2214.85	0.0316612	0.39	2241.35	0.0280223	1.00
miR-4481	hsa-miR-4481	MIMAT0019015	ggagugggcuggugguu	331.657	0.0237447	0.32	329.741	0.0260372	0.27	326.75	0.0304153	0.47
miR-4790-3p	hsa-miR-4790-3p	MIMAT0019962	ugaaugguaaagcgaugucaca	284.412	-0.0174822	0.33	282.357	-0.0162857	0.36	278.912	-0.0142694	0.89
miR-1343-5p	hsa-miR-1343-5p	MIMAT0027038	uggggagcggcccccggguggg	207.947	0.0274209	0.33	206.325	0.0285255	0.31	203.567	0.0310299	0.60
let-7d-3p	hsa-let-7d-3p	MIMAT0004484	cuauacgaccugcugccuuucu	515.2	-0.021667	0.33	514.999	-0.0202958	0.41	515.932	-0.0170977	1.00
miR-5703	hsa-miR-5703	MIMAT0022496	aggagaagucgggaaggu	203.331	0.0309791	0.34	200.383	0.0336369	0.28	194.998	0.0387919	0.38
miR-3613-3p	hsa-miR-3613-3p	MIMAT0017991	acaaaaaaaaaagcccaacccuuc	218.836	-0.0225406	0.34	217.829	-0.0227401	0.34	216.27	-0.0231199	0.80
miR-6723-5p	hsa-miR-6723-5p	MIMAT0025855	auaguccgaguaacgucggggc	1083	0.0558629	0.34	1085	0.0567412	0.35	1090.77	0.0594981	0.77
miR-4664-3p	hsa-miR-4664-3p	MIMAT0019738	cuuccggucugugagccccguc	371.497	0.0187523	0.34	369.345	0.0192048	0.32	365.899	0.020342	0.67
miR-148b-3p	hsa-miR-148b-3p	MIMAT0000759	ucagugcaucacagaacuuugu	598.892	-0.0311088	0.34	599.124	-0.0300694	0.39	601.339	-0.0278842	0.97
miR-7108-5p	hsa-miR-7108-5p	MIMAT0028113	guguggccggcaggcgggugg	1305.49	0.0284227	0.35	1308.07	0.0298503	0.35	1315.47	0.0321784	0.78
miR-4655-5p	hsa-miR-4655-5p	MIMAT0019721	caccggggauggcagagggucg	691.827	-0.0129568	0.35	691.532	-0.0130043	0.40	692.475	-0.0128694	1.00
miR-30d-5p	hsa-miR-30d-5p	MIMAT0000245	uguaaacauccccgacuggaag	4414.54	-0.019723	0.35	4434.44	-0.0186748	0.44	4484	-0.0166373	1.00
miR-34c-5p	hsa-miR-34c-5p	MIMAT0000686	aggcaguguaguuagcugauugc	343.936	-0.0178194	0.35	342.041	-0.0169011	0.39	339.065	-0.0151159	0.96
miR-374b-3p	hsa-miR-374b-3p	MIMAT0004956	cuuagcagguuguauuaucauu	383.344	-0.0161034	0.35	380.915	-0.0157218	0.36	377.111	-0.0154515	0.81
miR-6812-5p	hsa-miR-6812-5p	MIMAT0027524	auggggugagauggggaggagcagc	283.517	0.0193674	0.35	281.609	0.0201525	0.33	278.35	0.021659	0.64
miR-6748-3p	hsa-miR-6748-3p	MIMAT0027397	uccugucccugucuccuacag	225.754	-0.0194808	0.36	223.502	-0.0188678	0.36	219.508	-0.0176302	0.77
miR-671-5p	hsa-miR-671-5p	MIMAT0003880	aggaagcccuggaggggcuggag	944.852	0.0244548	0.36	945.512	0.0231618	0.43	948.934	0.0209159	1.00
miR-4713-5p	hsa-miR-4713-5p	MIMAT0019820	uucucccacuaccaggcuccca	259.452	-0.0154465	0.36	259.476	-0.0151661	0.43	260.059	-0.014685	1.00
miR-4461	hsa-miR-4461	MIMAT0018983	gauugagacuaguagggcuaggc	8117.88	0.0609377	0.36	8144.77	0.0620734	0.38	8214.16	0.0655777	0.81
miR-4793-5p	hsa-miR-4793-5p	MIMAT0019965	acauccugcuccacagggcagagg	532.599	0.0206673	0.36	530.625	0.0198334	0.41	527.796	0.0188551	0.93
miR-6769a-3p	hsa-miR-6769a-3p	MIMAT0027439	gagccccucucugcucuccag	195.686	0.0256293	0.36	193.052	0.0262742	0.34	188.226	0.0277422	0.60
miR-361-5p	hsa-miR-361-5p	MIMAT0000703	uuaucagaaucuccagggguac	520.754	-0.0184044	0.37	520.385	-0.0174828	0.43	520.84	-0.0159325	1.00
miR-769-5p	hsa-miR-769-5p	MIMAT0003886	ugagaccucuggguucugagcu	271.675	-0.0268783	0.37	270.452	-0.0263258	0.41	268.643	-0.0256247	0.92
miR-2392	hsa-miR-2392	MIMAT0019043	uaggaugggggugagaggug	177.927	-0.0311963	0.38	174.893	-0.0298734	0.40	169.231	-0.0274574	0.87
miR-4699-5p	hsa-miR-4699-5p	MIMAT0019794	agaagauugcagaguaaguucc	177.874	-0.0251827	0.38	175.189	-0.0244086	0.38	170.256	-0.0234233	0.77
miR-6788-3p	hsa-miR-6788-3p	MIMAT0027477	uucgccacuucccucccugcag	233.226	0.0211461	0.38	230.786	0.021544	0.36	226.515	0.0227427	0.64
miR-28-5p	hsa-miR-28-5p	MIMAT0000085	aaggagcucacagucuauugag	392.098	-0.0208735	0.38	391.056	-0.0194901	0.44	389.9	-0.0172896	1.00
miR-199a-3p	hsa-miR-199a-3p	MIMAT0000232	acaguagucugcacauugguua	1744.53	-0.0307781	0.39	1751.83	-0.0299533	0.44	1771.39	-0.0287076	1.00
miR-331-3p	hsa-miR-331-3p	MIMAT0000760	gccccugggccuauccuagaa	492.659	-0.0194971	0.39	492.694	-0.0185544	0.45	493.901	-0.0170196	1.00
miR-3157-5p	hsa-miR-3157-5p	MIMAT0015031	uucagccaggcuagugcagucu	1066.57	0.0142774	0.39	1068.47	0.0136702	0.47	1074.77	0.0129561	1.00
miR-541-3p	hsa-miR-541-3p	MIMAT0004920	uggugggcacagaaucuggacu	1550.12	0.0177008	0.40	1555.78	0.0169867	0.47	1570.47	0.0159132	1.00
miR-33b-5p	hsa-miR-33b-5p	MIMAT0003301	gugcauugcuguugcauugc	2054.29	-0.0126743	0.40	2059.12	-0.0133085	0.45	2072.6	-0.0144112	1.00
miR-6885-5p	hsa-miR-6885-5p	MIMAT0027670	aggggggcacugcgcaagcaaagcc	348.891	-0.0155487	0.40	347.189	-0.0154026	0.42	344.593	-0.0152111	0.90
miR-4753-3p	hsa-miR-4753-3p	MIMAT0019891	uucucuuucuuuagccuugugu	256.12	-0.016931	0.41	254.443	-0.0167803	0.42	251.629	-0.0168338	0.87
miR-6747-3p	hsa-miR-6747-3p	MIMAT0027395	uccugccuuccucugcaccag	179.533	0.0255489	0.41	176.815	0.026873	0.37	171.681	0.0300758	0.59
miR-23a-5p	hsa-miR-23a-5p	MIMAT0004496	gggguuccuggggaugggauuu	224.837	0.0236159	0.41	223.866	0.0247952	0.41	222.322	0.0269196	0.82
miR-222-3p	hsa-miR-222-3p	MIMAT0000279	agcuacaucuggcuacugggu	2547.13	-0.0195421	0.41	2558.12	-0.0181327	0.50	2586.07	-0.0157165	1.00
miR-193a-3p	hsa-miR-193a-3p	MIMAT0000459	aacuggccuacaaagucccagu	346.078	-0.0183607	0.41	343.728	-0.018075	0.43	339.813	-0.01765	0.90
miR-3689d	hsa-miR-3689d	MIMAT0019008	gggaggugugaucucacacucg	359.58	0.0135953	0.41	357.944	0.0134081	0.43	355.401	0.0131127	0.96
miR-6131	hsa-miR-6131	MIMAT0024615	ggcuggucagaugggagug	92810.3	-0.0253958	0.41	93252.7	-0.0249029	0.47	94403.2	-0.0237386	1.00
miR-6849-3p	hsa-miR-6849-3p	MIMAT0027599	accagccuguguccaccuccag	188.374	0.0236277	0.41	185.59	0.0247944	0.38	180.5	0.0275596	0.60
miR-4689	hsa-miR-4689	MIMAT0019778	uugaggagacauggugggggcc	198.439	-0.0239264	0.42	196.35	-0.0241933	0.41	192.6	-0.0247136	0.80
miR-146a-3p	hsa-miR-146a-3p	MIMAT0004608	ccucugaaauucaguucuucag	350.589	-0.0131326	0.42	348.474	-0.0129948	0.43	345.031	-0.0130148	0.89
miR-1231	hsa-miR-1231	MIMAT0005586	gugucugggcggacagcugc	237.332	-0.0232438	0.42	234.277	-0.0217729	0.45	228.785	-0.0184462	1.00
miR-4795-3p	hsa-miR-4795-3p	MIMAT0019969	auauuauuagccacuucuggau	531.919	-0.0150533	0.42	530.154	-0.0145929	0.47	528.074	-0.013603	1.00
miR-2110	hsa-miR-2110	MIMAT0010133	uuggggaaacggccgcugagug	248.791	-0.0192225	0.42	247.397	-0.0176839	0.48	245.293	-0.0145563	1.00
miR-361-3p	hsa-miR-361-3p	MIMAT0004682	ucccccaggugugauucugauuu	252.504	-0.0186738	0.43	252.098	-0.0177082	0.48	251.93	-0.0162203	1.00
miR-200a-5p	hsa-miR-200a-5p	MIMAT0001620	caucuuaccggacagugcugga	199.152	-0.0178085	0.43	197.051	-0.0174048	0.43	193.276	-0.0165157	0.87
miR-5196-3p	hsa-miR-5196-3p	MIMAT0021129	ucauccucgucucccucccag	305.979	0.0126843	0.43	304.639	0.0130465	0.43	302.642	0.0140672	0.88
miR-34a-5p	hsa-miR-34a-5p	MIMAT0000255	uggcagugucuuagcugguugu	285.222	-0.0219261	0.43	283.566	-0.020179	0.49	280.894	-0.0165766	1.00
miR-4522	hsa-miR-4522	MIMAT0019060	ugacucugccuguaggccggu	269.935	0.022316	0.43	267.327	0.0228472	0.43	262.82	0.0240264	0.82
miR-766-3p	hsa-miR-766-3p	MIMAT0003888	acuccagccccacagccucagc	527.764	0.0153157	0.43	525.793	0.0160858	0.43	523.135	0.018247	0.87
miR-4433b-5p	hsa-miR-4433b-5p	MIMAT0030413	augucccacccccacuccugu	19111.8	-0.0132506	0.43	19182.4	-0.0134883	0.50	19360.5	-0.0137806	1.00
miR-662	hsa-miR-662	MIMAT0003325	ucccacguuguggcccagcag	294.08	-0.0171071	0.45	291.608	-0.0175137	0.43	287.215	-0.0183765	0.83
miR-6741-3p	hsa-miR-6741-3p	MIMAT0027384	ucggcucucucccucacccuag	651.077	0.0142691	0.46	651.452	0.0134994	0.53	653.708	0.0118495	1.00
miR-1237-3p	hsa-miR-1237-3p	MIMAT0005592	uccuucugcuccgucccccag	243.674	-0.0174066	0.46	241.187	-0.0171044	0.46	236.792	-0.0163347	0.93
miR-6511a-3p	hsa-miR-6511a-3p	MIMAT0025479	ccucaccaucccuucugccugc	238.612	0.0136949	0.46	237.003	0.0143057	0.43	234.316	0.0154857	0.82
miR-223-5p	hsa-miR-223-5p	MIMAT0004570	cguguauuugacaagcugaguu	178.867	-0.0196557	0.46	176.821	-0.018639	0.48	173.09	-0.0172758	1.00
miR-4727-5p	hsa-miR-4727-5p	MIMAT0019847	aucugccagcuuccacagugg	238.676	-0.0229884	0.46	235.527	-0.0224772	0.47	229.863	-0.0212315	0.98
miR-6791-3p	hsa-miR-6791-3p	MIMAT0027483	ugccuccuuggucuccggcag	241.827	-0.0177593	0.48	239.309	-0.0175517	0.47	234.829	-0.0173231	0.92
miR-6796-3p	hsa-miR-6796-3p	MIMAT0027493	gaagcucuccccuccccgcag	2917.7	0.0154168	0.48	2928.58	0.0144897	0.56	2956.65	0.0130558	1.00
miR-4537	hsa-miR-4537	MIMAT0019080	ugagccgagcugagcuuagcug	243.906	-0.0150097	0.49	241.631	-0.0147234	0.48	237.579	-0.0141228	0.96
miR-4726-5p	hsa-miR-4726-5p	MIMAT0019845	agggccagaggagccuggagugg	332.516	0.0149808	0.49	329.782	0.0160351	0.44	325.083	0.0185448	0.77
miR-4800-5p	hsa-miR-4800-5p	MIMAT0019978	aguggaccgaggaaggaagga	222.282	0.0179491	0.49	219.882	0.0196532	0.43	215.544	0.0226376	0.71
miR-30e-5p	hsa-miR-30e-5p	MIMAT0000692	uguaaacauccuugacuggaag	2674.23	-0.0149068	0.50	2685.46	-0.0135406	0.61	2714.33	-0.010567	1.00
miR-548h-5p	hsa-miR-548h-5p	MIMAT0005928	aaaaguaaucgcgguuuuuguc	172.309	0.0168451	0.50	170.506	0.0173966	0.47	167.282	0.0180127	0.87
miR-196b-3p	hsa-miR-196b-3p	MIMAT0009201	ucgacagcacgacacugccuuc	261.4	0.0158601	0.50	258.899	0.0160391	0.48	254.539	0.0166942	0.88
miR-877-3p	hsa-miR-877-3p	MIMAT0004950	uccucuucucccuccucccag	639.43	0.0141462	0.51	638.07	0.0141471	0.54	636.808	0.0141452	1.00
miR-4798-5p	hsa-miR-4798-5p	MIMAT0019974	uucgguauacuuugugaauugg	236.005	-0.0132144	0.51	234.175	-0.0130193	0.51	231.076	-0.0131589	1.00
miR-6771-5p	hsa-miR-6771-5p	MIMAT0027442	cucgggagggcaugggccaggc	217.602	0.0177904	0.52	215.941	0.0198156	0.47	213.055	0.0239764	0.80
miR-3912-3p	hsa-miR-3912-3p	MIMAT0018186	uaacgcauaauauggacaugu	1882.27	-0.0103188	0.53	1887.05	-0.0106199	0.58	1900.65	-0.0110519	1.00
miR-30a-3p	hsa-miR-30a-3p	MIMAT0000088	cuuucagucggauguuugcagc	284.46	0.0123149	0.53	283.069	0.0130922	0.51	280.837	0.0140939	1.00
miR-7-1-3p	hsa-miR-7-1-3p	MIMAT0004553	caacaaaucacagucugccaua	179.293	-0.0183305	0.53	176.958	-0.0172719	0.55	172.706	-0.0153814	1.00
miR-4322	hsa-miR-4322	MIMAT0016873	cugugggcucagcgcgugggg	196.058	0.013237	0.53	194.456	0.0142684	0.47	191.651	0.0162385	0.82
miR-3648	hsa-miR-3648	MIMAT0018068	agccgcggggaucgccgaggg	2402.34	0.0238135	0.54	2411.78	0.024529	0.55	2440.97	0.0262234	1.00
miR-320d	hsa-miR-320d	MIMAT0006764	aaaagcuggguugagagga	7557.22	0.0211623	0.54	7590.01	0.0221941	0.55	7669.56	0.0244318	1.00
miR-4646-5p	hsa-miR-4646-5p	MIMAT0019707	acugggaagaggagcugaggga	198.038	0.0180044	0.55	195.49	0.0197785	0.48	190.729	0.0231579	0.78
miR-6126	hsa-miR-6126	MIMAT0024599	gugaaggcccggcggaga	342447	-0.0191024	0.56	344394	-0.0177659	0.63	349066	-0.0153421	1.00
miR-3162-5p	hsa-miR-3162-5p	MIMAT0015036	uuagggaguagaaggguggggag	365.656	0.0260971	0.56	364.594	0.0272105	0.55	363.138	0.0291215	1.00
miR-6870-3p	hsa-miR-6870-3p	MIMAT0027641	gcucauccccaucuccuuucag	58685.6	0.0143609	0.56	58943.8	0.0141632	0.62	59596.8	0.0139461	1.00
miR-320c	hsa-miR-320c	MIMAT0005793	aaaagcuggguugagagggu	11562.5	0.0204206	0.57	11615	0.0214265	0.57	11741.6	0.023584	1.00
miR-4429	hsa-miR-4429	MIMAT0018944	aaaagcugggcugagaggcg	6456.98	0.0198596	0.57	6484.63	0.0208956	0.57	6553.39	0.0231162	1.00
miR-504-3p	hsa-miR-504-3p	MIMAT0026612	gggagugcagggcaggguuuc	263.337	0.0173637	0.57	261.854	0.01881	0.54	259.45	0.022349	0.96
miR-561-3p	hsa-miR-561-3p	MIMAT0003225	caaaguuuaagauccuugaagu	1744.01	0.0140892	0.57	1748.33	0.0141571	0.62	1761.88	0.0142308	1.00
miR-320a	hsa-miR-320a	MIMAT0000510	aaaagcuggguugagagggcga	14912	0.0200707	0.58	14978	0.0210204	0.60	15138.9	0.0231397	1.00
miR-486-5p	hsa-miR-486-5p	MIMAT0002177	uccuguacugagcugccccgag	6936.07	-0.0196903	0.58	6971.46	-0.018549	0.65	7069.86	-0.0137554	1.00
miR-548ae	hsa-miR-548ae	MIMAT0018954	caaaaacugcaauuacuuuca	445.996	0.00944116	0.58	444.473	0.00991473	0.58	442.446	0.0105293	1.00
miR-4725-3p	hsa-miR-4725-3p	MIMAT0019844	uggggaaggcgucagugucggg	220.376	0.00911452	0.58	219.212	0.00998535	0.52	217.354	0.0113218	0.97
miR-6746-5p	hsa-miR-6746-5p	MIMAT0027392	ccgggagaaggagguggccugg	582.517	0.0194264	0.58	579.824	0.0193627	0.61	575.333	0.0197387	1.00
miR-4436a	hsa-miR-4436a	MIMAT0018952	gcaggacaggcagaaguggau	256.345	-0.0136256	0.59	253.19	-0.0127822	0.62	247.435	-0.0117071	1.00
miR-5582-5p	hsa-miR-5582-5p	MIMAT0022279	uaggcacacuuaaaguuauagc	182.448	-0.013285	0.59	180.69	-0.0122668	0.63	177.599	-0.0107521	1.00
miR-6769b-3p	hsa-miR-6769b-3p	MIMAT0027621	cccucucugucccacccauag	1179.04	0.00799285	0.59	1180.84	0.00800735	0.66	1186.74	0.00793248	1.00
miR-6809-3p	hsa-miR-6809-3p	MIMAT0027519	cuucucuucucuccuucccag	270.085	0.0113979	0.60	268.244	0.0116539	0.59	265.226	0.0121808	1.00
miR-301a-3p	hsa-miR-301a-3p	MIMAT0000688	cagugcaauaguauugucaaagc	220.928	-0.0188288	0.60	219.246	-0.0180848	0.64	216.425	-0.0169744	1.00
miR-99b-5p	hsa-miR-99b-5p	MIMAT0000689	cacccguagaaccgaccuugcg	532.16	-0.0111379	0.62	531.639	-0.0109569	0.65	531.705	-0.0109772	1.00
miR-548ak	hsa-miR-548ak	MIMAT0019013	aaaaguaacugcgguuuuuga	969.388	-0.00823511	0.62	970.346	-0.00835343	0.66	974.329	-0.00858434	1.00
miR-4309	hsa-miR-4309	MIMAT0016859	cuggagucuaggauucca	945.666	-0.00710193	0.62	945.529	-0.00756975	0.65	947.239	-0.00847084	1.00
miR-129-5p	hsa-miR-129-5p	MIMAT0000242	cuuuuugcggucugggcuugc	185.518	-0.0128351	0.62	183.413	-0.0120835	0.64	179.678	-0.0112814	1.00
miR-1306-5p	hsa-miR-1306-5p	MIMAT0022726	ccaccuccccugcaaacgucca	643.709	0.00807604	0.63	643.171	0.00814302	0.66	643.438	0.00846658	1.00
miR-6804-3p	hsa-miR-6804-3p	MIMAT0027509	cgcaccugccucucacccacag	734.205	0.00775834	0.63	733.337	0.00799425	0.65	733.285	0.00850616	1.00
miR-6726-3p	hsa-miR-6726-3p	MIMAT0027354	cucgcccugucucccgcuag	221.619	0.0124162	0.63	219.282	0.012946	0.60	215.139	0.0142382	1.00
miR-126-3p	hsa-miR-126-3p	MIMAT0000445	ucguaccgugaguaauaaugcg	32761.2	-0.0129563	0.63	32907.5	-0.0127233	0.67	33264.5	-0.0128678	1.00
miR-381-3p	hsa-miR-381-3p	MIMAT0000736	uauacaagggcaagcucucugu	202.463	-0.0151529	0.64	199.883	-0.0142713	0.66	195.18	-0.0130186	1.00
miR-29c-3p	hsa-miR-29c-3p	MIMAT0000681	uagcaccauuugaaaucgguua	2102.94	-0.0123377	0.64	2112.67	-0.0105695	0.73	2137.59	-0.0069396	1.00
miR-1296-3p	hsa-miR-1296-3p	MIMAT0026637	gaguggggcuucgacccuaacc	222.964	0.0101529	0.66	221.558	0.0103271	0.65	219.206	0.0104051	1.00
miR-1976	hsa-miR-1976	MIMAT0009451	ccuccugcccuccuugcugu	391.667	0.00988092	0.66	389.544	0.0100433	0.65	386.307	0.0109313	1.00
miR-4646-3p	hsa-miR-4646-3p	MIMAT0019708	auugucccucucccuucccag	193.823	0.0142728	0.66	191.081	0.0150875	0.63	186.118	0.016868	1.00
miR-4292	hsa-miR-4292	MIMAT0016919	ccccugggccggccuugg	463.476	0.00942938	0.66	462.714	0.0099967	0.66	462.21	0.0118526	1.00
miR-4665-5p	hsa-miR-4665-5p	MIMAT0019739	cugggggacgcgugagcgcgagc	255.108	0.0158718	0.66	253.25	0.0164049	0.66	249.772	0.0183101	1.00
miR-6727-5p	hsa-miR-6727-5p	MIMAT0027355	cucggggcaggcggcugggagcg	61171.2	0.018211	0.66	61509.5	0.0186213	0.67	62332.7	0.0197549	1.00
miR-30a-5p	hsa-miR-30a-5p	MIMAT0000087	uguaaacauccucgacuggaag	2466.72	-0.00910039	0.67	2474.81	-0.00874852	0.73	2495.94	-0.00819023	1.00
miR-1237-5p	hsa-miR-1237-5p	MIMAT0022946	cgggggcggggccgaagcgcg	14045.4	0.0133768	0.67	14120.6	0.0142659	0.67	14298.8	0.0158284	1.00
miR-1538	hsa-miR-1538	MIMAT0007400	cggcccgggcugcugcuguuccu	286.623	0.00870676	0.67	284.988	0.00921878	0.65	282.362	0.0105043	1.00
miR-372-3p	hsa-miR-372-3p	MIMAT0000724	aaagugcugcgacauuugagcgu	177.217	-0.0134955	0.67	174.86	-0.0118834	0.71	170.577	-0.00882013	1.00
miR-320b	hsa-miR-320b	MIMAT0005792	aaaagcuggguugagagggcaa	13123.8	0.0161648	0.68	13183.6	0.0171353	0.67	13328.2	0.0193141	1.00
miR-299-3p	hsa-miR-299-3p	MIMAT0000687	uaugugggaugguaaaccgcuu	170.715	0.0146303	0.68	168.177	0.0156328	0.65	163.46	0.0170589	1.00
miR-211-3p	hsa-miR-211-3p	MIMAT0022694	gcagggacagcaaaggggugc	208.859	0.0153061	0.68	206.446	0.0161769	0.66	201.973	0.0175772	1.00
miR-4798-3p	hsa-miR-4798-3p	MIMAT0019975	aacucacgaaguauaccgaagu	260.142	-0.0102054	0.68	258.074	-0.00998673	0.67	254.508	-0.00987308	1.00
miR-185-3p	hsa-miR-185-3p	MIMAT0004611	aggggcuggcuuuccucugguc	309.462	-0.0156321	0.68	309.033	-0.0150202	0.71	308.938	-0.014186	1.00
miR-4652-5p	hsa-miR-4652-5p	MIMAT0019716	aggggacugguuaauagaacua	182.352	0.0111616	0.68	180.422	0.012093	0.65	176.955	0.0134479	1.00
miR-4319	hsa-miR-4319	MIMAT0016870	ucccugagcaaagccac	265.74	-0.00923595	0.68	263.498	-0.00940555	0.67	259.54	-0.00959232	1.00
miR-6819-5p	hsa-miR-6819-5p	MIMAT0027538	uugggguggagggccaaggagc	246.827	-0.00783534	0.68	245.341	-0.00683258	0.73	242.868	-0.00473216	1.00
miR-4449	hsa-miR-4449	MIMAT0018968	cgucccggggcugcgcgaggca	1278.2	0.0215513	0.68	1282.39	0.022804	0.67	1297.19	0.0254621	1.00
miR-6165	hsa-miR-6165	MIMAT0024782	cagcaggaggugaggggag	8632.95	-0.0110144	0.69	8661.23	-0.010823	0.73	8740.55	-0.0105298	1.00
miR-6735-3p	hsa-miR-6735-3p	MIMAT0027372	aggccuguggcuccucccucag	200.357	0.0135812	0.69	197.616	0.0137674	0.67	192.59	0.0142449	1.00
miR-6774-3p	hsa-miR-6774-3p	MIMAT0027449	ucgugucccucuuguccacag	203.813	-0.0126639	0.70	201.584	-0.0126717	0.69	197.529	-0.0129492	1.00
miR-3667-5p	hsa-miR-3667-5p	MIMAT0018089	aaagacccauugaggagaaggu	426.887	-0.00691152	0.70	426.577	-0.00687526	0.73	426.831	-0.00683905	1.00
miR-4519	hsa-miR-4519	MIMAT0019056	cagcagugcgcagggcug	256.992	0.0152878	0.70	252.759	0.0159491	0.68	244.974	0.0183008	1.00
miR-3152-3p	hsa-miR-3152-3p	MIMAT0015025	uguguuagaauaggggcaauaa	386.887	0.00652135	0.71	385.834	0.00654784	0.73	384.536	0.00621666	1.00
miR-4530	hsa-miR-4530	MIMAT0019069	cccagcaggacgggagcg	315.656	0.00932052	0.71	313.006	0.010669	0.65	308.427	0.0133422	1.00
miR-548j-3p	hsa-miR-548j-3p	MIMAT0026737	caaaaacugcauuacuuuugc	506.427	0.00637752	0.71	505.789	0.00659565	0.73	505.681	0.00686202	1.00
miR-187-5p	hsa-miR-187-5p	MIMAT0004561	ggcuacaacacaggacccgggc	949.78	-0.00578179	0.71	951.314	-0.00586202	0.76	956.258	-0.00595984	1.00
miR-187-3p	hsa-miR-187-3p	MIMAT0000262	ucgugucuuguguugcagccgg	1582.31	-0.00644913	0.71	1586.3	-0.00669793	0.75	1597.56	-0.00707504	1.00
miR-1307-5p	hsa-miR-1307-5p	MIMAT0022727	ucgaccggaccucgaccggcu	4359.27	0.00880786	0.71	4375.27	0.00820402	0.76	4418.6	0.00755839	1.00
miR-2115-5p	hsa-miR-2115-5p	MIMAT0011158	agcuuccaugacuccugaugga	1277.4	-0.00617383	0.71	1279.8	-0.00631792	0.75	1287.24	-0.00648116	1.00
miR-4267	hsa-miR-4267	MIMAT0016893	uccagcucgguggcac	171.436	-0.0138899	0.71	168.602	-0.0130466	0.73	163.313	-0.0117286	1.00
miR-4745-3p	hsa-miR-4745-3p	MIMAT0019879	uggcccggcgacgucucacgguc	739.18	0.0114492	0.71	734.536	0.0115995	0.73	727.475	0.0126718	1.00
miR-6722-5p	hsa-miR-6722-5p	MIMAT0025853	aggcgcacccgaccacaugc	177.93	-0.0110301	0.71	175.622	-0.0107325	0.72	171.459	-0.0101893	1.00
miR-6785-3p	hsa-miR-6785-3p	MIMAT0027471	acaucgccccaccuuccccag	813.344	-0.00569998	0.71	812.512	-0.00562317	0.75	812.541	-0.00545585	1.00
miR-6795-3p	hsa-miR-6795-3p	MIMAT0027491	accccucguuucuucccccag	1411.51	0.00674848	0.71	1415.45	0.00682881	0.75	1426.09	0.00717669	1.00
miR-7114-3p	hsa-miR-7114-3p	MIMAT0028126	ugacccaccccucuccaccag	5129.92	0.00716978	0.71	5147.53	0.00730012	0.75	5192.96	0.00782656	1.00
miR-7851-3p	hsa-miR-7851-3p	MIMAT0030426	uaccugggagacugagguugga	322.177	0.0139884	0.71	320.325	0.0161779	0.67	317.435	0.0204008	1.00
miR-663b	hsa-miR-663b	MIMAT0005867	gguggcccggccgugccugagg	357.135	-0.0100368	0.72	357.147	-0.0109214	0.72	358.133	-0.0128311	1.00
miR-382-5p	hsa-miR-382-5p	MIMAT0000737	gaaguuguucgugguggauucg	430.206	-0.0231315	0.72	429.089	-0.023473	0.73	427.929	-0.0244561	1.00
miR-3620-3p	hsa-miR-3620-3p	MIMAT0018001	ucacccugcaucccgcacccag	366.491	0.00806871	0.72	365.164	0.00796044	0.74	363.432	0.0081585	1.00
miR-4291	hsa-miR-4291	MIMAT0016922	uucagcaggaacagcu	1636.08	0.00672647	0.72	1639.72	0.00588385	0.79	1650.34	0.00455698	1.00
miR-6872-3p	hsa-miR-6872-3p	MIMAT0027645	cccaugccuccugccgcgguc	249.664	-0.00965859	0.73	247.112	-0.00866307	0.76	242.672	-0.0064745	1.00
miR-6511a-5p	hsa-miR-6511a-5p	MIMAT0025478	caggcagaaguggggcugacagg	414.462	0.0061421	0.74	412.067	0.00669786	0.72	408.154	0.00759506	1.00
miR-6791-5p	hsa-miR-6791-5p	MIMAT0027482	ccccuggggcugggcaggcgga	256.668	0.0143438	0.74	254.747	0.0154115	0.73	251.179	0.0184939	1.00
let-7g-3p	hsa-let-7g-3p	MIMAT0004584	cuguacaggccacugccuugc	374.037	0.00614657	0.74	372.252	0.00668179	0.73	369.484	0.00805615	1.00
miR-7109-3p	hsa-miR-7109-3p	MIMAT0028116	caagccucuccugcccuuccag	213.075	-0.0146435	0.74	208.799	-0.013698	0.76	200.848	-0.0109591	1.00
miR-532-3p	hsa-miR-532-3p	MIMAT0004780	ccucccacacccaaggcuugca	236.471	-0.00781184	0.75	235.063	-0.00688948	0.79	232.769	-0.00516604	1.00
miR-4673	hsa-miR-4673	MIMAT0019755	uccaggcaggagccggacugga	174.449	0.0109583	0.75	172.903	0.0103932	0.77	170.164	0.00932355	1.00
miR-4800-3p	hsa-miR-4800-3p	MIMAT0019979	cauccguccgucuguccac	735.078	-0.00569886	0.75	735.66	-0.00622979	0.76	738.404	-0.00710667	1.00
miR-6792-3p	hsa-miR-6792-3p	MIMAT0027485	cuccuccacagccccugcucau	323.696	0.00789842	0.75	321.277	0.00796641	0.75	317.251	0.00855655	1.00
miR-654-5p	hsa-miR-654-5p	MIMAT0003330	uggugggccgcagaacaugugc	675.789	0.011389	0.76	677.775	0.0123716	0.75	683.676	0.0147538	1.00
miR-155-5p	hsa-miR-155-5p	MIMAT0000646	uuaaugcuaaucgugauaggggu	331.489	-0.0085828	0.76	330.458	-0.00637293	0.84	329.078	-0.00288386	1.00
miR-7978	hsa-miR-7978	MIMAT0031181	ucugguguauagcguugcuca	196.401	-0.00860719	0.76	194.18	-0.00762967	0.79	190.196	-0.00597106	1.00
miR-141-3p	hsa-miR-141-3p	MIMAT0000432	uaacacugucugguaaagaugg	370.249	-0.00605512	0.76	368.199	-0.00540461	0.79	365.03	-0.00424663	1.00
miR-6875-5p	hsa-miR-6875-5p	MIMAT0027650	ugagggacccaggacaggaga	3232.8	0.0181151	0.76	3247.35	0.0197199	0.76	3282.73	0.0234022	1.00
miR-2116-3p	hsa-miR-2116-3p	MIMAT0011161	ccucccaugccaagaacuccc	509.02	-0.00445425	0.77	508.68	-0.00459068	0.79	509.088	-0.00494734	1.00
miR-2276-3p	hsa-miR-2276-3p	MIMAT0011775	ucugcaagugucagaggcgagg	187.505	-0.00934169	0.77	184.926	-0.00829807	0.79	180.172	-0.00584327	1.00
miR-4535	hsa-miR-4535	MIMAT0019075	guggaccuggcugggac	451.508	0.00541279	0.77	450.357	0.00587027	0.77	448.833	0.00655213	1.00
let-7c-5p	hsa-let-7c-5p	MIMAT0000064	ugagguaguagguuguaugguu	3156.84	-0.00726598	0.77	3168.87	-0.00633561	0.84	3199.8	-0.00489067	1.00
miR-5001-5p	hsa-miR-5001-5p	MIMAT0021021	agggcuggacucagcggcggagcu	1408.98	0.00498274	0.77	1410.83	0.00515762	0.80	1416.76	0.00551594	1.00
miR-6869-5p	hsa-miR-6869-5p	MIMAT0027638	gugaguaguggcgcgcggcggc	705.817	0.00888158	0.77	706.779	0.0103521	0.76	710.272	0.0134525	1.00
miR-204-3p	hsa-miR-204-3p	MIMAT0022693	gcugggaaggcaaagggacgu	573.299	0.00466694	0.78	572.226	0.00496036	0.79	571.339	0.00564616	1.00
let-7i-5p	hsa-let-7i-5p	MIMAT0000415	ugagguaguaguuugugcuguu	2820.02	-0.00861143	0.78	2833.05	-0.00677016	0.86	2866.13	-0.00292105	1.00
miR-6742-5p	hsa-miR-6742-5p	MIMAT0027385	aguggggugggacccagcuguu	1231.51	-0.00485359	0.78	1233.02	-0.00532381	0.79	1238.31	-0.00620474	1.00
miR-374c-5p	hsa-miR-374c-5p	MIMAT0018443	auaauacaaccugcuaagugcu	353.121	-0.00722938	0.78	350.762	-0.00705604	0.79	347.031	-0.0067703	1.00
miR-133a-5p	hsa-miR-133a-5p	MIMAT0026478	agcugguaaaauggaaccaaau	402.148	-0.00521076	0.78	400.221	-0.00497565	0.80	397.269	-0.00501125	1.00
miR-670-3p	hsa-miR-670-3p	MIMAT0026640	uuuccucauauucauucagga	585.537	0.00442621	0.79	584.176	0.0041256	0.83	582.714	0.00335527	1.00
miR-6800-3p	hsa-miR-6800-3p	MIMAT0027501	caccucuccuggcaucgcccc	277.484	-0.00607431	0.79	275.078	-0.00534085	0.82	270.89	-0.00416459	1.00
miR-764	hsa-miR-764	MIMAT0010367	gcaggugcucacuuguccuccu	3521.92	0.00670838	0.79	3536.47	0.00618335	0.84	3572.95	0.00533724	1.00
miR-6744-3p	hsa-miR-6744-3p	MIMAT0027390	gggccucucuugucauccugcag	167.363	0.00674568	0.79	166.103	0.00732456	0.77	163.971	0.00846112	1.00
miR-4697-5p	hsa-miR-4697-5p	MIMAT0019791	agggggcgcagucacugacgug	201.73	-0.00929256	0.80	198.719	-0.00797164	0.84	193.181	-0.0052477	1.00
miR-548ay-3p	hsa-miR-548ay-3p	MIMAT0025453	caaaaccgcgauuacucuugca	247.968	-0.00551786	0.80	246.619	-0.00612555	0.79	244.473	-0.00754115	1.00
miR-217	hsa-miR-217	MIMAT0000274	uacugcaucaggaacugauugga	403.525	-0.00467128	0.80	401.877	-0.00455232	0.82	399.368	-0.00480216	1.00
miR-4515	hsa-miR-4515	MIMAT0019052	aggacuggacucccggcagccc	207.336	-0.00826949	0.80	204.801	-0.00723682	0.84	200.278	-0.00479226	1.00
miR-6787-5p	hsa-miR-6787-5p	MIMAT0027474	uggcggggguagagcuggcugc	193.098	0.0065943	0.80	191.582	0.00646401	0.82	188.941	0.00640685	1.00
miR-449b-3p	hsa-miR-449b-3p	MIMAT0009203	cagccacaacuacccugccacu	177.948	0.00530678	0.80	177.098	0.00584936	0.79	175.817	0.00697795	1.00
miR-937-3p	hsa-miR-937-3p	MIMAT0004980	auccgcgcucugacucucugcc	894.874	0.00441589	0.80	895.108	0.00448148	0.84	897.419	0.00472041	1.00
miR-6877-5p	hsa-miR-6877-5p	MIMAT0027654	agggccgaaggguggaagcugc	775.135	-0.00553699	0.81	776.104	-0.00514005	0.85	779.588	-0.00422193	1.00
miR-6716-3p	hsa-miR-6716-3p	MIMAT0025845	uccgaacucuccauuccucugc	359.105	-0.00434315	0.81	357.694	-0.00402324	0.84	355.673	-0.00348682	1.00
miR-8069	hsa-miR-8069	MIMAT0030996	ggaugguugggggcggucggcgu	1019.3	0.00982988	0.81	1020.79	0.0112847	0.80	1026.14	0.0140323	1.00
let-7b-5p	hsa-let-7b-5p	MIMAT0000063	ugagguaguagguugugugguu	4112.07	-0.00591536	0.82	4128.74	-0.00502614	0.88	4170.24	-0.00335095	1.00
miR-6741-5p	hsa-miR-6741-5p	MIMAT0027383	gugggugcuggugggagccgug	6831.19	0.0107292	0.82	6894.36	0.0133354	0.79	7011.08	0.0172312	1.00
miR-3616-5p	hsa-miR-3616-5p	MIMAT0017995	augaagugcacucaugauaugu	254.485	-0.0071845	0.82	251.818	-0.00673327	0.84	247.088	-0.0053955	1.00
miR-6789-3p	hsa-miR-6789-3p	MIMAT0027479	cggcgcccgugucuccuccag	324.467	0.00489831	0.82	322.959	0.00463608	0.85	320.61	0.00427047	1.00
miR-23c	hsa-miR-23c	MIMAT0018000	aucacauugccagugauuaccc	259.735	-0.00638248	0.82	257.168	-0.00600023	0.84	252.627	-0.00504404	1.00
miR-4695-5p	hsa-miR-4695-5p	MIMAT0019788	caggaggcagugggcgagcagg	349.505	0.00826776	0.82	346.701	0.00912647	0.82	341.501	0.0115304	1.00
miR-3152-5p	hsa-miR-3152-5p	MIMAT0019207	auugccucuguucuaacacaag	343.541	-0.00423471	0.83	342.265	-0.00398307	0.86	340.46	-0.00397087	1.00
miR-195-5p	hsa-miR-195-5p	MIMAT0000461	uagcagcacagaaauauuggc	453.415	-0.00514312	0.83	451.991	-0.0051162	0.85	450.109	-0.00571641	1.00
miR-4652-3p	hsa-miR-4652-3p	MIMAT0019717	guucuguuaacccauccccuca	175.649	-0.00613466	0.83	173.71	-0.00472841	0.88	170.249	-0.00184016	1.00
miR-5093	hsa-miR-5093	MIMAT0021085	aggaaaugaggcuggcuaggagc	302.974	-0.00575824	0.83	301.567	-0.00483458	0.88	299.454	-0.00293242	1.00
miR-1909-3p	hsa-miR-1909-3p	MIMAT0007883	cgcaggggccgggugcucaccg	221.81	0.0082664	0.84	218.39	0.00866541	0.84	212.084	0.00998279	1.00
miR-125b-5p	hsa-miR-125b-5p	MIMAT0000423	ucccugagacccuaacuuguga	833.444	-0.00526898	0.84	835.412	-0.00480341	0.88	840.854	-0.00413731	1.00
miR-100-5p	hsa-miR-100-5p	MIMAT0000098	aacccguagauccgaacuugug	401.258	-0.00521489	0.85	399.808	-0.00405775	0.90	397.66	-0.00212356	1.00
miR-502-5p	hsa-miR-502-5p	MIMAT0002873	auccuugcuaucugggugcua	188.841	-0.00598344	0.86	186.412	-0.00488643	0.89	181.988	-0.00301874	1.00
miR-4753-5p	hsa-miR-4753-5p	MIMAT0019890	caaggccaaaggaagagaacag	449.056	-0.00337	0.86	447.686	-0.00353335	0.86	445.903	-0.00430333	1.00
miR-6736-3p	hsa-miR-6736-3p	MIMAT0027374	ucagcuccucucuacccacag	347.022	0.00353258	0.86	345.475	0.00344212	0.87	343.142	0.00313456	1.00
miR-2276-5p	hsa-miR-2276-5p	MIMAT0026921	gcccucugucaccuugcagacg	213.264	-0.0046672	0.86	211.397	-0.00411141	0.88	208.108	-0.00317199	1.00
miR-1539	hsa-miR-1539	MIMAT0007401	uccugcgcgucccagaugccc	205.578	-0.00450422	0.86	203.785	-0.00405731	0.88	200.649	-0.0028241	1.00
miR-4269	hsa-miR-4269	MIMAT0016897	gcaggcacagacagcccuggc	233.49	0.00511586	0.86	231.375	0.00561527	0.86	227.685	0.00695117	1.00
miR-3155b	hsa-miR-3155b	MIMAT0019012	ccaggcucugcaguggga	410.252	-0.00315161	0.86	408.794	-0.00330218	0.87	406.811	-0.00363398	1.00
miR-4746-5p	hsa-miR-4746-5p	MIMAT0019880	ccggucccaggagaaccugcaga	274.236	0.00448445	0.86	272.147	0.00526133	0.84	268.59	0.00701631	1.00
miR-6852-5p	hsa-miR-6852-5p	MIMAT0027604	cccugggguucugaggacaug	345.698	-0.00385816	0.86	344.111	-0.00312851	0.90	341.715	-0.00181218	1.00
miR-6861-3p	hsa-miR-6861-3p	MIMAT0027624	uggaccucuccuccccag	177.445	-0.00569561	0.86	175.062	-0.00516201	0.88	170.722	-0.00380181	1.00
miR-7111-3p	hsa-miR-7111-3p	MIMAT0028120	auccucucuucccuccucccag	216.974	0.00510913	0.86	214.857	0.00529795	0.87	211.12	0.00544589	1.00
miR-3940-5p	hsa-miR-3940-5p	MIMAT0019229	guggguuggggcgggcucug	5310.08	-0.00713343	0.87	5341.91	-0.00686188	0.89	5419.74	-0.00582857	1.00
miR-6085	hsa-miR-6085	MIMAT0023710	aaggggcugggggagcaca	5596.86	0.00643127	0.88	5626.45	0.00730813	0.88	5702.03	0.00927889	1.00
miR-5694	hsa-miR-5694	MIMAT0022487	cagaucaugggacugucucag	2468.81	-0.0035561	0.88	2476.7	-0.00404145	0.88	2497.01	-0.00485587	1.00
miR-572	hsa-miR-572	MIMAT0003237	guccgcucggcgguggccca	394.769	-0.00335182	0.88	393.125	-0.00346564	0.88	390.714	-0.00350461	1.00
miR-6873-3p	hsa-miR-6873-3p	MIMAT0027647	uucucucugucuuucucucucag	2002.41	0.00739495	0.88	2003.45	0.00823023	0.88	2010.59	0.0097297	1.00
miR-7-5p	hsa-miR-7-5p	MIMAT0000252	uggaagacuagugauuuuguugu	172.948	-0.00666815	0.89	170.09	-0.00416037	0.93	164.832	0.000409923	1.00
miR-590-5p	hsa-miR-590-5p	MIMAT0003258	gagcuuauucauaaaagugcag	264.987	-0.00496501	0.89	263.561	-0.00329354	0.93	261.399	-2.66756e-05	1.00
miR-6821-3p	hsa-miR-6821-3p	MIMAT0027543	ugaccucuccgcuccgcacag	279.2	0.00440531	0.89	276.935	0.00415568	0.90	273.033	0.00350146	1.00
miR-143-5p	hsa-miR-143-5p	MIMAT0004599	ggugcagugcugcaucucuggu	350.2	-0.0031791	0.89	347.883	-0.00266427	0.91	344.023	-0.00167432	1.00
miR-6794-3p	hsa-miR-6794-3p	MIMAT0027489	cucacucucagucccucccu	629.087	-0.00230448	0.89	628.65	-0.00239814	0.91	629.113	-0.00274859	1.00
miR-6827-3p	hsa-miR-6827-3p	MIMAT0027555	accgucucuucuguuccccag	233.674	0.00336583	0.89	231.664	0.0041263	0.87	228.153	0.00527041	1.00
miR-4279	hsa-miR-4279	MIMAT0016909	cucuccucccggcuuc	917.178	0.00255771	0.89	918.235	0.00234006	0.92	922.436	0.00218083	1.00
miR-3140-3p	hsa-miR-3140-3p	MIMAT0015008	agcuuuugggaauucagguagu	497.779	-0.00225995	0.90	496.43	-0.00191705	0.92	494.856	-0.00134126	1.00
miR-6731-3p	hsa-miR-6731-3p	MIMAT0027364	ucuauuccccacucuccccag	341.034	-0.00250853	0.90	339.589	-0.00234102	0.91	337.435	-0.00176037	1.00
miR-6780b-5p	hsa-miR-6780b-5p	MIMAT0027572	uggggaaggcuuggcagggaaga	7003.72	-0.00550252	0.90	7049.97	-0.00377198	0.94	7164.1	-0.00114685	1.00
miR-10b-5p	hsa-miR-10b-5p	MIMAT0000254	uacccuguagaaccgaauuugug	1178.2	0.00360595	0.90	1180.95	0.00356554	0.92	1188.79	0.0029556	1.00
miR-2115-3p	hsa-miR-2115-3p	MIMAT0011159	caucagaauucauggaggcuag	1035.57	-0.00219744	0.90	1036.27	-0.00211983	0.92	1039.85	-0.0021225	1.00
miR-3157-3p	hsa-miR-3157-3p	MIMAT0019210	cugcccuagucuagcugaagcu	465.541	-0.00206183	0.90	464.626	-0.00224791	0.91	463.775	-0.00302017	1.00
miR-3714	hsa-miR-3714	MIMAT0018165	gaaggcagcagugcuccccugu	341.224	0.00311458	0.90	339.616	0.00273341	0.92	337.09	0.0024516	1.00
miR-4684-3p	hsa-miR-4684-3p	MIMAT0019770	uguugcaagucgguggagacgu	171.976	-0.00421772	0.90	169.539	-0.00297365	0.93	165.089	-0.000630107	1.00
miR-6501-5p	hsa-miR-6501-5p	MIMAT0025458	aguugccagggcugccuuuggu	195.258	0.00417022	0.90	192.867	0.00538892	0.88	188.551	0.00769395	1.00
miR-6767-3p	hsa-miR-6767-3p	MIMAT0027435	ccacgugcuucucuuuccgcag	356.345	0.00290546	0.90	355.757	0.00193991	0.94	355.232	0.000104861	1.00
miR-6769a-5p	hsa-miR-6769a-5p	MIMAT0027438	agguggguauggaggagcccu	434.367	0.00234827	0.90	432.731	0.00245828	0.91	430.281	0.00238743	1.00
miR-1909-5p	hsa-miR-1909-5p	MIMAT0007882	ugagugccggugccugcccug	401.993	-0.0025761	0.90	399.787	-0.00209978	0.93	396.201	-0.00100575	1.00
miR-3140-5p	hsa-miR-3140-5p	MIMAT0019204	accugaauuaccaaaagcuuu	602.255	-0.0018301	0.90	601.154	-0.00186604	0.92	600.209	-0.00216735	1.00
miR-4795-5p	hsa-miR-4795-5p	MIMAT0019968	agaaguggcuaauaauauuga	350.148	0.00264139	0.90	347.578	0.00352004	0.88	343.267	0.00474277	1.00
miR-6729-3p	hsa-miR-6729-3p	MIMAT0027360	ucaucccccucgcccucucag	1301.26	0.00223643	0.90	1303.56	0.00160098	0.94	1310.77	0.000619364	1.00
miR-6813-3p	hsa-miR-6813-3p	MIMAT0027527	aaccuuggccccucuccccag	558.767	0.00209791	0.90	557.097	0.00232674	0.91	554.911	0.00272217	1.00
miR-3169	hsa-miR-3169	MIMAT0015044	uaggacugugcuuggcacauag	176.919	0.00471174	0.91	173.964	0.00595776	0.90	168.45	0.00865597	1.00
miR-935	hsa-miR-935	MIMAT0004978	ccaguuaccgcuuccgcuaccgc	226.62	-0.00349071	0.91	224.034	-0.00276572	0.94	219.388	-0.00117996	1.00
miR-2861	hsa-miR-2861	MIMAT0013802	ggggccuggcggugggcgg	67320.1	0.0042752	0.92	67586.5	0.00493676	0.92	68278.1	0.0063513	1.00
miR-21-5p	hsa-miR-21-5p	MIMAT0000076	uagcuuaucagacugauguuga	6362	-0.0038007	0.92	6395.08	-0.00213541	0.96	6477.83	0.00087099	1.00
miR-6762-3p	hsa-miR-6762-3p	MIMAT0027425	uggcugcuucccuuggucuccag	174.29	-0.00373048	0.92	171.855	-0.0028119	0.94	167.409	-0.00130061	1.00
miR-330-3p	hsa-miR-330-3p	MIMAT0000751	gcaaagcacacggccugcagaga	244.988	0.00241386	0.92	243.182	0.00297618	0.92	240.134	0.00402922	1.00
miR-5587-3p	hsa-miR-5587-3p	MIMAT0022290	gccccgggcagugugaucauc	1265.57	0.002053	0.92	1268.53	0.00156683	0.95	1276.96	0.000939568	1.00
miR-6728-3p	hsa-miR-6728-3p	MIMAT0027358	ucucugcucugcucuccccag	296.078	0.00279826	0.93	293.083	0.00424295	0.90	287.806	0.00682358	1.00
miR-605-3p	hsa-miR-605-3p	MIMAT0026621	agaaggcacuaugagauuuaga	216.793	0.00245369	0.93	214.652	0.00340931	0.92	210.9	0.0051758	1.00
miR-1224-5p	hsa-miR-1224-5p	MIMAT0005458	gugaggacucgggaggugg	191.568	-0.00332164	0.93	188.559	-0.00246636	0.95	182.951	-0.000964019	1.00
miR-4426	hsa-miR-4426	MIMAT0018941	gaagauggacguacuuu	170.739	-0.00336171	0.93	168.25	-0.00208834	0.96	163.692	3.31257e-05	1.00
miR-4676-3p	hsa-miR-4676-3p	MIMAT0019759	cacuguuucaccacuggcucuu	209.692	-0.00245742	0.93	207.686	-0.00158208	0.96	204.096	-0.000172153	1.00
miR-99a-5p	hsa-miR-99a-5p	MIMAT0000097	aacccguagauccgaucuugug	777.889	-0.00211695	0.93	778.105	-0.00171595	0.95	779.86	-0.000988176	1.00
miR-4655-3p	hsa-miR-4655-3p	MIMAT0019722	acccucgucagguccccgggg	2004.19	-0.0014248	0.93	2007.93	-0.00152499	0.94	2019.24	-0.00164524	1.00
miR-134-5p	hsa-miR-134-5p	MIMAT0000447	ugugacugguugaccagagggg	410.306	0.00469356	0.94	408.864	0.00522219	0.94	406.994	0.00590607	1.00
miR-1307-3p	hsa-miR-1307-3p	MIMAT0005951	acucggcguggcgucggucgug	8965.06	-0.00183142	0.94	9006.43	-0.00249779	0.94	9106.64	-0.00351989	1.00
miR-4769-3p	hsa-miR-4769-3p	MIMAT0019923	ucugccauccucccuccccuac	401.15	-0.00191938	0.95	398.031	-0.00146604	0.96	392.765	9.31374e-05	1.00
miR-6510-3p	hsa-miR-6510-3p	MIMAT0025477	caccgacucugucuccugcag	176.012	0.00232398	0.95	173.736	0.00283085	0.94	169.571	0.00344885	1.00
miR-92b-3p	hsa-miR-92b-3p	MIMAT0003218	uauugcacucgucccggccucc	778.313	-0.00202566	0.95	780.045	-0.000266185	0.99	786.198	0.00474895	1.00
miR-3677-5p	hsa-miR-3677-5p	MIMAT0019221	caguggccagagcccugcagug	220.357	0.00288014	0.95	216.757	0.00273195	0.95	210.079	0.00338952	1.00
miR-6862-3p	hsa-miR-6862-3p	MIMAT0027626	ccucacccagcucucuggcccucu	428.392	0.00148057	0.95	426.211	0.00129202	0.96	422.913	0.00119663	1.00
miR-6851-3p	hsa-miR-6851-3p	MIMAT0027603	uggcccuuuguaccccuccag	186.861	-0.00146441	0.95	185.221	-0.000870965	0.98	182.287	0.000133594	1.00
miR-4726-3p	hsa-miR-4726-3p	MIMAT0019846	acccagguucccucuggccgca	465.258	-0.000957865	0.96	464.601	-0.00121514	0.95	464.278	-0.00177876	1.00
miR-3124-3p	hsa-miR-3124-3p	MIMAT0019200	acuuuccucacucccgugaagu	418.941	-0.00107354	0.96	416.951	-0.00144741	0.95	413.874	-0.00211899	1.00
miR-4290	hsa-miR-4290	MIMAT0016921	ugcccuccuuucuucccuc	277.477	-0.000940269	0.96	276.312	-0.000737631	0.98	274.611	-0.000312951	1.00
miR-335-5p	hsa-miR-335-5p	MIMAT0000765	ucaagagcaauaacgaaaaaugu	422.165	-0.00169363	0.96	421.296	-0.0007733	0.99	420.674	0.00130862	1.00
miR-874-3p	hsa-miR-874-3p	MIMAT0004911	cugcccuggcccgagggaccga	685.729	0.00086247	0.97	685.038	0.000502639	0.99	685.131	9.15912e-05	1.00
miR-3907	hsa-miR-3907	MIMAT0018179	aggugcuccaggcuggcucaca	341.525	0.000721572	0.97	340.138	0.000170859	0.99	338.11	-0.00111637	1.00
miR-3613-5p	hsa-miR-3613-5p	MIMAT0017990	uguuguacuuuuuuuuuuguuc	419.517	-0.000746505	0.98	419.363	-0.000687175	0.98	419.97	-0.000828945	1.00
miR-6715b-3p	hsa-miR-6715b-3p	MIMAT0025843	cucaaaccggcugugccugugg	386.018	-0.000657537	0.98	384.327	-0.000659182	0.98	381.741	-0.000809496	1.00
miR-139-5p	hsa-miR-139-5p	MIMAT0000250	ucuacagugcacgugucuccagu	1521.66	-0.000759873	0.98	1525.88	-0.000224737	0.99	1537.3	0.000226283	1.00
miR-2116-5p	hsa-miR-2116-5p	MIMAT0011160	gguucuuagcauaggaggucu	795.769	-0.000495284	0.98	796.494	-0.00076024	0.98	799.68	-0.00120775	1.00
miR-3912-5p	hsa-miR-3912-5p	MIMAT0027036	auguccauauuauggguuagu	1303.88	-0.000511806	0.98	1306.41	-0.000863678	0.97	1314.3	-0.00161571	1.00
miR-6798-5p	hsa-miR-6798-5p	MIMAT0027496	ccagggggaugggcgagcuuggg	5684.14	0.00120693	0.98	5725.15	0.000979243	0.99	5820.33	0.00104131	1.00
miR-1247-3p	hsa-miR-1247-3p	MIMAT0022721	ccccgggaacgucgagacuggagc	6281.5	0.000635696	0.98	6309.12	-2.54838e-05	1.00	6376.65	-0.00109178	1.00
miR-299-5p	hsa-miR-299-5p	MIMAT0002890	ugguuuaccgucccacauacau	183.543	0.000702256	0.98	181.607	0.00110572	0.98	178.15	0.00158284	1.00
miR-34b-3p	hsa-miR-34b-3p	MIMAT0004676	caaucacuaacuccacugccau	1675.45	-0.000406528	0.98	1677.91	-5.91404e-05	1.00	1687	0.000605932	1.00
miR-6836-5p	hsa-miR-6836-5p	MIMAT0027574	cgcagggcccuggcgcaggcau	348.762	0.000440119	0.98	345.878	0.000599189	0.99	340.96	0.00127114	1.00
miR-4790-5p	hsa-miR-4790-5p	MIMAT0019961	aucgcuuuaccauucauguu	169.437	-0.000333492	0.99	167.393	0.000789031	0.99	163.676	0.00265904	1.00
miR-561-5p	hsa-miR-561-5p	MIMAT0022706	aucaaggaucuuaaacuuugcc	804.846	9.50078e-05	1.00	805.398	9.98178e-05	1.00	808.583	0.000207667	1.00
miR-6761-5p	hsa-miR-6761-5p	MIMAT0027422	ucugagagagcucgauggcag	261.457	-0.000112001	1.00	258.997	0.000154812	1.00	254.658	0.000594997	1.00
miR-6803-3p	hsa-miR-6803-3p	MIMAT0027507	ucccucgccuucucacccucag	279.166	-0.000103324	1.00	277.317	0.000404065	0.99	274.343	0.00149807	1.00
miR-6750-5p	hsa-miR-6750-5p	MIMAT0027400	cagggaacagcugggugagcugcu	266.981	-4.67667e-05	1.00	262.669	0.000552547	0.99	254.792	0.00311454	1.00
let-7a-3p	hsa-let-7a-3p	MIMAT0004481	cuauacaaucuacugucuuuc							94.5422	-0.0344193	1.00
let-7a-2-3p	hsa-let-7a-2-3p	MIMAT0010195	cuguacagccuccuagcuuucc							107.531	0.0286902	0.99
let-7c-3p	hsa-let-7c-3p	MIMAT0026472	cuguacaaccuucuagcuuucc							66.2031	0.00153873	1.00
let-7e-3p	hsa-let-7e-3p	MIMAT0004485	cuauacggccuccuagcuuucc							86.8708	-0.0266967	1.00
let-7f-1-3p	hsa-let-7f-1-3p	MIMAT0004486	cuauacaaucuauugccuuccc							98.4497	0.000717935	1.00
let-7f-2-3p	hsa-let-7f-2-3p	MIMAT0004487	cuauacagucuacugucuuucc							70.3678	-0.0228847	1.00
miR-15a-3p	hsa-miR-15a-3p	MIMAT0004488	caggccauauugugcugccuca							107.197	-0.0129157	1.00
miR-16-1-3p	hsa-miR-16-1-3p	MIMAT0004489	ccaguauuaacugugcugcuga							127.111	-0.0251868	1.00
miR-18a-3p	hsa-miR-18a-3p	MIMAT0002891	acugcccuaagugcuccuucugg							101.892	-0.0144586	1.00
miR-19a-5p	hsa-miR-19a-5p	MIMAT0004490	aguuuugcauaguugcacuaca				155.775	0.0107278	0.73	152.247	0.0134741	1.00
miR-19b-1-5p	hsa-miR-19b-1-5p	MIMAT0004491	aguuuugcagguuugcauccagc				152.946	-0.0453743	0.04	148.886	-0.0442107	0.07
miR-19b-2-5p	hsa-miR-19b-2-5p	MIMAT0004492	aguuuugcagguuugcauuuca							98.423	-0.011716	1.00
miR-20a-3p	hsa-miR-20a-3p	MIMAT0004493	acugcauuaugagcacuuaaag							129.351	-0.000333993	1.00
miR-24-2-5p	hsa-miR-24-2-5p	MIMAT0004497	ugccuacugagcugaaacacag							117.186	-0.0374882	0.56
miR-25-5p	hsa-miR-25-5p	MIMAT0004498	aggcggagacuugggcaauug							80.2216	-0.0230599	1.00
miR-26a-1-3p	hsa-miR-26a-1-3p	MIMAT0004499	ccuauucuugguuacuugcacg							74.1486	-0.0627122	0.59
miR-26b-3p	hsa-miR-26b-3p	MIMAT0004500	ccuguucuccauuacuuggcuc							103.041	-0.0296678	0.97
miR-27a-5p	hsa-miR-27a-5p	MIMAT0004501	agggcuuagcugcuugugagca							112.731	-0.0127157	1.00
miR-29a-5p	hsa-miR-29a-5p	MIMAT0004503	acugauuucuuuugguguucag							82.7988	-0.0315486	1.00
miR-32-5p	hsa-miR-32-5p	MIMAT0000090	uauugcacauuacuaaguugca							118.414	-0.0448156	0.74
miR-32-3p	hsa-miR-32-3p	MIMAT0004505	caauuuagugugugugauauuu							78.2041	-0.0341392	1.00
miR-33a-3p	hsa-miR-33a-3p	MIMAT0004506	caauguuuccacagugcaucac							120.975	0.00637138	1.00
miR-92a-1-5p	hsa-miR-92a-1-5p	MIMAT0004507	agguugggaucgguugcaaugcu							81.7797	-0.0320956	1.00
miR-92a-2-5p	hsa-miR-92a-2-5p	MIMAT0004508	ggguggggauuuguugcauuac							51.6551	-0.00031106	1.00
miR-95-5p	hsa-miR-95-5p	MIMAT0026473	ucaauaaaugucuguugaauu							75.3122	-0.0466629	0.99
miR-95-3p	hsa-miR-95-3p	MIMAT0000094	uucaacggguauuuauugagca				135.845	0.0282857	0.50	130.771	0.0321194	0.87
miR-96-5p	hsa-miR-96-5p	MIMAT0000095	uuuggcacuagcacauuuuugcu							106.65	-0.00968477	1.00
miR-96-3p	hsa-miR-96-3p	MIMAT0004510	aaucaugugcagugccaauaug							71.8814	-0.0383475	1.00
miR-98-3p	hsa-miR-98-3p	MIMAT0022842	cuauacaacuuacuacuuuccc							46.418	0.00462915	1.00
miR-100-3p	hsa-miR-100-3p	MIMAT0004512	caagcuuguaucuauagguaug							62.7795	-0.016962	1.00
miR-101-5p	hsa-miR-101-5p	MIMAT0004513	caguuaucacagugcugaugcu				158.683	-0.0112175	0.79	153.222	-0.0090865	1.00
miR-29b-1-5p	hsa-miR-29b-1-5p	MIMAT0004514	gcugguuucauauggugguuuaga							82.7243	-0.00400884	1.00
miR-29b-2-5p	hsa-miR-29b-2-5p	MIMAT0004515	cugguuucacaugguggcuuag				158.251	0.00464643	0.91	155.094	0.00829844	1.00
miR-105-5p	hsa-miR-105-5p	MIMAT0000102	ucaaaugcucagacuccuguggu							74.2125	-0.0180124	1.00
miR-105-3p	hsa-miR-105-3p	MIMAT0004516	acggauguuugagcaugugcua							68.9985	-0.000224122	1.00
miR-106a-3p	hsa-miR-106a-3p	MIMAT0004517	cugcaauguaagcacuucuuac				159.246	-0.0176407	0.55	155.129	-0.0163409	1.00
miR-192-3p	hsa-miR-192-3p	MIMAT0004543	cugccaauuccauaggucacag							134.222	-0.0245778	0.87
miR-196a-5p	hsa-miR-196a-5p	MIMAT0000226	uagguaguuucauguuguuggg							83.5757	-0.0307876	1.00
miR-198	hsa-miR-198	MIMAT0000228	gguccagaggggagauagguuc							114.801	0.0339555	0.87
miR-208a-5p	hsa-miR-208a-5p	MIMAT0026474	gagcuuuuggcccggguuauac							39.9913	-0.0120011	1.00
miR-208a-3p	hsa-miR-208a-3p	MIMAT0000241	auaagacgagcaaaaagcuugu							113.093	0.00782676	1.00
miR-129-1-3p	hsa-miR-129-1-3p	MIMAT0004548	aagcccuuaccccaaaaaguau							103.502	0.0415568	0.55
miR-30c-2-3p	hsa-miR-30c-2-3p	MIMAT0004550	cugggagaaggcuguuuacucu							68.6422	-0.0384028	1.00
miR-30d-3p	hsa-miR-30d-3p	MIMAT0004551	cuuucagucagauguuugcugc							120.096	-0.0360667	0.62
miR-139-3p	hsa-miR-139-3p	MIMAT0004552	uggagacgcggcccuguuggagu				161.477	-0.0166402	0.63	158	-0.014699	1.00
miR-147a	hsa-miR-147a	MIMAT0000251	guguguggaaaugcuucugc							63.1274	-0.00733208	1.00
miR-7-2-3p	hsa-miR-7-2-3p	MIMAT0004554	caacaaaucccagucuaccuaa							69.0353	-0.0266002	1.00
miR-10a-3p	hsa-miR-10a-3p	MIMAT0004555	caaauucguaucuaggggaaua				138.779	-0.0199167	0.64	133.451	-0.0183047	1.00
miR-10b-3p	hsa-miR-10b-3p	MIMAT0004556	acagauucgauucuaggggaau							80.5239	-0.0333311	1.00
miR-34a-3p	hsa-miR-34a-3p	MIMAT0004557	caaucagcaaguauacugcccu							108.511	0.0263957	1.00
miR-181b-3p	hsa-miR-181b-3p	MIMAT0022692	cucacugaacaaugaaugcaa							89.8491	0.0197546	1.00
miR-181c-3p	hsa-miR-181c-3p	MIMAT0004559	aaccaucgaccguugaguggac							109.27	-0.0804506	0.04
miR-182-5p	hsa-miR-182-5p	MIMAT0000259	uuuggcaaugguagaacucacacu				142.422	-0.0283202	0.45	138.586	-0.0247323	1.00
miR-182-3p	hsa-miR-182-3p	MIMAT0000260	ugguucuagacuugccaacua							68.5983	-0.00835155	1.00
miR-183-5p	hsa-miR-183-5p	MIMAT0000261	uauggcacugguagaauucacu							91.0734	0.0101187	1.00
miR-183-3p	hsa-miR-183-3p	MIMAT0004560	gugaauuaccgaagggccauaa							40.9739	-0.0158651	1.00
miR-196a-3p	hsa-miR-196a-3p	MIMAT0004562	cggcaacaagaaacugccugag							108.331	-0.0201481	1.00
miR-199b-5p	hsa-miR-199b-5p	MIMAT0000263	cccaguguuuagacuaucuguuc							108.008	-0.00705385	1.00
miR-204-5p	hsa-miR-204-5p	MIMAT0000265	uucccuuugucauccuaugccu				140.092	-0.0549785	0.03	137.028	-0.0531444	0.09
miR-205-3p	hsa-miR-205-3p	MIMAT0009197	gauuucaguggagugaaguuc							80.814	-0.0136113	1.00
miR-211-5p	hsa-miR-211-5p	MIMAT0000268	uucccuuugucauccuucgccu							82.6344	-0.020162	1.00
miR-212-5p	hsa-miR-212-5p	MIMAT0022695	accuuggcucuagacugcuuacu							75.2266	-0.00345515	1.00
miR-181a-3p	hsa-miR-181a-3p	MIMAT0000270	accaucgaccguugauuguacc							105.907	-0.024817	0.98
miR-214-5p	hsa-miR-214-5p	MIMAT0004564	ugccugucuacacuugcugugc							103.875	-0.0388274	0.56
miR-215-5p	hsa-miR-215-5p	MIMAT0000272	augaccuaugaauugacagac							92.3128	0.0250708	1.00
miR-215-3p	hsa-miR-215-3p	MIMAT0026476	ucugucauuucuuuaggccaaua							54.0983	-0.0463281	1.00
miR-216a-5p	hsa-miR-216a-5p	MIMAT0000273	uaaucucagcuggcaacuguga							105.394	0.0115279	1.00
miR-216a-3p	hsa-miR-216a-3p	MIMAT0022844	ucacaguggucucugggauuau							82.6776	0.00117853	1.00
miR-218-5p	hsa-miR-218-5p	MIMAT0000275	uugugcuugaucuaaccaugu							72.4655	-0.0288413	1.00
miR-218-1-3p	hsa-miR-218-1-3p	MIMAT0004565	augguuccgucaagcaccaugg							94.8186	-0.027172	1.00
miR-218-2-3p	hsa-miR-218-2-3p	MIMAT0004566	caugguucugucaagcaccgcg							89.7494	-0.009502	1.00
miR-219a-1-3p	hsa-miR-219a-1-3p	MIMAT0004567	agaguugagucuggacgucccg							73.2933	-0.042318	1.00
miR-221-5p	hsa-miR-221-5p	MIMAT0004568	accuggcauacaauguagauuu							98.2783	-0.0119108	1.00
miR-222-5p	hsa-miR-222-5p	MIMAT0004569	cucaguagccaguguagauccu				141.193	-0.0133997	0.76	135.928	-0.00987619	1.00
miR-224-5p	hsa-miR-224-5p	MIMAT0000281	caagucacuagugguuccguu				156.519	-0.0165163	0.75	151.759	-0.0141479	1.00
miR-224-3p	hsa-miR-224-3p	MIMAT0009198	aaaauggugcccuagugacuaca							63.4901	0.00608718	1.00
miR-200b-5p	hsa-miR-200b-5p	MIMAT0004571	caucuuacugggcagcauugga							60.4082	-0.0073831	1.00
miR-200b-3p	hsa-miR-200b-3p	MIMAT0000318	uaauacugccugguaaugauga							83.1851	-0.0475337	0.89
miR-1	hsa-miR-1	MIMAT0000416	uggaauguaaagaaguauguau							81.3929	-0.0204168	1.00
miR-15b-3p	hsa-miR-15b-3p	MIMAT0004586	cgaaucauuauuugcugcucua							115.353	0.00972275	1.00
miR-23b-5p	hsa-miR-23b-5p	MIMAT0004587	uggguuccuggcaugcugauuu							65.6274	-0.0266348	1.00
miR-27b-5p	hsa-miR-27b-5p	MIMAT0004588	agagcuuagcugauuggugaac							72.7846	-0.0287208	1.00
miR-30b-3p	hsa-miR-30b-3p	MIMAT0004589	cugggagguggauguuuacuuc							72.7019	-0.033365	0.99
miR-124-5p	hsa-miR-124-5p	MIMAT0004591	cguguucacagcggaccuugau							76.8611	0.0195591	1.00
miR-124-3p	hsa-miR-124-3p	MIMAT0000422	uaaggcacgcggugaaugcc							80.7952	-0.0853247	0.26
miR-125b-1-3p	hsa-miR-125b-1-3p	MIMAT0004592	acggguuaggcucuugggagcu							68.9066	0.0254591	1.00
miR-128-1-5p	hsa-miR-128-1-5p	MIMAT0026477	cggggccguagcacugucugaga							95.9127	-0.0189658	0.93
miR-130a-5p	hsa-miR-130a-5p	MIMAT0004593	uucacauugugcuacugucugc							66.491	-0.00107127	1.00
miR-132-5p	hsa-miR-132-5p	MIMAT0004594	accguggcuuucgauuguuacu							74.4562	-0.00979929	1.00
miR-132-3p	hsa-miR-132-3p	MIMAT0000426	uaacagucuacagccauggucg							122.557	-0.0359585	0.64
miR-135a-5p	hsa-miR-135a-5p	MIMAT0000428	uauggcuuuuuauuccuauguga							52.0673	-0.0455774	1.00
miR-135a-3p	hsa-miR-135a-3p	MIMAT0004595	uauagggauuggagccguggcg							74.4518	0.0144621	1.00
miR-137	hsa-miR-137	MIMAT0000429	uuauugcuuaagaauacgcguag							62.1108	-0.000454602	1.00
miR-138-5p	hsa-miR-138-5p	MIMAT0000430	agcugguguugugaaucaggccg							110.293	-0.0639666	0.04
miR-138-2-3p	hsa-miR-138-2-3p	MIMAT0004596	gcuauuucacgacaccaggguu							62.9519	0.0397476	1.00
miR-141-5p	hsa-miR-141-5p	MIMAT0004598	caucuuccaguacaguguugga				145.945	-0.0170107	0.67	140.582	-0.0153437	1.00
miR-145-3p	hsa-miR-145-3p	MIMAT0004601	ggauuccuggaaauacuguucu				145.766	-0.00638171	0.89	140.803	-0.00515809	1.00
miR-153-3p	hsa-miR-153-3p	MIMAT0000439	uugcauagucacaaaagugauc							89.9219	-0.0622665	0.55
miR-153-5p	hsa-miR-153-5p	MIMAT0026480	ucauuuuugugauguugcagcu							84.0669	-0.00527132	1.00
miR-191-3p	hsa-miR-191-3p	MIMAT0001618	gcugcgcuuggauuucgucccc							116.158	-0.0421054	0.46
miR-9-5p	hsa-miR-9-5p	MIMAT0000441	ucuuugguuaucuagcuguauga							70.2684	-0.0243903	1.00
miR-9-3p	hsa-miR-9-3p	MIMAT0000442	auaaagcuagauaaccgaaagu							89.8845	-0.046355	1.00
miR-125a-3p	hsa-miR-125a-3p	MIMAT0004602	acaggugagguucuugggagcc							75.3869	0.00205289	1.00
miR-125b-2-3p	hsa-miR-125b-2-3p	MIMAT0004603	ucacaagucaggcucuugggac				134.585	0.0120547	0.66	132.276	0.012822	1.00
miR-127-5p	hsa-miR-127-5p	MIMAT0004604	cugaagcucagagggcucugau				161.213	-0.0407919	0.24	155.591	-0.0396755	0.52
miR-127-3p	hsa-miR-127-3p	MIMAT0000446	ucggauccgucugagcuuggcu							18.8609	-0.0736223	0.67
miR-129-2-3p	hsa-miR-129-2-3p	MIMAT0004605	aagcccuuaccccaaaaagcau							96.6521	0.0202876	1.00
miR-134-3p	hsa-miR-134-3p	MIMAT0026481	ccugugggccaccuagucaccaa							67.6052	-0.0285853	1.00
miR-136-3p	hsa-miR-136-3p	MIMAT0004606	caucaucgucucaaaugagucu							91.4267	-0.0148842	1.00
miR-138-1-3p	hsa-miR-138-1-3p	MIMAT0004607	gcuacuucacaacaccagggcc							58.8884	0.0656491	0.64
miR-149-5p	hsa-miR-149-5p	MIMAT0000450	ucuggcuccgugucuucacuccc							65.7458	0.0211144	1.00
miR-150-3p	hsa-miR-150-3p	MIMAT0004610	cugguacaggccugggggacag				153.296	-0.0301342	0.43	146.994	-0.0272409	0.90
miR-154-5p	hsa-miR-154-5p	MIMAT0000452	uagguuauccguguugccuucg							114.415	-0.0575181	0.42
miR-154-3p	hsa-miR-154-3p	MIMAT0000453	aaucauacacgguugaccuauu							83.2755	0.0107511	1.00
miR-184	hsa-miR-184	MIMAT0000454	uggacggagaacugauaagggu							85.1747	-0.00513935	1.00
miR-188-5p	hsa-miR-188-5p	MIMAT0000457	caucccuugcaugguggaggg				147.387	-0.0269281	0.50	141.515	-0.0232377	1.00
miR-188-3p	hsa-miR-188-3p	MIMAT0004613	cucccacaugcaggguuugca							119.829	-0.0254624	1.00
miR-190a-5p	hsa-miR-190a-5p	MIMAT0000458	ugauauguuugauauauuaggu							72.0633	-0.0213084	1.00
miR-190a-3p	hsa-miR-190a-3p	MIMAT0026482	cuauauaucaaacauauuccu							76.6072	-0.0433891	1.00
miR-195-3p	hsa-miR-195-3p	MIMAT0004615	ccaauauuggcugugcugcucc							133.709	-0.00109844	1.00
miR-206	hsa-miR-206	MIMAT0000462	uggaauguaaggaagugugugg							85.7932	0.020477	1.00
miR-200c-5p	hsa-miR-200c-5p	MIMAT0004657	cgucuuacccagcaguguuugg							73.3321	-0.0115944	1.00
miR-200c-3p	hsa-miR-200c-3p	MIMAT0000617	uaauacugccggguaaugaugga							86.6863	-0.0304102	1.00
miR-155-3p	hsa-miR-155-3p	MIMAT0004658	cuccuacauauuagcauuaaca							77.5515	-0.0164611	1.00
miR-128-2-5p	hsa-miR-128-2-5p	MIMAT0031095	gggggccgauacacuguacgaga							0.0241308	-0.0295028	1.00
miR-194-3p	hsa-miR-194-3p	MIMAT0004671	ccaguggggcugcuguuaucug							61.9366	-0.0337669	1.00
miR-30c-1-3p	hsa-miR-30c-1-3p	MIMAT0004674	cugggagaggguuguuuacucc							73.9807	0.0111789	1.00
miR-200a-3p	hsa-miR-200a-3p	MIMAT0000682	uaacacugucugguaacgaugu							105.333	-0.00975016	1.00
miR-302a-5p	hsa-miR-302a-5p	MIMAT0000683	acuuaaacguggauguacuugcu							72.3505	-0.0285781	1.00
miR-302a-3p	hsa-miR-302a-3p	MIMAT0000684	uaagugcuuccauguuuugguga							69.0218	-0.00115293	1.00
miR-219a-2-3p	hsa-miR-219a-2-3p	MIMAT0004675	agaauuguggcuggacaucugu							68.0407	0.0022811	1.00
miR-34b-5p	hsa-miR-34b-5p	MIMAT0000685	uaggcagugucauuagcugauug							100.538	-0.0119697	1.00
miR-34c-3p	hsa-miR-34c-3p	MIMAT0004677	aaucacuaaccacacggccagg							84.4554	-0.0152539	1.00
miR-301a-5p	hsa-miR-301a-5p	MIMAT0022696	gcucugacuuuauugcacuacu							68.2781	-0.0414489	1.00
miR-99b-3p	hsa-miR-99b-3p	MIMAT0004678	caagcucgugucuguggguccg							121.919	-0.0493759	0.16
miR-296-5p	hsa-miR-296-5p	MIMAT0000690	agggcccccccucaauccugu				133.238	-0.0261221	0.27	131.735	-0.0233271	0.76
miR-296-3p	hsa-miR-296-3p	MIMAT0004679	gaggguuggguggaggcucucc							96.2328	0.0404003	0.69
miR-130b-5p	hsa-miR-130b-5p	MIMAT0004680	acucuuucccuguugcacuac				161.671	-0.028225	0.30	157.812	-0.0246622	0.78
miR-26a-2-3p	hsa-miR-26a-2-3p	MIMAT0004681	ccuauucuugauuacuuguuuc							94.5855	-0.0194604	1.00
miR-362-3p	hsa-miR-362-3p	MIMAT0004683	aacacaccuauucaaggauuca				157.345	-0.0233071	0.51	152.681	-0.0223778	1.00
miR-363-5p	hsa-miR-363-5p	MIMAT0003385	cggguggaucacgaugcaauuu							80.3719	-0.0134571	1.00
miR-365a-5p	hsa-miR-365a-5p	MIMAT0009199	agggacuuuugggggcagaugug							75.6471	0.0171762	1.00
miR-365a-3p	hsa-miR-365a-3p	MIMAT0000710	uaaugccccuaaaaauccuuau							104.863	-0.0396453	0.84
miR-365b-5p	hsa-miR-365b-5p	MIMAT0022833	agggacuuucaggggcagcugu				142.465	-0.0175948	0.67	138.259	-0.0134667	1.00
miR-302b-5p	hsa-miR-302b-5p	MIMAT0000714	acuuuaacauggaagugcuuuc							67.5988	-0.0309459	1.00
miR-302b-3p	hsa-miR-302b-3p	MIMAT0000715	uaagugcuuccauguuuuaguag							67.262	-0.0670977	0.93
miR-302c-5p	hsa-miR-302c-5p	MIMAT0000716	uuuaacauggggguaccugcug							65.3481	0.00113671	1.00
miR-302c-3p	hsa-miR-302c-3p	MIMAT0000717	uaagugcuuccauguuucagugg							71.8493	-0.0119115	1.00
miR-302d-5p	hsa-miR-302d-5p	MIMAT0004685	acuuuaacauggaggcacuugc							61.6284	0.0232635	1.00
miR-302d-3p	hsa-miR-302d-3p	MIMAT0000718	uaagugcuuccauguuugagugu							72.4257	-0.0122415	1.00
miR-367-5p	hsa-miR-367-5p	MIMAT0004686	acuguugcuaauaugcaacucu							90.8705	0.00423192	1.00
miR-367-3p	hsa-miR-367-3p	MIMAT0000719	aauugcacuuuagcaaugguga							78.4636	-0.00382127	1.00
miR-376c-5p	hsa-miR-376c-5p	MIMAT0022861	gguggauauuccuucuauguu							107.672	-0.0131812	1.00
miR-369-5p	hsa-miR-369-5p	MIMAT0001621	agaucgaccguguuauauucgc							73.7993	0.0051589	1.00
miR-369-3p	hsa-miR-369-3p	MIMAT0000721	aauaauacaugguugaucuuu							79.5454	-0.0343883	1.00
miR-370-5p	hsa-miR-370-5p	MIMAT0026483	caggucacgucucugcaguuac							57.5845	-0.0170637	1.00
miR-372-5p	hsa-miR-372-5p	MIMAT0026484	ccucaaauguggagcacuauucu							92.0006	-0.00229403	1.00
miR-373-5p	hsa-miR-373-5p	MIMAT0000725	acucaaaaugggggcgcuuucc							90.0551	-0.0080705	1.00
miR-373-3p	hsa-miR-373-3p	MIMAT0000726	gaagugcuucgauuuuggggugu							79.0689	-0.0302854	1.00
miR-374a-3p	hsa-miR-374a-3p	MIMAT0004688	cuuaucagauuguauuguaauu							84.0632	-0.0122313	1.00
miR-376a-5p	hsa-miR-376a-5p	MIMAT0003386	guagauucuccuucuaugagua							69.1693	-0.0305569	1.00
miR-377-5p	hsa-miR-377-5p	MIMAT0004689	agagguugcccuuggugaauuc							98.993	0.0265132	1.00
miR-379-5p	hsa-miR-379-5p	MIMAT0000733	ugguagacuauggaacguagg							89.4141	-0.0318345	1.00
miR-379-3p	hsa-miR-379-3p	MIMAT0004690	uauguaacaugguccacuaacu							71.4022	-0.053338	1.00
miR-380-5p	hsa-miR-380-5p	MIMAT0000734	ugguugaccauagaacaugcgc							61.3391	-0.022594	1.00
miR-380-3p	hsa-miR-380-3p	MIMAT0000735	uauguaauaugguccacaucuu							70.2972	-0.00528924	1.00
miR-381-5p	hsa-miR-381-5p	MIMAT0022862	agcgagguugcccuuuguauau							85.4225	-0.0230341	1.00
miR-382-3p	hsa-miR-382-3p	MIMAT0022697	aaucauucacggacaacacuu							82.8334	-0.00941474	1.00
miR-383-5p	hsa-miR-383-5p	MIMAT0000738	agaucagaaggugauuguggcu							82.9129	-0.0283722	1.00
miR-383-3p	hsa-miR-383-3p	MIMAT0026485	acagcacugccuggucaga							93.0974	-0.000584868	1.00
miR-340-5p	hsa-miR-340-5p	MIMAT0004692	uuauaaagcaaugagacugauu				147.212	-0.0066965	0.92	141.136	-0.00319937	1.00
miR-340-3p	hsa-miR-340-3p	MIMAT0000750	uccgucucaguuacuuuauagc							97.3464	-0.00930193	1.00
miR-330-5p	hsa-miR-330-5p	MIMAT0004693	ucucugggccugugucuuaggc							80.9038	-0.0446092	0.78
miR-342-5p	hsa-miR-342-5p	MIMAT0004694	aggggugcuaucugugauuga							108.272	-0.0317116	0.74
miR-337-5p	hsa-miR-337-5p	MIMAT0004695	gaacggcuucauacaggaguu				164.017	-0.0689697	0.04	160.023	-0.0687546	0.09
miR-337-3p	hsa-miR-337-3p	MIMAT0000754	cuccuauaugaugccuuucuuc							88.7404	-0.0330233	0.98
miR-323a-5p	hsa-miR-323a-5p	MIMAT0004696	aggugguccguggcgcguucgc							81.8536	0.0179949	1.00
miR-323a-3p	hsa-miR-323a-3p	MIMAT0000755	cacauuacacggucgaccucu							78.9115	-0.0123996	1.00
miR-135b-5p	hsa-miR-135b-5p	MIMAT0000758	uauggcuuuucauuccuauguga							52.517	-0.0292527	1.00
miR-135b-3p	hsa-miR-135b-3p	MIMAT0004698	auguagggcuaaaagccauggg							85.2305	-0.00659736	1.00
miR-331-5p	hsa-miR-331-5p	MIMAT0004700	cuagguauggucccagggaucc							72.519	0.00815599	1.00
miR-335-3p	hsa-miR-335-3p	MIMAT0004703	uuuuucauuauugcuccugacc							130.344	-0.00933856	1.00
miR-133b	hsa-miR-133b	MIMAT0000770	uuugguccccuucaaccagcua							133.424	-0.0483409	0.10
miR-325	hsa-miR-325	MIMAT0000771	ccuaguagguguccaguaagugu							60.5403	0.00678379	1.00
miR-345-3p	hsa-miR-345-3p	MIMAT0022698	gcccugaacgaggggucuggag							117.14	0.027925	0.97
miR-346	hsa-miR-346	MIMAT0000773	ugucugcccgcaugccugccucu							104.882	0.0195842	1.00
miR-384	hsa-miR-384	MIMAT0001075	auuccuagaaauuguucaua							73.9612	-0.00433621	1.00
miR-196b-5p	hsa-miR-196b-5p	MIMAT0001080	uagguaguuuccuguuguuggg							91.4661	-0.0472967	0.60
miR-424-5p	hsa-miR-424-5p	MIMAT0001341	cagcagcaauucauguuuugaa				155.784	-0.0498701	0.11	151.87	-0.0484426	0.27
miR-18b-3p	hsa-miR-18b-3p	MIMAT0004751	ugcccuaaaugccccuucuggc							106.081	0.0601487	0.02
miR-20b-3p	hsa-miR-20b-3p	MIMAT0004752	acuguaguaugggcacuuccag							83.133	-0.0302912	1.00
miR-448	hsa-miR-448	MIMAT0001532	uugcauauguaggaugucccau							70.5133	-0.0837537	0.63
miR-429	hsa-miR-429	MIMAT0001536	uaauacugucugguaaaaccgu							75.9853	-0.0567895	1.00
miR-449a	hsa-miR-449a	MIMAT0001541	uggcaguguauuguuagcuggu							125.766	-0.0116878	1.00
miR-450a-5p	hsa-miR-450a-5p	MIMAT0001545	uuuugcgauguguuccuaauau							62.1573	-0.0195709	1.00
miR-450a-1-3p	hsa-miR-450a-1-3p	MIMAT0022700	auugggaacauuuugcauguau							38.6618	-0.0340085	1.00
miR-431-5p	hsa-miR-431-5p	MIMAT0001625	ugucuugcaggccgucaugca							126.487	-0.0858564	0.09
miR-431-3p	hsa-miR-431-3p	MIMAT0004757	caggucgucuugcagggcuucu							91.304	-0.0426226	0.85
miR-433-5p	hsa-miR-433-5p	MIMAT0026554	uacggugagccugucauuauuc							64.2604	-0.00517567	1.00
miR-433-3p	hsa-miR-433-3p	MIMAT0001627	aucaugaugggcuccucggugu							99.116	-0.0492364	0.75
miR-329-5p	hsa-miR-329-5p	MIMAT0026555	gagguuuucuggguuucuguuuc							100.848	-0.0161708	1.00
miR-329-3p	hsa-miR-329-3p	MIMAT0001629	aacacaccugguuaaccucuuu							100.552	-0.0216947	1.00
miR-452-5p	hsa-miR-452-5p	MIMAT0001635	aacuguuugcagaggaaacuga							109.051	-0.0647162	0.30
miR-452-3p	hsa-miR-452-3p	MIMAT0001636	cucaucugcaaagaaguaagug							63.8864	-0.0116735	1.00
miR-409-5p	hsa-miR-409-5p	MIMAT0001638	agguuacccgagcaacuuugcau							69.2896	-0.0138251	1.00
miR-412-5p	hsa-miR-412-5p	MIMAT0026557	uggucgaccaguuggaaaguaau							69.6913	-0.0472501	1.00
miR-412-3p	hsa-miR-412-3p	MIMAT0002170	acuucaccugguccacuagccgu							67.5312	0.0116817	1.00
miR-410-5p	hsa-miR-410-5p	MIMAT0026558	agguugucugugaugaguucg							79.0464	0.0185041	1.00
miR-410-3p	hsa-miR-410-3p	MIMAT0002171	aauauaacacagauggccugu				147.083	-0.0205496	0.74	140.824	-0.0170831	1.00
miR-376b-5p	hsa-miR-376b-5p	MIMAT0022923	cguggauauuccuucuauguuu							101.219	0.00867601	1.00
miR-376b-3p	hsa-miR-376b-3p	MIMAT0002172	aucauagaggaaaauccauguu				138.535	-0.0303466	0.63	132.914	-0.0274371	1.00
miR-485-5p	hsa-miR-485-5p	MIMAT0002175	agaggcuggccgugaugaauuc							78.4371	-0.0221883	1.00
miR-485-3p	hsa-miR-485-3p	MIMAT0002176	gucauacacggcucuccucucu							114.196	-0.0230252	1.00
miR-487a-5p	hsa-miR-487a-5p	MIMAT0026559	gugguuaucccugcuguguucg							68.186	-0.00998226	1.00
miR-487a-3p	hsa-miR-487a-3p	MIMAT0002178	aaucauacagggacauccaguu							86.3024	-0.0137504	1.00
miR-488-5p	hsa-miR-488-5p	MIMAT0002804	cccagauaauggcacucucaa							76.5683	-0.0232433	1.00
miR-488-3p	hsa-miR-488-3p	MIMAT0004763	uugaaaggcuauuucuugguc							61.5408	-0.00962203	1.00
miR-489-5p	hsa-miR-489-5p	MIMAT0026605	ggucguaugugugacgccauuu							65.9112	-0.00614003	1.00
miR-489-3p	hsa-miR-489-3p	MIMAT0002805	gugacaucacauauacggcagc							72.6797	-0.0218959	1.00
miR-490-5p	hsa-miR-490-5p	MIMAT0004764	ccauggaucuccaggugggu							95.5974	0.00603145	1.00
miR-491-5p	hsa-miR-491-5p	MIMAT0002807	aguggggaacccuuccaugagg				136.406	-0.0564216	0.13	132.611	-0.0569063	0.27
miR-491-3p	hsa-miR-491-3p	MIMAT0004765	cuuaugcaagauucccuucuac							55.7263	-0.0267306	1.00
miR-511-5p	hsa-miR-511-5p	MIMAT0002808	gugucuuuugcucugcaguca							96.6914	-0.019815	1.00
miR-511-3p	hsa-miR-511-3p	MIMAT0026606	aauguguagcaaaagacaga							96.1262	0.00274492	1.00
miR-146b-3p	hsa-miR-146b-3p	MIMAT0004766	ugcccuguggacucaguucugg							109.112	0.0261307	0.99
miR-202-5p	hsa-miR-202-5p	MIMAT0002810	uuccuaugcauauacuucuuug							59.6202	-0.0285657	1.00
miR-202-3p	hsa-miR-202-3p	MIMAT0002811	agagguauagggcaugggaa							65.8387	0.0271714	1.00
miR-492	hsa-miR-492	MIMAT0002812	aggaccugcgggacaagauucuu							77.0853	-0.00372989	1.00
miR-493-5p	hsa-miR-493-5p	MIMAT0002813	uuguacaugguaggcuuucauu							79.869	-0.0675111	0.72
miR-493-3p	hsa-miR-493-3p	MIMAT0003161	ugaaggucuacugugugccagg							101.702	-0.0126649	1.00
miR-432-5p	hsa-miR-432-5p	MIMAT0002814	ucuuggaguaggucauugggugg							102.29	-0.00282677	1.00
miR-432-3p	hsa-miR-432-3p	MIMAT0002815	cuggauggcuccuccaugucu							90.2092	-0.0252645	1.00
miR-494-5p	hsa-miR-494-5p	MIMAT0026607	agguuguccguguugucuucucu							65.6816	0.0200801	1.00
miR-494-3p	hsa-miR-494-3p	MIMAT0002816	ugaaacauacacgggaaaccuc				140.386	-0.0585114	0.13	136.183	-0.0601484	0.25
miR-495-5p	hsa-miR-495-5p	MIMAT0022924	gaaguugcccauguuauuuucg							64.0831	-0.0329015	1.00
miR-496	hsa-miR-496	MIMAT0002818	ugaguauuacauggccaaucuc							64.7622	-0.00956011	1.00
miR-193b-5p	hsa-miR-193b-5p	MIMAT0004767	cgggguuuugagggcgagauga							94.7414	-0.0350679	0.52
miR-181d-3p	hsa-miR-181d-3p	MIMAT0026608	ccaccgggggaugaaugucac							74.3595	-0.0443003	0.93
miR-512-5p	hsa-miR-512-5p	MIMAT0002822	cacucagccuugagggcacuuuc							69.2195	0.00698089	1.00
miR-512-3p	hsa-miR-512-3p	MIMAT0002823	aagugcugucauagcugagguc							62.8558	-0.0149068	1.00
miR-498	hsa-miR-498	MIMAT0002824	uuucaagccagggggcguuuuuc							77.1705	-0.00929139	1.00
miR-520e	hsa-miR-520e	MIMAT0002825	aaagugcuuccuuuuugaggg							78.9694	-0.0142648	1.00
miR-515-5p	hsa-miR-515-5p	MIMAT0002826	uucuccaaaagaaagcacuuucug							69.4713	-0.00796524	1.00
miR-515-3p	hsa-miR-515-3p	MIMAT0002827	gagugccuucuuuuggagcguu							84.3378	-0.00483191	1.00
miR-519e-5p	hsa-miR-519e-5p	MIMAT0002828	uucuccaaaagggagcacuuuc							93.2135	-0.000644179	1.00
miR-519e-3p	hsa-miR-519e-3p	MIMAT0002829	aagugccuccuuuuagaguguu							68.076	-0.0736677	0.67
miR-520f-3p	hsa-miR-520f-3p	MIMAT0002830	aagugcuuccuuuuagaggguu							80.7398	-0.0147285	1.00
miR-519c-3p	hsa-miR-519c-3p	MIMAT0002832	aaagugcaucuuuuuagaggau							63.1714	-0.00327923	1.00
miR-520a-5p	hsa-miR-520a-5p	MIMAT0002833	cuccagagggaaguacuuucu							63.1982	-0.0506959	1.00
miR-519b-3p	hsa-miR-519b-3p	MIMAT0002837	aaagugcauccuuuuagagguu							72.1213	-0.0356613	1.00
miR-525-5p	hsa-miR-525-5p	MIMAT0002838	cuccagagggaugcacuuucu							98.739	0.00500467	1.00
miR-523-3p	hsa-miR-523-3p	MIMAT0002840	gaacgcgcuucccuauagagggu							51.5068	-0.000634025	1.00
miR-520b	hsa-miR-520b	MIMAT0002843	aaagugcuuccuuuuagaggg							76.3787	-0.00679516	1.00
miR-518b	hsa-miR-518b	MIMAT0002844	caaagcgcuccccuuuagaggu							98.044	-0.0154929	1.00
miR-520c-3p	hsa-miR-520c-3p	MIMAT0002846	aaagugcuuccuuuuagagggu							79.8534	-0.055233	0.44
miR-518c-3p	hsa-miR-518c-3p	MIMAT0002848	caaagcgcuucucuuuagagugu							74.6936	-0.0478724	1.00
miR-517-5p	hsa-miR-517-5p	MIMAT0002851	ccucuagauggaagcacugucu							120.999	0.0227629	1.00
miR-517a-3p	hsa-miR-517a-3p	MIMAT0002852	aucgugcaucccuuuagagugu							86.7281	-0.0208837	1.00
miR-519d-3p	hsa-miR-519d-3p	MIMAT0002853	caaagugccucccuuuagagug							116.714	-0.00301186	1.00
miR-521	hsa-miR-521	MIMAT0002854	aacgcacuucccuuuagagugu							82.1754	-0.000688375	1.00
miR-520d-3p	hsa-miR-520d-3p	MIMAT0002856	aaagugcuucucuuuggugggu							59.3819	-0.0364971	1.00
miR-520g-5p	hsa-miR-520g-5p	MIMAT0026611	ucuagaggaagcacuuucuguuu							59.3373	-0.0324243	1.00
miR-516b-5p	hsa-miR-516b-5p	MIMAT0002859	aucuggagguaagaagcacuuu							60.2913	-0.000481635	1.00
miR-517c-3p	hsa-miR-517c-3p	MIMAT0002866	aucgugcauccuuuuagagugu							64.5276	0.00791059	1.00
miR-522-3p	hsa-miR-522-3p	MIMAT0002868	aaaaugguucccuuuagagugu							61.6666	0.005683	1.00
miR-519a-3p	hsa-miR-519a-3p	MIMAT0002869	aaagugcauccuuuuagagugu							69.4975	-0.0417343	1.00
miR-516a-5p	hsa-miR-516a-5p	MIMAT0004770	uucucgaggaaagaagcacuuuc							68.5904	-0.0230092	1.00
miR-516a-3p	hsa-miR-516a-3p	MIMAT0006778	ugcuuccuuucagagggu							76.065	-0.0301701	1.00
miR-500a-5p	hsa-miR-500a-5p	MIMAT0004773	uaauccuugcuaccugggugaga							129.63	-0.0255304	0.87
miR-500a-3p	hsa-miR-500a-3p	MIMAT0002871	augcaccugggcaaggauucug							98.7821	-0.0316437	0.93
miR-501-5p	hsa-miR-501-5p	MIMAT0002872	aauccuuugucccugggugaga				162.407	-0.0513505	0.04	158.908	-0.0516972	0.07
miR-501-3p	hsa-miR-501-3p	MIMAT0004774	aaugcacccgggcaaggauucu				156.792	-0.0955528	3.57x10-4	153.148	-0.0941333	6.30x10-4
miR-502-3p	hsa-miR-502-3p	MIMAT0004775	aaugcaccugggcaaggauuca				168.725	-0.102589	6.05x10-5	165.013	-0.101949	9.22x10-5
miR-450a-2-3p	hsa-miR-450a-2-3p	MIMAT0031074	auuggggacauuuugcauucau							61.1559	-0.0186277	1.00
miR-503-5p	hsa-miR-503-5p	MIMAT0002874	uagcagcgggaacaguucugcag							88.1812	-0.0388464	0.88
miR-503-3p	hsa-miR-503-3p	MIMAT0022925	gggguauuguuuccgcugccagg							42.4612	-0.0260826	1.00
miR-504-5p	hsa-miR-504-5p	MIMAT0002875	agacccuggucugcacucuauc							67.6056	-0.0649876	0.60
miR-505-5p	hsa-miR-505-5p	MIMAT0004776	gggagccaggaaguauugaugu							87.2285	0.014366	1.00
miR-513a-5p	hsa-miR-513a-5p	MIMAT0002877	uucacagggaggugucau							66.374	-0.0431095	0.88
miR-513a-3p	hsa-miR-513a-3p	MIMAT0004777	uaaauuucaccuuucugagaagg							89.8523	-0.0235344	1.00
miR-506-5p	hsa-miR-506-5p	MIMAT0022701	uauucaggaagguguuacuuaa							65.4975	-0.0461485	1.00
miR-506-3p	hsa-miR-506-3p	MIMAT0002878	uaaggcacccuucugaguaga							85.9076	-0.00479765	1.00
miR-507	hsa-miR-507	MIMAT0002879	uuuugcaccuuuuggagugaa							61.3203	-0.0672703	0.99
miR-508-5p	hsa-miR-508-5p	MIMAT0004778	uacuccagagggcgucacucaug							52.9749	-0.0283056	1.00
miR-508-3p	hsa-miR-508-3p	MIMAT0002880	ugauuguagccuuuuggaguaga							64.8908	-0.0319456	1.00
miR-509-5p	hsa-miR-509-5p	MIMAT0004779	uacugcagacaguggcaauca							71.3462	-0.0299647	1.00
miR-509-3p	hsa-miR-509-3p	MIMAT0002881	ugauugguacgucuguggguag							72.0727	-0.0406689	1.00
miR-510-5p	hsa-miR-510-5p	MIMAT0002882	uacucaggagaguggcaaucac							66.4234	0.0252623	1.00
miR-510-3p	hsa-miR-510-3p	MIMAT0026613	auugaaaccucuaagagugga							81.5836	0.0229735	1.00
miR-514a-5p	hsa-miR-514a-5p	MIMAT0022702	uacucuggagagugacaaucaug							76.7181	-0.021044	1.00
miR-514a-3p	hsa-miR-514a-3p	MIMAT0002883	auugacacuucugugaguaga							68.6265	-0.00890282	1.00
miR-455-5p	hsa-miR-455-5p	MIMAT0003150	uaugugccuuuggacuacaucg							53.2939	-0.000959589	1.00
miR-455-3p	hsa-miR-455-3p	MIMAT0004784	gcaguccaugggcauauacac							82.5107	-0.0127605	1.00
miR-539-5p	hsa-miR-539-5p	MIMAT0003163	ggagaaauuauccuuggugugu							77.8528	-0.0539649	0.83
miR-539-3p	hsa-miR-539-3p	MIMAT0022705	aucauacaaggacaauuucuuu							66.603	-0.0237471	1.00
miR-544a	hsa-miR-544a	MIMAT0003164	auucugcauuuuuagcaaguuc							61.4307	-0.0438515	1.00
miR-545-5p	hsa-miR-545-5p	MIMAT0004785	ucaguaaauguuuauuagauga							61.8909	-0.0505065	1.00
miR-545-3p	hsa-miR-545-3p	MIMAT0003165	ucagcaaacauuuauugugugc							80.6287	0.0059377	1.00
miR-376a-2-5p	hsa-miR-376a-2-5p	MIMAT0022928	gguagauuuuccuucuauggu							124.056	-0.0273268	0.92
miR-487b-5p	hsa-miR-487b-5p	MIMAT0026614	gugguuaucccuguccuguucg							58.463	-0.00897989	1.00
miR-487b-3p	hsa-miR-487b-3p	MIMAT0003180	aaucguacagggucauccacuu							114.867	-0.00440767	1.00
miR-551a	hsa-miR-551a	MIMAT0003214	gcgacccacucuugguuucca							97.5937	-0.0803015	0.02
miR-552-5p	hsa-miR-552-5p	MIMAT0026615	guuuaaccuuuugccuguugg							63.4505	0.00641762	1.00
miR-552-3p	hsa-miR-552-3p	MIMAT0003215	aacaggugacugguuagacaa							78.4882	-0.0267569	1.00
miR-553	hsa-miR-553	MIMAT0003216	aaaacggugagauuuuguuuu							79.355	-0.023886	1.00
miR-554	hsa-miR-554	MIMAT0003217	gcuaguccugacucagccagu							96.2975	-0.0284486	1.00
miR-92b-5p	hsa-miR-92b-5p	MIMAT0004792	agggacgggacgcggugcagug				175.898	-0.00930094	0.82	172.121	-0.00880632	1.00
miR-555	hsa-miR-555	MIMAT0003219	aggguaagcugaaccucugau							67.8738	-0.0430821	1.00
miR-557	hsa-miR-557	MIMAT0003221	guuugcacgggugggccuugucu							91.8432	0.0260728	1.00
miR-558	hsa-miR-558	MIMAT0003222	ugagcugcuguaccaaaau							69.8437	0.0261287	1.00
miR-559	hsa-miR-559	MIMAT0003223	uaaaguaaauaugcaccaaaa							81.0952	0.00830357	1.00
miR-562	hsa-miR-562	MIMAT0003226	aaaguagcuguaccauuugc							51.2158	0.00214242	1.00
miR-563	hsa-miR-563	MIMAT0003227	agguugacauacguuuccc							99.9427	-0.00884089	1.00
miR-564	hsa-miR-564	MIMAT0003228	aggcacggugucagcaggc							124.577	0.009069	1.00
miR-567	hsa-miR-567	MIMAT0003231	aguauguucuuccaggacagaac							102.314	-0.0368835	1.00
miR-568	hsa-miR-568	MIMAT0003232	auguauaaauguauacacac							77.0248	-0.0221722	1.00
miR-551b-5p	hsa-miR-551b-5p	MIMAT0004794	gaaaucaagcgugggugagacc							87.2467	-0.0184067	1.00
miR-551b-3p	hsa-miR-551b-3p	MIMAT0003233	gcgacccauacuugguuucag							107.36	-0.0692842	0.13
miR-569	hsa-miR-569	MIMAT0003234	aguuaaugaauccuggaaagu							67.0673	-0.0233356	1.00
miR-571	hsa-miR-571	MIMAT0003236	ugaguuggccaucugagugag							60.1436	-0.0336755	1.00
miR-573	hsa-miR-573	MIMAT0003238	cugaagugauguguaacugaucag							82.7012	0.0176948	1.00
miR-575	hsa-miR-575	MIMAT0003240	gagccaguuggacaggagc							115.387	-0.00901587	1.00
miR-576-5p	hsa-miR-576-5p	MIMAT0003241	auucuaauuucuccacgucuuu							72.2031	-0.0258108	1.00
miR-576-3p	hsa-miR-576-3p	MIMAT0004796	aagauguggaaaaauuggaauc				152.109	0.0237422	0.57	147.034	0.0248582	1.00
miR-577	hsa-miR-577	MIMAT0003242	uagauaaaauauugguaccug							63.1101	-0.0442199	1.00
miR-578	hsa-miR-578	MIMAT0003243	cuucuugugcucuaggauugu							53.4568	0.0212769	1.00
miR-579-5p	hsa-miR-579-5p	MIMAT0026616	ucgcgguuugugccagaugacg							72.4656	-0.0503623	0.61
miR-579-3p	hsa-miR-579-3p	MIMAT0003244	uucauuugguauaaaccgcgauu							77.619	-0.0287831	1.00
miR-580-5p	hsa-miR-580-5p	MIMAT0026617	uaaugauucaucagacucagau							78.9194	-0.0278613	1.00
miR-580-3p	hsa-miR-580-3p	MIMAT0003245	uugagaaugaugaaucauuagg							77.2394	-0.00590155	1.00
miR-581	hsa-miR-581	MIMAT0003246	ucuuguguucucuagaucagu							73.0468	-0.00348327	1.00
miR-582-5p	hsa-miR-582-5p	MIMAT0003247	uuacaguuguucaaccaguuacu							84.2101	-0.0203376	1.00
miR-583	hsa-miR-583	MIMAT0003248	caaagaggaaggucccauuac							80.9057	-0.00539941	1.00
miR-584-3p	hsa-miR-584-3p	MIMAT0022708	ucaguuccaggccaaccaggcu							90.8194	-0.00562971	1.00
miR-585-3p	hsa-miR-585-3p	MIMAT0003250	ugggcguaucuguaugcua							52.6061	-0.0426376	1.00
miR-586	hsa-miR-586	MIMAT0003252	uaugcauuguauuuuuaggucc							58.8102	-0.0325199	1.00
miR-587	hsa-miR-587	MIMAT0003253	uuuccauaggugaugagucac							67.8842	-0.0549851	1.00
miR-548b-3p	hsa-miR-548b-3p	MIMAT0003254	caagaaccucaguugcuuuugu							104.66	-0.0170482	1.00
miR-588	hsa-miR-588	MIMAT0003255	uuggccacaauggguuagaac							55.2092	-0.0255831	1.00
miR-589-5p	hsa-miR-589-5p	MIMAT0004799	ugagaaccacgucugcucugag							94.2102	-0.0562413	0.48
miR-589-3p	hsa-miR-589-3p	MIMAT0003256	ucagaacaaaugccgguucccaga							72.9638	0.00594544	1.00
miR-550a-5p	hsa-miR-550a-5p	MIMAT0004800	agugccugagggaguaagagccc				140.641	-0.0463065	0.12	136.37	-0.0462747	0.21
miR-590-3p	hsa-miR-590-3p	MIMAT0004801	uaauuuuauguauaagcuagu							77.832	0.0399347	1.00
miR-591	hsa-miR-591	MIMAT0003259	agaccauggguucucauugu							54.8522	-0.00485157	1.00
miR-592	hsa-miR-592	MIMAT0003260	uugugucaauaugcgaugaugu							64.6586	-0.0153346	1.00
miR-593-5p	hsa-miR-593-5p	MIMAT0003261	aggcaccagccaggcauugcucagc							98.5503	-0.0206703	1.00
miR-593-3p	hsa-miR-593-3p	MIMAT0004802	ugucucugcugggguuucu							63.5004	-0.0227211	1.00
miR-595	hsa-miR-595	MIMAT0003263	gaagugugccguggugugucu							92.5657	0.000814878	1.00
miR-597-5p	hsa-miR-597-5p	MIMAT0003265	ugugucacucgaugaccacugu							85.5574	-0.0243877	1.00
miR-597-3p	hsa-miR-597-3p	MIMAT0026619	ugguucucuuguggcucaagcgu							76.5081	-0.0227636	1.00
miR-598-5p	hsa-miR-598-5p	MIMAT0026620	gcggugaucccgauggugugagc							78.2157	0.0299005	1.00
miR-598-3p	hsa-miR-598-3p	MIMAT0003266	uacgucaucguugucaucguca							106.824	1.74509e-05	1.00
miR-600	hsa-miR-600	MIMAT0003268	acuuacagacaagagccuugcuc							73.7609	-0.0163541	1.00
miR-601	hsa-miR-601	MIMAT0003269	uggucuaggauuguuggaggag							78.6701	-0.0143648	1.00
miR-604	hsa-miR-604	MIMAT0003272	aggcugcggaauucaggac							83.8806	0.00763331	1.00
miR-605-5p	hsa-miR-605-5p	MIMAT0003273	uaaaucccauggugccuucuccu				142.377	-0.00539128	0.92	135.919	-0.00297489	1.00
miR-606	hsa-miR-606	MIMAT0003274	aaacuacugaaaaucaaagau							85.4279	-0.0320198	1.00
miR-607	hsa-miR-607	MIMAT0003275	guucaaauccagaucuauaac							64.4721	-0.0239226	1.00
miR-608	hsa-miR-608	MIMAT0003276	aggggugguguugggacagcuccgu							72.3196	0.0289133	1.00
miR-609	hsa-miR-609	MIMAT0003277	aggguguuucucucaucucu							46.9279	-0.0606199	1.00
miR-610	hsa-miR-610	MIMAT0003278	ugagcuaaaugugugcuggga							58.3089	-0.0412343	1.00
miR-612	hsa-miR-612	MIMAT0003280	gcugggcagggcuucugagcuccuu							116.712	0.00271355	1.00
miR-613	hsa-miR-613	MIMAT0003281	aggaauguuccuucuuugcc							53.3033	-0.0359485	1.00
miR-614	hsa-miR-614	MIMAT0003282	gaacgccuguucuugccaggugg							91.2102	0.00460131	1.00
miR-615-3p	hsa-miR-615-3p	MIMAT0003283	uccgagccugggucucccucuu				141.647	-0.0376812	0.18	137.101	-0.0360137	0.39
miR-616-5p	hsa-miR-616-5p	MIMAT0003284	acucaaaacccuucagugacuu				141.377	0.00374168	0.93	137.305	0.00600388	1.00
miR-617	hsa-miR-617	MIMAT0003286	agacuucccauuugaagguggc							60.1195	-0.0411813	1.00
miR-618	hsa-miR-618	MIMAT0003287	aaacucuacuuguccuucugagu							84.7195	-0.0266019	1.00
miR-619-3p	hsa-miR-619-3p	MIMAT0003288	gaccuggacauguuugugcccagu							119.449	-0.00904709	1.00
miR-620	hsa-miR-620	MIMAT0003289	auggagauagauauagaaau							86.4393	0.032693	1.00
miR-621	hsa-miR-621	MIMAT0003290	ggcuagcaacagcgcuuaccu							69.0071	-0.0188729	1.00
miR-622	hsa-miR-622	MIMAT0003291	acagucugcugagguuggagc							79.692	0.0123846	1.00
miR-623	hsa-miR-623	MIMAT0003292	aucccuugcaggggcuguugggu							104.966	-0.00197744	1.00
miR-624-5p	hsa-miR-624-5p	MIMAT0003293	uaguaccaguaccuuguguuca							80.9172	-0.0407908	1.00
miR-624-3p	hsa-miR-624-3p	MIMAT0004807	cacaagguauugguauuaccu							82.3122	-0.0250619	1.00
miR-626	hsa-miR-626	MIMAT0003295	agcugucugaaaaugucuu							68.5493	-0.0433871	1.00
miR-627-3p	hsa-miR-627-3p	MIMAT0026623	ucuuuucuuugagacucacu							66.4646	-0.031016	1.00
miR-628-5p	hsa-miR-628-5p	MIMAT0004809	augcugacauauuuacuagagg							67.1589	-0.0506776	1.00
miR-629-5p	hsa-miR-629-5p	MIMAT0004810	uggguuuacguugggagaacu				146.554	-0.0247753	0.54	142.99	-0.0213465	1.00
miR-630	hsa-miR-630	MIMAT0003299	aguauucuguaccagggaaggu							76.3584	-0.0510304	1.00
miR-631	hsa-miR-631	MIMAT0003300	agaccuggcccagaccucagc							136.673	-0.000181532	1.00
miR-33b-3p	hsa-miR-33b-3p	MIMAT0004811	cagugccucggcagugcagccc							131.769	0.00853244	1.00
miR-632	hsa-miR-632	MIMAT0003302	gugucugcuuccuguggga							76.5876	0.00137401	1.00
miR-633	hsa-miR-633	MIMAT0003303	cuaauaguaucuaccacaauaaa							72.9565	-0.000749711	1.00
miR-634	hsa-miR-634	MIMAT0003304	aaccagcaccccaacuuuggac							73.6268	-0.000983531	1.00
miR-635	hsa-miR-635	MIMAT0003305	acuugggcacugaaacaaugucc							93.4628	-0.0157448	1.00
miR-637	hsa-miR-637	MIMAT0003307	acugggggcuuucgggcucugcgu							77.0785	0.00219452	1.00
miR-641	hsa-miR-641	MIMAT0003311	aaagacauaggauagagucaccuc							71.5707	-0.0213798	1.00
miR-642a-5p	hsa-miR-642a-5p	MIMAT0003312	gucccucuccaaaugugucuug							84.9483	-0.0416904	0.88
miR-643	hsa-miR-643	MIMAT0003313	acuuguaugcuagcucagguag							63.0849	-0.0187499	1.00
miR-644a	hsa-miR-644a	MIMAT0003314	aguguggcuuucuuagagc							69.5206	-0.0332873	1.00
miR-645	hsa-miR-645	MIMAT0003315	ucuaggcugguacugcuga							73.1704	0.016617	1.00
miR-646	hsa-miR-646	MIMAT0003316	aagcagcugccucugaggc							106.862	0.0192136	1.00
miR-647	hsa-miR-647	MIMAT0003317	guggcugcacucacuuccuuc							124.738	0.00196033	1.00
miR-650	hsa-miR-650	MIMAT0003320	aggaggcagcgcucucaggac							100.552	0.0274922	1.00
miR-651-5p	hsa-miR-651-5p	MIMAT0003321	uuuaggauaagcuugacuuuug							69.0713	-0.0179241	1.00
miR-651-3p	hsa-miR-651-3p	MIMAT0026624	aaaggaaaguguauccuaaaag							78.6834	0.0257922	1.00
miR-652-5p	hsa-miR-652-5p	MIMAT0022709	caacccuaggagagggugccauuca							102.319	-0.0434402	0.76
miR-661	hsa-miR-661	MIMAT0003324	ugccugggucucuggccugcgcgu							84.6898	-0.00340294	1.00
miR-449b-5p	hsa-miR-449b-5p	MIMAT0003327	aggcaguguauuguuagcuggc							86.722	0.00954105	1.00
miR-653-3p	hsa-miR-653-3p	MIMAT0026625	uucacuggaguuuguuucaaua							54.517	-0.0309116	1.00
miR-411-5p	hsa-miR-411-5p	MIMAT0003329	uaguagaccguauagcguacg							92.3774	0.00299726	1.00
miR-411-3p	hsa-miR-411-3p	MIMAT0004813	uauguaacacgguccacuaacc							68.9143	-0.0341706	1.00
miR-654-3p	hsa-miR-654-3p	MIMAT0004814	uaugucugcugaccaucaccuu							92.8766	-0.0496962	0.81
miR-655-5p	hsa-miR-655-5p	MIMAT0026626	agagguuauccguguuauguuc							82.9137	-0.02339	1.00
miR-655-3p	hsa-miR-655-3p	MIMAT0003331	auaauacaugguuaaccucuuu							69.2361	-0.0528892	1.00
miR-656-5p	hsa-miR-656-5p	MIMAT0026627	agguugccugugagguguuca							81.005	0.0141874	1.00
miR-656-3p	hsa-miR-656-3p	MIMAT0003332	aauauuauacagucaaccucu							65.2406	-0.0159544	1.00
miR-549a	hsa-miR-549a	MIMAT0003333	ugacaacuauggaugagcucu							68.2898	-0.0138373	1.00
miR-657	hsa-miR-657	MIMAT0003335	ggcagguucucacccucucuagg							83.6238	-0.00816245	1.00
miR-660-3p	hsa-miR-660-3p	MIMAT0022711	accuccugugugcauggauua							123.554	-0.0607222	0.25
miR-421	hsa-miR-421	MIMAT0003339	aucaacagacauuaauugggcgc							103.541	-0.0120742	1.00
miR-542-5p	hsa-miR-542-5p	MIMAT0003340	ucggggaucaucaugucacgaga							77.6858	-0.0151506	1.00
miR-542-3p	hsa-miR-542-3p	MIMAT0003389	ugugacagauugauaacugaaa							61.7127	-0.0213863	1.00
miR-758-5p	hsa-miR-758-5p	MIMAT0022929	gaugguugaccagagagcacac							68.3137	0.00855487	1.00
miR-758-3p	hsa-miR-758-3p	MIMAT0003879	uuugugaccugguccacuaacc							82.6954	-0.0473861	0.81
miR-1264	hsa-miR-1264	MIMAT0005791	caagucuuauuugagcaccuguu							63.6019	-0.0294165	1.00
miR-671-3p	hsa-miR-671-3p	MIMAT0004819	uccgguucucagggcuccacc							126.151	-0.0122697	1.00
miR-668-5p	hsa-miR-668-5p	MIMAT0026636	ugcgccucgggugagcaug							77.4774	0.00977199	1.00
miR-668-3p	hsa-miR-668-3p	MIMAT0003881	ugucacucggcucggcccacuac							76.0433	0.0103972	1.00
miR-550a-3-5p	hsa-miR-550a-3-5p	MIMAT0020925	agugccugagggaguaagag							96.7778	0.00169686	1.00
miR-767-5p	hsa-miR-767-5p	MIMAT0003882	ugcaccaugguugucugagcaug							82.3549	-0.00464058	1.00
miR-767-3p	hsa-miR-767-3p	MIMAT0003883	ucugcucauaccccaugguuucu							88.106	0.00363306	1.00
miR-1296-5p	hsa-miR-1296-5p	MIMAT0005794	uuagggcccuggcuccaucucc							73.9994	-0.0734182	0.41
miR-1468-5p	hsa-miR-1468-5p	MIMAT0006789	cuccguuugccuguuucgcug							87.0378	-0.0142954	1.00
miR-1468-3p	hsa-miR-1468-3p	MIMAT0026638	agcaaaauaagcaaauggaaaa				159.314	0.00949258	0.91	153.417	0.0100876	1.00
miR-1323	hsa-miR-1323	MIMAT0005795	ucaaaacugaggggcauuuucu							71.5195	-0.0194333	1.00
miR-1271-5p	hsa-miR-1271-5p	MIMAT0005796	cuuggcaccuagcaagcacuca							95.1446	0.0610493	0.15
miR-1301-3p	hsa-miR-1301-3p	MIMAT0005797	uugcagcugccugggagugacuuc							96.0215	-0.0602463	0.42
miR-454-5p	hsa-miR-454-5p	MIMAT0003884	acccuaucaauauugucucugc							53.4145	0.00067823	1.00
miR-1185-5p	hsa-miR-1185-5p	MIMAT0005798	agaggauacccuuuguauguu							72.481	0.00706274	1.00
miR-1185-2-3p	hsa-miR-1185-2-3p	MIMAT0022713	auauacagggggagacucucau							73.8632	-0.0523197	1.00
miR-449c-5p	hsa-miR-449c-5p	MIMAT0010251	uaggcaguguauugcuagcggcugu							79.7306	-0.0442702	1.00
miR-449c-3p	hsa-miR-449c-3p	MIMAT0013771	uugcuaguugcacuccucucugu							69.9873	-0.0291661	1.00
miR-1283	hsa-miR-1283	MIMAT0005799	ucuacaaaggaaagcgcuuucu							79.1178	-0.0208429	1.00
miR-769-3p	hsa-miR-769-3p	MIMAT0003887	cugggaucuccggggucuugguu							66.6747	-0.00581671	1.00
miR-766-5p	hsa-miR-766-5p	MIMAT0022714	aggaggaauuggugcuggucuu							127.145	-0.0106843	1.00
miR-1185-1-3p	hsa-miR-1185-1-3p	MIMAT0022838	auauacagggggagacucuuau							67.4437	-0.0200584	1.00
miR-802	hsa-miR-802	MIMAT0004185	caguaacaaagauucauccuugu							90.0232	-0.0234088	1.00
miR-670-5p	hsa-miR-670-5p	MIMAT0010357	gucccugaguguauguggug							84.4675	-0.0148349	1.00
miR-1298-5p	hsa-miR-1298-5p	MIMAT0005800	uucauucggcuguccagaugua							58.4263	-0.0524506	1.00
miR-1298-3p	hsa-miR-1298-3p	MIMAT0026641	caucugggcaacugacugaac							68.6042	-0.0590834	0.72
miR-2113	hsa-miR-2113	MIMAT0009206	auuugugcuuggcucugucac							71.2361	-0.0102791	1.00
miR-761	hsa-miR-761	MIMAT0010364	gcagcagggugaaacugacaca							117.522	0.000535361	1.00
miR-759	hsa-miR-759	MIMAT0010497	gcagagugcaaacaauuuugac							70.0214	-0.0305394	1.00
miR-770-5p	hsa-miR-770-5p	MIMAT0003948	uccaguaccacgugucagggcca							92.0747	-0.0140846	1.00
miR-675-5p	hsa-miR-675-5p	MIMAT0004284	uggugcggagagggcccacagug							67.4175	-0.0227369	1.00
miR-675-3p	hsa-miR-675-3p	MIMAT0006790	cuguaugcccucaccgcuca							122.849	-0.010557	1.00
miR-298	hsa-miR-298	MIMAT0004901	agcagaagcagggagguucuccca							82.7656	0.0122774	1.00
miR-891a-5p	hsa-miR-891a-5p	MIMAT0004902	ugcaacgaaccugagccacuga							133.709	-0.00761225	1.00
miR-891a-3p	hsa-miR-891a-3p	MIMAT0026717	aguggcacauguuuguugugag							133.089	-0.0131893	1.00
miR-300	hsa-miR-300	MIMAT0004903	uauacaagggcagacucucucu							71.6811	-0.00627513	1.00
miR-892a	hsa-miR-892a	MIMAT0004907	cacuguguccuuucugcguag							84.3514	-0.00906137	1.00
miR-450b-5p	hsa-miR-450b-5p	MIMAT0004909	uuuugcaauauguuccugaaua							60.7412	-0.0433074	1.00
miR-450b-3p	hsa-miR-450b-3p	MIMAT0004910	uugggaucauuuugcauccaua							51.0471	-0.0476175	1.00
miR-874-5p	hsa-miR-874-5p	MIMAT0026718	cggccccacgcaccaggguaaga							70.9746	0.0186144	1.00
miR-890	hsa-miR-890	MIMAT0004912	uacuuggaaaggcaucaguug							85.0547	-0.00685428	1.00
miR-891b	hsa-miR-891b	MIMAT0004913	ugcaacuuaccugagucauuga							70.8233	-0.0193999	1.00
miR-888-5p	hsa-miR-888-5p	MIMAT0004916	uacucaaaaagcugucaguca							78.5871	0.00253121	1.00
miR-888-3p	hsa-miR-888-3p	MIMAT0004917	gacugacaccucuuugggugaa							67.0273	-0.0158747	1.00
miR-892b	hsa-miR-892b	MIMAT0004918	cacuggcuccuuucuggguaga							70.5365	-0.00415539	1.00
miR-541-5p	hsa-miR-541-5p	MIMAT0004919	aaaggauucugcugucggucccacu							72.8826	-0.0222336	1.00
miR-889-5p	hsa-miR-889-5p	MIMAT0026719	aauggcuguccguaguaugguc							64.6706	-0.0385541	1.00
miR-889-3p	hsa-miR-889-3p	MIMAT0004921	uuaauaucggacaaccauugu							70.0521	-0.00722792	1.00
miR-875-5p	hsa-miR-875-5p	MIMAT0004922	uauaccucaguuuuaucaggug							68.2899	-0.0397615	1.00
miR-875-3p	hsa-miR-875-3p	MIMAT0004923	ccuggaaacacugagguugug							70.8931	0.0187893	1.00
miR-876-5p	hsa-miR-876-5p	MIMAT0004924	uggauuucuuugugaaucacca							89.4146	-0.0550985	0.43
miR-876-3p	hsa-miR-876-3p	MIMAT0004925	uggugguuuacaaaguaauuca							126.507	-0.00686172	1.00
miR-708-5p	hsa-miR-708-5p	MIMAT0004926	aaggagcuuacaaucuagcuggg							97.664	-0.00410888	1.00
miR-147b	hsa-miR-147b	MIMAT0004928	gugugcggaaaugcuucugcua							91.2406	-1.00302e-05	1.00
miR-190b	hsa-miR-190b	MIMAT0004929	ugauauguuugauauuggguu							74.7751	-0.0357978	1.00
miR-744-3p	hsa-miR-744-3p	MIMAT0004946	cuguugccacuaaccucaaccu							67.2828	-0.0469484	0.93
miR-885-5p	hsa-miR-885-5p	MIMAT0004947	uccauuacacuacccugccucu							105.68	-0.0384055	0.63
miR-885-3p	hsa-miR-885-3p	MIMAT0004948	aggcagcgggguguaguggaua				161.31	0.117572	1.06x10-4	157.875	0.125728	5.15x10-5
miR-877-5p	hsa-miR-877-5p	MIMAT0004949	guagaggagauggcgcaggg				160.789	-0.000902392	0.99	155.511	0.00210435	1.00
miR-887-5p	hsa-miR-887-5p	MIMAT0026720	cuugggagcccuguuagacuc							60.5926	-0.0688649	0.74
miR-887-3p	hsa-miR-887-3p	MIMAT0004951	gugaacgggcgccaucccgagg							75.0106	0.0189052	1.00
miR-873-5p	hsa-miR-873-5p	MIMAT0004953	gcaggaacuugugagucuccu				140.214	-0.00141414	0.98	135.398	0.000537149	1.00
miR-873-3p	hsa-miR-873-3p	MIMAT0022717	ggagacugaugaguucccggga							74.7163	0.0168112	1.00
miR-543	hsa-miR-543	MIMAT0004954	aaacauucgcggugcacuucuu							123.574	-0.00953909	1.00
miR-760	hsa-miR-760	MIMAT0004957	cggcucugggucugugggga				156.121	-0.00618014	0.86	152.014	-0.00477521	1.00
miR-301b	hsa-miR-301b	MIMAT0004958	cagugcaaugauauugucaaagc							88.4497	0.00660585	1.00
miR-216b-5p	hsa-miR-216b-5p	MIMAT0004959	aaaucucugcaggcaaauguga							86.0336	-0.0346674	1.00
miR-216b-3p	hsa-miR-216b-3p	MIMAT0026721	acacacuuacccguagagauucua							68.567	-0.0038394	1.00
miR-208b-5p	hsa-miR-208b-5p	MIMAT0026722	aagcuuuuugcucgaauuaugu							95.4594	-0.0067461	1.00
miR-208b-3p	hsa-miR-208b-3p	MIMAT0004960	auaagacgaacaaaagguuugu							81.4843	-0.0508153	1.00
miR-921	hsa-miR-921	MIMAT0004971	cuagugagggacagaaccaggauuc							87.7736	0.0262175	1.00
miR-922	hsa-miR-922	MIMAT0004972	gcagcagagaauaggacuacguc							89.2056	-0.0322928	1.00
miR-924	hsa-miR-924	MIMAT0004974	agagucuugugaugucuugc							75.9876	-0.0232504	1.00
miR-509-3-5p	hsa-miR-509-3-5p	MIMAT0004975	uacugcagacguggcaaucaug							71.1907	-0.0256707	1.00
miR-933	hsa-miR-933	MIMAT0004976	ugugcgcagggagaccucuccc							98.4124	0.00201122	1.00
miR-934	hsa-miR-934	MIMAT0004977	ugucuacuacuggagacacugg							50.0767	-0.00304218	1.00
miR-936	hsa-miR-936	MIMAT0004979	acaguagagggaggaaucgcag							97.3418	0.00881036	1.00
miR-938	hsa-miR-938	MIMAT0004981	ugcccuuaaaggugaacccagu							47.6103	-0.0223973	1.00
miR-939-5p	hsa-miR-939-5p	MIMAT0004982	uggggagcugaggcucugggggug							102.504	-0.00568213	1.00
miR-941	hsa-miR-941	MIMAT0004984	cacccggcugugugcacaugugc							118.092	-0.0264864	1.00
miR-942-3p	hsa-miR-942-3p	MIMAT0026734	cacauggccgaaacagagaagu							96.6624	0.00532289	1.00
miR-943	hsa-miR-943	MIMAT0004986	cugacuguugccguccuccag							104.552	-0.0164812	1.00
miR-944	hsa-miR-944	MIMAT0004987	aaauuauuguacaucggaugag							77.8042	-0.0201214	1.00
miR-297	hsa-miR-297	MIMAT0004450	auguaugugugcaugugcaug							108.132	0.0366388	0.86
miR-1178-5p	hsa-miR-1178-5p	MIMAT0022940	cagggucagcugagcaug							129.86	-0.019449	1.00
miR-1178-3p	hsa-miR-1178-3p	MIMAT0005823	uugcucacuguucuucccuag							61.6375	-0.00198384	1.00
miR-1179	hsa-miR-1179	MIMAT0005824	aagcauucuuucauugguugg							71.376	-0.0729356	0.89
miR-1180-5p	hsa-miR-1180-5p	MIMAT0026735	ggacccacccggccgggaaua							108.244	0.0680208	0.14
miR-1180-3p	hsa-miR-1180-3p	MIMAT0005825	uuuccggcucgcgugggugugu				159.144	-0.0407702	0.21	155.49	-0.0386551	0.54
miR-1182	hsa-miR-1182	MIMAT0005827	gagggucuugggagggaugugac							74.5426	0.0172037	1.00
miR-1183	hsa-miR-1183	MIMAT0005828	cacuguaggugauggugagagugggca							85.9604	0.0359094	1.00
miR-1184	hsa-miR-1184	MIMAT0005829	ccugcagcgacuugauggcuucc							85.6568	-0.0140246	1.00
miR-1226-3p	hsa-miR-1226-3p	MIMAT0005577	ucaccagcccuguguucccuag							81.4638	0.0043911	1.00
miR-1229-5p	hsa-miR-1229-5p	MIMAT0022942	guggguaggguuugggggagagcg							73.913	0.0833477	0.04
miR-1236-5p	hsa-miR-1236-5p	MIMAT0022945	ugagugacaggggaaaugggga							86.5311	-0.00117725	1.00
miR-1236-3p	hsa-miR-1236-3p	MIMAT0005591	ccucuuccccuugucucuccag							99.4418	0.00925809	1.00
miR-1238-5p	hsa-miR-1238-5p	MIMAT0022947	gugagugggagccccagugugug							72.9081	-0.000147097	1.00
miR-1238-3p	hsa-miR-1238-3p	MIMAT0005593	cuuccucgucugucugcccc				168.115	0.0336716	0.11	165.105	0.0368509	0.15
miR-1200	hsa-miR-1200	MIMAT0005863	cuccugagccauucugagccuc							95.6353	-0.00780321	1.00
miR-1204	hsa-miR-1204	MIMAT0005868	ucguggccuggucuccauuau							78.8682	-0.00698823	1.00
miR-1205	hsa-miR-1205	MIMAT0005869	ucugcaggguuugcuuugag							75.3612	-0.00690185	1.00
miR-1206	hsa-miR-1206	MIMAT0005870	uguucauguagauguuuaagc							63.6717	-0.0367756	1.00
miR-1207-3p	hsa-miR-1207-3p	MIMAT0005872	ucagcuggcccucauuuc							134.625	-0.0185674	1.00
miR-1208	hsa-miR-1208	MIMAT0005873	ucacuguucagacaggcgga							84.8844	-0.0205287	1.00
miR-548e-3p	hsa-miR-548e-3p	MIMAT0005874	aaaaacugagacuacuuuugca							78.9537	-0.031478	1.00
miR-1287-3p	hsa-miR-1287-3p	MIMAT0026738	cucuagccacagaugcagugau							86.6636	0.00986717	1.00
miR-1289	hsa-miR-1289	MIMAT0005879	uggaguccaggaaucugcauuuu							106.72	0.058156	0.24
miR-548k	hsa-miR-548k	MIMAT0005882	aaaaguacuugcggauuuugcu							58.2602	-0.0287646	1.00
miR-1293	hsa-miR-1293	MIMAT0005883	uggguggucuggagauuugugc							60.7586	0.0122196	1.00
miR-1294	hsa-miR-1294	MIMAT0005884	ugugagguuggcauuguugucu							68.8384	-0.02656	1.00
miR-1297	hsa-miR-1297	MIMAT0005886	uucaaguaauucaggug							83.6305	-0.0455235	1.00
miR-548l	hsa-miR-548l	MIMAT0005889	aaaaguauuugcggguuuuguc							53.2408	0.00951151	1.00
miR-1302	hsa-miR-1302	MIMAT0005890	uugggacauacuuaugcuaaa							55.6059	0.0116647	1.00
miR-1304-5p	hsa-miR-1304-5p	MIMAT0005892	uuugaggcuacagugagaugug				151.435	0.0184831	0.64	145.913	0.0213943	1.00
miR-1305	hsa-miR-1305	MIMAT0005893	uuuucaacucuaaugggagaga							62.7187	-0.00495567	1.00
miR-1243	hsa-miR-1243	MIMAT0005894	aacuggaucaauuauaggagug							61.6065	0.00407031	1.00
miR-1250-5p	hsa-miR-1250-5p	MIMAT0005902	acggugcuggauguggccuuu							109.301	0.0302813	0.97
miR-1250-3p	hsa-miR-1250-3p	MIMAT0026740	acauuuuccagcccauuca							91.2181	-0.0166161	1.00
miR-1251-3p	hsa-miR-1251-3p	MIMAT0026741	cgcuuugcucagccaguguag							74.2533	0.00337134	1.00
miR-1253	hsa-miR-1253	MIMAT0005904	agagaagaagaucagccugca							77.9999	0.0130311	1.00
miR-1256	hsa-miR-1256	MIMAT0005907	aggcauugacuucucacuagcu							110.962	0.0391891	0.72
miR-1257	hsa-miR-1257	MIMAT0005908	agugaaugauggguucugacc							71.5781	-0.0340435	1.00
miR-1258	hsa-miR-1258	MIMAT0005909	aguuaggauuaggucguggaa							70.1297	-0.0664724	0.94
miR-548g-3p	hsa-miR-548g-3p	MIMAT0005912	aaaacuguaauuacuuuuguac							77.298	-0.0661491	0.53
miR-1261	hsa-miR-1261	MIMAT0005913	auggauaaggcuuuggcuu							72.0927	-0.0249099	1.00
miR-1262	hsa-miR-1262	MIMAT0005914	augggugaauuuguagaaggau							58.8053	-0.0206439	1.00
miR-1263	hsa-miR-1263	MIMAT0005915	augguacccuggcauacugagu							68.8762	-0.0415556	1.00
miR-548m	hsa-miR-548m	MIMAT0005917	caaagguauuugugguuuuug							66.2443	-0.0554842	1.00
miR-1265	hsa-miR-1265	MIMAT0005918	caggauguggucaaguguuguu							72.8984	0.00559391	1.00
miR-1267	hsa-miR-1267	MIMAT0005921	ccuguugaaguguaaucccca							76.446	0.00131672	1.00
miR-1269a	hsa-miR-1269a	MIMAT0005923	cuggacugagccgugcuacugg							86.7032	0.00274711	1.00
miR-1270	hsa-miR-1270	MIMAT0005924	cuggagauauggaagagcugugu							79.2996	0.0192465	1.00
miR-1272	hsa-miR-1272	MIMAT0005925	gaugaugauggcagcaaauucugaaa							77.9234	0.00412614	1.00
miR-1276	hsa-miR-1276	MIMAT0005930	uaaagagcccuguggagaca							78.3158	-0.0298541	1.00
miR-302e	hsa-miR-302e	MIMAT0005931	uaagugcuuccaugcuu							78.8982	-0.0430406	1.00
miR-302f	hsa-miR-302f	MIMAT0005932	uaauugcuuccauguuu							86.719	-0.0673942	0.72
miR-1277-5p	hsa-miR-1277-5p	MIMAT0022724	aaauauauauauauauguacguau							69.0958	0.0356543	1.00
miR-1278	hsa-miR-1278	MIMAT0005936	uaguacugugcauaucaucuau							69.3617	-0.0371973	1.00
miR-1279	hsa-miR-1279	MIMAT0005937	ucauauugcuucuuucu							87.1647	-0.000668664	1.00
miR-1282	hsa-miR-1282	MIMAT0005940	ucguuugccuuuuucugcuu							0.0975112	0.0223709	1.00
miR-1288-3p	hsa-miR-1288-3p	MIMAT0005942	uggacugcccugaucuggaga							116.49	-0.00622968	1.00
miR-1292-5p	hsa-miR-1292-5p	MIMAT0005943	ugggaacggguuccggcagacgcug							45.5477	0.00350015	1.00
miR-1252-5p	hsa-miR-1252-5p	MIMAT0005944	agaaggaaauugaauucauuua							67.6281	-0.0342121	1.00
miR-1252-3p	hsa-miR-1252-3p	MIMAT0026744	caaaugagcuuaauuuccuuuu							69.4227	-0.0353188	1.00
miR-664a-5p	hsa-miR-664a-5p	MIMAT0005948	acuggcuagggaaaaugauuggau							78.7961	0.0086224	1.00
miR-664a-3p	hsa-miR-664a-3p	MIMAT0005949	uauucauuuauccccagccuaca				168.755	-0.00817356	0.84	165.662	-0.00552168	1.00
miR-1306-3p	hsa-miR-1306-3p	MIMAT0005950	acguuggcucugguggug							111.795	-0.00535163	1.00
miR-513b-5p	hsa-miR-513b-5p	MIMAT0005788	uucacaaggaggugucauuuau							64.6259	0.00579037	1.00
miR-513b-3p	hsa-miR-513b-3p	MIMAT0026749	aaaugucaccuuuuugagagga							65.7678	-0.0272404	1.00
miR-513c-5p	hsa-miR-513c-5p	MIMAT0005789	uucucaaggaggugucguuuau							70.8626	-0.0333776	1.00
miR-513c-3p	hsa-miR-513c-3p	MIMAT0022728	uaaauuucaccuuucugagaaga							81.1315	-0.0281056	1.00
miR-1321	hsa-miR-1321	MIMAT0005952	cagggaggugaaugugau							86.8345	-0.010991	1.00
miR-1197	hsa-miR-1197	MIMAT0005955	uaggacacauggucuacuucu							71.4152	-0.0365168	1.00
miR-1324	hsa-miR-1324	MIMAT0005956	ccagacagaauucuaugcacuuuc							119.315	0.0481177	0.52
miR-1537-5p	hsa-miR-1537-5p	MIMAT0026765	agcuguaauuagucaguuuucu							64.1936	-0.0435219	1.00
miR-1537-3p	hsa-miR-1537-3p	MIMAT0007399	aaaaccgucuaguuacaguugu				136.28	-0.028537	0.51	131.312	-0.0264527	1.00
miR-1910-3p	hsa-miR-1910-3p	MIMAT0026917	gaggcagaagcaggaugaca							126.465	0.0495078	0.21
miR-1911-5p	hsa-miR-1911-5p	MIMAT0007885	ugaguaccgccaugucuguuggg							71.1615	-0.012724	1.00
miR-1911-3p	hsa-miR-1911-3p	MIMAT0007886	caccaggcauuguggucucc							99.8213	0.0142666	1.00
miR-1912	hsa-miR-1912	MIMAT0007887	uacccagagcaugcagugugaa							81.3296	-0.0156319	1.00
miR-1914-3p	hsa-miR-1914-3p	MIMAT0007890	ggaggggucccgcacugggagg							119.046	0.0299759	0.82
miR-1915-5p	hsa-miR-1915-5p	MIMAT0007891	accuugccuugcugcccgggcc							93.9641	-0.00217478	1.00
miR-2052	hsa-miR-2052	MIMAT0009977	uguuuugauaacaguaaugu							81.0341	-0.0335313	1.00
miR-2053	hsa-miR-2053	MIMAT0009978	guguuaauuaaaccucuauuuac							56.0188	-0.000129712	1.00
miR-2054	hsa-miR-2054	MIMAT0009979	cuguaauauaaauuuaauuuauu							66.0919	-0.0241656	1.00
miR-2114-5p	hsa-miR-2114-5p	MIMAT0011156	uagucccuuccuugaagcgguc							116.861	-0.00222561	1.00
miR-2114-3p	hsa-miR-2114-3p	MIMAT0011157	cgagccucaagcaagggacuu							78.2532	0.00813302	1.00
miR-2117	hsa-miR-2117	MIMAT0011162	uguucucuuugccaaggacag							74.3925	-0.0212866	1.00
miR-2278	hsa-miR-2278	MIMAT0011778	gagagcaguguguguugccugg							91.3753	0.0216326	1.00
miR-2681-5p	hsa-miR-2681-5p	MIMAT0013515	guuuuaccaccuccaggagacu							79.8674	-0.0582491	0.75
miR-2681-3p	hsa-miR-2681-3p	MIMAT0013516	uaucauggaguugguaaagcac							72.4506	0.0126571	1.00
miR-2682-5p	hsa-miR-2682-5p	MIMAT0013517	caggcagugacuguucagacguc							81.4601	-0.0106944	1.00
miR-2682-3p	hsa-miR-2682-3p	MIMAT0013518	cgccucuucagcgcugucuucc							110.605	0.0266633	0.97
miR-711	hsa-miR-711	MIMAT0012734	gggacccagggagagacguaag							102.08	0.0181154	1.00
miR-2909	hsa-miR-2909	MIMAT0013863	guuagggccaacaucucuugg							77.2873	-0.0266199	1.00
miR-3115	hsa-miR-3115	MIMAT0014977	auauggguuuacuaguuggu							74.9323	-0.0385805	1.00
miR-3116	hsa-miR-3116	MIMAT0014978	ugccuggaacauaguagggacu							73.9042	0.000249842	1.00
miR-3117-5p	hsa-miR-3117-5p	MIMAT0019197	agacacuauacgagucauau							78.6699	-0.0492648	1.00
miR-3118	hsa-miR-3118	MIMAT0014980	ugugacugcauuaugaaaauucu							58.6621	-0.0184608	1.00
miR-3119	hsa-miR-3119	MIMAT0014981	uggcuuuuaacuuugauggc							52.0162	-0.0282974	1.00
miR-3121-5p	hsa-miR-3121-5p	MIMAT0019199	uccuuugccuauucuauuuaag							50.459	0.0186481	1.00
miR-3122	hsa-miR-3122	MIMAT0014984	guugggacaagaggacggucuu							58.4958	-0.0298007	1.00
miR-3123	hsa-miR-3123	MIMAT0014985	cagagaauuguuuaauc							78.7317	-0.0370652	1.00
miR-3124-5p	hsa-miR-3124-5p	MIMAT0014986	uucgcgggcgaaggcaaaguc				169.916	-0.000898191	0.99	162.043	0.00180851	1.00
miR-548s	hsa-miR-548s	MIMAT0014987	auggccaaaacugcaguuauuuu				151.423	-0.0048835	0.90	147.448	-0.00280895	1.00
miR-3125	hsa-miR-3125	MIMAT0014988	uagaggaagcuguggagaga							97.882	-0.0172377	1.00
miR-3126-5p	hsa-miR-3126-5p	MIMAT0014989	ugagggacagaugccagaagca							92.5078	-0.035884	0.82
miR-3126-3p	hsa-miR-3126-3p	MIMAT0015377	caucuggcauccgucacacaga							103.299	-0.0236856	1.00
miR-3127-5p	hsa-miR-3127-5p	MIMAT0014990	aucagggcuuguggaaugggaag							58.2257	-0.0355135	1.00
miR-3128	hsa-miR-3128	MIMAT0014991	ucuggcaaguaaaaaacucucau							58.055	-0.024395	1.00
miR-3129-3p	hsa-miR-3129-3p	MIMAT0019202	aaacuaaucucuacacugcugc							66.4682	-0.0347166	1.00
miR-3130-3p	hsa-miR-3130-3p	MIMAT0014994	gcugcaccggagacuggguaa							107.207	-0.00306179	1.00
miR-3131	hsa-miR-3131	MIMAT0014996	ucgaggacugguggaagggccuu							84.7498	0.00165914	1.00
miR-3132	hsa-miR-3132	MIMAT0014997	uggguagagaaggagcucagagga							113.262	0.00749617	1.00
miR-3133	hsa-miR-3133	MIMAT0014998	uaaagaacucuuaaaacccaau							76.2482	0.0017314	1.00
miR-378b	hsa-miR-378b	MIMAT0014999	acuggacuuggaggcagaa							95.3215	-0.0198554	1.00
miR-3134	hsa-miR-3134	MIMAT0015000	ugauggauaaaagacuacauauu							68.513	0.00568531	1.00
miR-466	hsa-miR-466	MIMAT0015002	auacacauacacgcaacacacau							87.4152	0.0429375	0.88
miR-3136-5p	hsa-miR-3136-5p	MIMAT0015003	cugacugaauagguagggucauu							66.7255	-0.0330533	1.00
miR-544b	hsa-miR-544b	MIMAT0015004	accugagguugugcauuucuaa							88.3164	-0.0223295	1.00
miR-3137	hsa-miR-3137	MIMAT0015005	ucuguagccugggagcaauggggu							94.6361	-0.0128634	1.00
miR-3138	hsa-miR-3138	MIMAT0015006	uguggacagugagguagagggagu							83.7699	0.00566575	1.00
miR-548t-5p	hsa-miR-548t-5p	MIMAT0015009	caaaagugaucgugguuuuug							89.8792	0.00216192	1.00
miR-3142	hsa-miR-3142	MIMAT0015011	aaggccuuucugaaccuucaga							58.5488	-0.0374574	1.00
miR-3143	hsa-miR-3143	MIMAT0015012	auaacauuguaaagcgcuucuuucg							50.9358	0.00371489	1.00
miR-3144-5p	hsa-miR-3144-5p	MIMAT0015014	aggggaccaaagagauauauag							60.4041	0.0208932	1.00
miR-3144-3p	hsa-miR-3144-3p	MIMAT0015015	auauaccuguucggucucuuua							96.8299	-0.0166269	1.00
miR-3145-5p	hsa-miR-3145-5p	MIMAT0019205	aacuccaaacacucaaaacuca							105.571	-0.00658259	1.00
miR-3145-3p	hsa-miR-3145-3p	MIMAT0015016	agauauuuugaguguuuggaauug							76.8629	-0.0121509	1.00
miR-3146	hsa-miR-3146	MIMAT0015018	caugcuaggauagaaagaaugg							73.2447	0.0203308	1.00
miR-3147	hsa-miR-3147	MIMAT0015019	gguugggcagugaggaggguguga							130.72	0.00978089	1.00
miR-548v	hsa-miR-548v	MIMAT0015020	agcuacaguuacuuuugcacca							63.074	-0.0200937	1.00
miR-3148	hsa-miR-3148	MIMAT0015021	uggaaaaaacuggugugugcuu							78.5011	-0.0219852	1.00
miR-3149	hsa-miR-3149	MIMAT0015022	uuuguauggauauguguguguau							97.996	0.0378962	1.00
miR-3153	hsa-miR-3153	MIMAT0015026	ggggaaagcgaguagggacauuu							86.2877	0.0768833	0.15
miR-3154	hsa-miR-3154	MIMAT0015028	cagaaggggaguugggagcaga							125.928	0.0163307	1.00
miR-3155a	hsa-miR-3155a	MIMAT0015029	ccaggcucugcagugggaacu							100.99	0.000594584	1.00
miR-3156-5p	hsa-miR-3156-5p	MIMAT0015030	aaagaucuggaagugggagaca							90.7735	0.0247855	1.00
miR-3158-5p	hsa-miR-3158-5p	MIMAT0019211	ccugcagagaggaagcccuuc							119.709	-0.0359321	0.60
miR-3159	hsa-miR-3159	MIMAT0015033	uaggauuacaagugucggccac							70.1462	-0.0126015	1.00
miR-3161	hsa-miR-3161	MIMAT0015035	cugauaagaacagaggcccagau							67.291	-0.0148176	1.00
miR-3163	hsa-miR-3163	MIMAT0015037	uauaaaaugagggcaguaagac							75.5791	-0.0226331	1.00
miR-3164	hsa-miR-3164	MIMAT0015038	ugugacuuuaagggaaauggcg							62.6709	-0.00296195	1.00
miR-3165	hsa-miR-3165	MIMAT0015039	agguggaugcaaugugaccuca							66.5603	-0.0259175	1.00
miR-3166	hsa-miR-3166	MIMAT0015040	cgcagacaaugccuacuggccua							77.3991	0.00109592	1.00
miR-3167	hsa-miR-3167	MIMAT0015042	aggauuucagaaauacuggugu							73.6357	-0.0520575	1.00
miR-3170	hsa-miR-3170	MIMAT0015045	cugggguucugagacagacagu							118.693	-0.0263011	0.80
miR-3171	hsa-miR-3171	MIMAT0015046	agauguauggaaucuguauauauc							65.8103	-0.0115364	1.00
miR-1193	hsa-miR-1193	MIMAT0015049	gggaugguagaccggugacgugc							62.6188	-0.0122556	1.00
miR-323b-5p	hsa-miR-323b-5p	MIMAT0001630	agguuguccguggugaguucgca							64.3995	-0.00139983	1.00
miR-323b-3p	hsa-miR-323b-3p	MIMAT0015050	cccaauacacggucgaccucuu							91.4847	0.00352717	1.00
miR-3174	hsa-miR-3174	MIMAT0015051	uagugaguuagagaugcagagcc							68.1939	0.059108	0.94
miR-3175	hsa-miR-3175	MIMAT0015052	cggggagagaacgcagugacgu							115.056	0.0365935	0.69
miR-3176	hsa-miR-3176	MIMAT0015053	acuggccugggacuaccgg							84.0636	-0.0129749	1.00
miR-3177-5p	hsa-miR-3177-5p	MIMAT0019215	uguguacacacgugccaggcgcu							75.8693	0.00464901	1.00
miR-3177-3p	hsa-miR-3177-3p	MIMAT0015054	ugcacggcacuggggacacgu							121.602	-0.03435	0.84
miR-3179	hsa-miR-3179	MIMAT0015056	agaaggggugaaauuuaaacgu							77.6672	0.0311696	1.00
miR-3182	hsa-miR-3182	MIMAT0015062	gcuucuguaguguaguc							77.597	-0.0682073	0.81
miR-3185	hsa-miR-3185	MIMAT0015065	agaagaaggcggucggucugcgg							91.7819	0.019572	1.00
miR-3186-5p	hsa-miR-3186-5p	MIMAT0015067	caggcgucugucuacguggcuu							82.2276	0.0370113	0.94
miR-3186-3p	hsa-miR-3186-3p	MIMAT0015068	ucacgcggagagauggcuuug							64.7958	-0.00637776	1.00
miR-3187-5p	hsa-miR-3187-5p	MIMAT0019216	ccugggcagcguguggcugaagg							112.417	0.0587249	0.17
miR-3187-3p	hsa-miR-3187-3p	MIMAT0015069	uuggccauggggcugcgcgg							65.8217	-0.035232	0.98
miR-3188	hsa-miR-3188	MIMAT0015070	agaggcuuugugcggauacgggg							60.5586	-0.0210396	1.00
miR-3189-5p	hsa-miR-3189-5p	MIMAT0019217	ugccccaucugugcccuggguagga							46.1047	0.0698823	0.25
miR-3189-3p	hsa-miR-3189-3p	MIMAT0015071	cccuugggucugaugggguag							76.3284	-0.0111492	1.00
miR-3191-5p	hsa-miR-3191-5p	MIMAT0022732	cucucuggccgucuaccuucca							95.1051	0.0277741	0.90
miR-3191-3p	hsa-miR-3191-3p	MIMAT0015075	uggggacguagcuggccagacag							59.7067	-0.0083293	1.00
miR-3192-5p	hsa-miR-3192-5p	MIMAT0015076	ucugggagguuguagcaguggaa							80.0731	-0.0141764	1.00
miR-3192-3p	hsa-miR-3192-3p	MIMAT0027027	cucugaucgcccucucagcuc				150.703	0.0188665	0.66	144.851	0.0229125	1.00
miR-3193	hsa-miR-3193	MIMAT0015077	uccugcguaggaucugaggagu							72.3293	-0.00441659	1.00
miR-548x-3p	hsa-miR-548x-3p	MIMAT0015081	uaaaaacugcaauuacuuuc							86.1658	-0.00221781	1.00
miR-3198	hsa-miR-3198	MIMAT0015083	guggaguccuggggaauggaga							95.1993	0.0425429	0.51
miR-3199	hsa-miR-3199	MIMAT0015084	agggacugccuuaggagaaaguu							63.6309	-0.0519427	1.00
miR-3200-5p	hsa-miR-3200-5p	MIMAT0017392	aaucugagaaggcgcacaaggu							87.3305	-0.0426867	1.00
miR-3201	hsa-miR-3201	MIMAT0015086	gggauaugaagaaaaau							85.4518	-0.0094103	1.00
miR-514b-5p	hsa-miR-514b-5p	MIMAT0015087	uucucaagagggaggcaaucau							76.7284	-0.028655	1.00
miR-514b-3p	hsa-miR-514b-3p	MIMAT0015088	auugacaccucugugagugga							69.2298	-0.0649349	0.87
miR-3202	hsa-miR-3202	MIMAT0015089	uggaagggagaagagcuuuaau							98.5548	0.0507457	0.82
miR-4295	hsa-miR-4295	MIMAT0016844	cagugcaauguuuuccuu							74.9449	-0.0208587	1.00
miR-4296	hsa-miR-4296	MIMAT0016845	augugggcucaggcuca				163.471	-0.0266409	0.44	157.382	-0.0249403	0.90
miR-4297	hsa-miR-4297	MIMAT0016846	ugccuuccugucugug				141.105	-0.00361972	0.93	136.332	-0.00129301	1.00
miR-378c	hsa-miR-378c	MIMAT0016847	acuggacuuggagucagaagagugg				137.891	-0.0712372	6.13x10-3	135.36	-0.0710838	0.01
miR-4293	hsa-miR-4293	MIMAT0016848	cagccugacaggaacag							105.485	-0.044875	0.56
miR-4294	hsa-miR-4294	MIMAT0016849	gggagucuacagcaggg							115.155	-0.0123539	1.00
miR-4301	hsa-miR-4301	MIMAT0016850	ucccacuacuucacuuguga							67.0712	0.0218851	1.00
miR-4299	hsa-miR-4299	MIMAT0016851	gcuggugacaugagaggc							103.812	-0.028947	0.86
miR-4300	hsa-miR-4300	MIMAT0016853	ugggagcuggacuacuuc							43.8487	-0.0338755	1.00
miR-4304	hsa-miR-4304	MIMAT0016854	ccggcauguccagggca							116.952	-0.0162902	1.00
miR-4302	hsa-miR-4302	MIMAT0016855	ccaguguggcucagcgag							91.1667	-0.0469955	0.71
miR-4303	hsa-miR-4303	MIMAT0016856	uucugagcugaggacag							92.843	0.00313273	1.00
miR-4305	hsa-miR-4305	MIMAT0016857	ccuagacaccuccaguuc							117.148	-0.0132067	1.00
miR-4307	hsa-miR-4307	MIMAT0016860	aauguuuuuuccuguuucc							61.4676	-0.0225488	1.00
miR-4308	hsa-miR-4308	MIMAT0016861	ucccuggaguuucuucuu							96.0082	-0.0112357	1.00
miR-4310	hsa-miR-4310	MIMAT0016862	gcagcauucauguccc							93.6083	-0.0185344	1.00
miR-4311	hsa-miR-4311	MIMAT0016863	gaaagagagcugagugug							90.9256	-0.0689716	0.57
miR-4312	hsa-miR-4312	MIMAT0016864	ggccuuguuccugucccca							128.226	0.00462943	1.00
miR-4315	hsa-miR-4315	MIMAT0016866	ccgcuuucugagcuggac							114.976	-0.0118723	1.00
miR-4314	hsa-miR-4314	MIMAT0016868	cucugggaaaugggacag							104.04	0.00868926	1.00
miR-4318	hsa-miR-4318	MIMAT0016869	cacuguggguacaugcu							92.4117	-0.0147599	1.00
miR-4320	hsa-miR-4320	MIMAT0016871	gggauucuguagcuuccu							72.5237	-0.0454242	1.00
miR-4317	hsa-miR-4317	MIMAT0016872	acauugccagggaguuu							82.1522	-0.0411191	1.00
miR-4324	hsa-miR-4324	MIMAT0016876	cccugagacccuaaccuuaa							116.109	-0.0307665	0.71
miR-4256	hsa-miR-4256	MIMAT0016877	aucugaccugaugaaggu							92.9679	-0.0189973	1.00
miR-4259	hsa-miR-4259	MIMAT0016880	caguugggucuaggggucagga							78.6474	0.0229239	1.00
miR-4253	hsa-miR-4253	MIMAT0016882	agggcauguccagggggu				149.165	-0.0130869	0.74	144.449	-0.0107417	1.00
miR-4251	hsa-miR-4251	MIMAT0016883	ccugagaaaagggccaa							111.198	-0.0267883	1.00
miR-4254	hsa-miR-4254	MIMAT0016884	gccuggagcuacuccaccaucuc							63.6911	-0.0171809	1.00
miR-4255	hsa-miR-4255	MIMAT0016885	caguguucagagaugga							71.7875	-0.0211996	1.00
miR-4252	hsa-miR-4252	MIMAT0016886	ggccacugagucagcacca				157.616	0.0362753	0.13	153.366	0.0381054	0.18
miR-4325	hsa-miR-4325	MIMAT0016887	uugcacuugucucaguga							65.4357	-0.00653024	1.00
miR-4326	hsa-miR-4326	MIMAT0016888	uguuccucugucucccagac							95.6189	-0.0336006	0.89
miR-4327	hsa-miR-4327	MIMAT0016889	ggcuugcaugggggacugg							127.487	0.0244314	0.93
miR-4261	hsa-miR-4261	MIMAT0016890	aggaaacagggaccca							122.965	-0.0107759	1.00
miR-4265	hsa-miR-4265	MIMAT0016891	cugugggcucagcucuggg				151.019	-0.00301425	0.93	146.967	-0.000557752	1.00
miR-4266	hsa-miR-4266	MIMAT0016892	cuaggaggccuuggcc				151.03	0.00151451	0.98	145.019	0.00391764	1.00
miR-4262	hsa-miR-4262	MIMAT0016894	gacauucagacuaccug							75.1657	-0.00613683	1.00
miR-2355-5p	hsa-miR-2355-5p	MIMAT0016895	auccccagauacaauggacaa							89.2692	0.0159014	1.00
miR-2355-3p	hsa-miR-2355-3p	MIMAT0017950	auuguccuugcuguuuggagau							118.25	-0.0151744	1.00
miR-4268	hsa-miR-4268	MIMAT0016896	ggcuccuccucucaggaugug							103.162	-0.00706595	1.00
miR-4263	hsa-miR-4263	MIMAT0016898	auucuaagugccuuggcc							69.4868	-0.0551645	0.82
miR-4264	hsa-miR-4264	MIMAT0016899	acucagucauggucauu							100.196	-0.0547952	0.63
miR-4271	hsa-miR-4271	MIMAT0016901	gggggaagaaaaggugggg							16.6883	0.0252995	1.00
miR-4272	hsa-miR-4272	MIMAT0016902	cauucaacuagugauugu							90.3238	-0.0170045	1.00
miR-4273	hsa-miR-4273	MIMAT0016903	guguucucugauggacag							82.9909	-0.0316249	1.00
miR-4276	hsa-miR-4276	MIMAT0016904	cucagugacucaugugc							105.75	-0.00442872	1.00
miR-4275	hsa-miR-4275	MIMAT0016905	ccaauuaccacuucuuu							81.7735	-0.00273348	1.00
miR-4277	hsa-miR-4277	MIMAT0016908	gcaguucugagcacaguacac							86.982	-0.00325185	1.00
miR-4278	hsa-miR-4278	MIMAT0016910	cuaggggguuugcccuug							75.2057	-0.0154075	1.00
miR-4280	hsa-miR-4280	MIMAT0016911	gaguguaguucugagcagagc							64.0625	0.0187114	1.00
miR-4282	hsa-miR-4282	MIMAT0016912	uaaaauuugcauccagga							80.0776	0.0118696	1.00
miR-4283	hsa-miR-4283	MIMAT0016914	uggggcucagcgaguuu							55.6326	-0.00805264	1.00
miR-4287	hsa-miR-4287	MIMAT0016917	ucucccuugagggcacuuu							56.7761	-0.0210961	1.00
miR-4288	hsa-miR-4288	MIMAT0016918	uugucugcugaguuucc							42.7038	-0.0574045	1.00
miR-4289	hsa-miR-4289	MIMAT0016920	gcauugugcagggcuauca							58.1279	-0.0247307	1.00
miR-4329	hsa-miR-4329	MIMAT0016923	ccugagacccuaguuccac				146.615	-0.0368813	0.14	142.36	-0.0346442	0.29
miR-4330	hsa-miR-4330	MIMAT0016924	ccucagaucagagccuugc				163.045	-0.0180088	0.51	158.764	-0.0161975	1.00
miR-4328	hsa-miR-4328	MIMAT0016926	ccaguuuucccaggauu							86.3691	-0.0377611	1.00
miR-3605-5p	hsa-miR-3605-5p	MIMAT0017981	ugaggauggauagcaaggaagcc							60.5294	0.0281233	1.00
miR-3605-3p	hsa-miR-3605-3p	MIMAT0017982	ccuccguguuaccuguccucuag							74.2607	0.0246133	1.00
miR-3606-5p	hsa-miR-3606-5p	MIMAT0017983	uuagugaaggcuauuuuaauu							72.8389	-0.0395016	1.00
miR-3606-3p	hsa-miR-3606-3p	MIMAT0022965	aaaauuucuuucacuacuuag							71.8131	-0.0469556	1.00
miR-3607-5p	hsa-miR-3607-5p	MIMAT0017984	gcaugugaugaagcaaaucagu							89.6166	-0.0206148	1.00
miR-3607-3p	hsa-miR-3607-3p	MIMAT0017985	acuguaaacgcuuucugaug							72.1145	-0.0315854	1.00
miR-3609	hsa-miR-3609	MIMAT0017986	caaagugaugaguaauacuggcug							80.9555	-0.00641723	1.00
miR-3611	hsa-miR-3611	MIMAT0017988	uugugaagaaagaaauucuua							77.3089	-0.0286613	1.00
miR-3612	hsa-miR-3612	MIMAT0017989	aggaggcaucuugagaaaugga							80.9343	-0.0162266	1.00
miR-3614-5p	hsa-miR-3614-5p	MIMAT0017992	ccacuuggaucugaaggcugccc							67.5727	-0.0105406	1.00
miR-3614-3p	hsa-miR-3614-3p	MIMAT0017993	uagccuucagaucuugguguuuu							68.5383	-0.0235767	1.00
miR-3616-3p	hsa-miR-3616-3p	MIMAT0017996	cgagggcauuucaugaugcaggc							57.2581	-0.0249505	1.00
miR-3617-5p	hsa-miR-3617-5p	MIMAT0017997	aaagacauaguugcaagauggg							81.1308	0.0109475	1.00
miR-3617-3p	hsa-miR-3617-3p	MIMAT0022966	caucagcacccuauguccuuucu							72.0467	-0.0138003	1.00
miR-3618	hsa-miR-3618	MIMAT0017998	ugucuacauuaaugaaaagagc							66.5534	-0.0290715	1.00
miR-3619-5p	hsa-miR-3619-5p	MIMAT0017999	ucagcaggcaggcuggugcagc				164.643	-0.00298835	0.95	158.414	-0.000462966	1.00
miR-3619-3p	hsa-miR-3619-3p	MIMAT0019219	gggaccauccugccugcugugg							97.6734	0.0163845	1.00
miR-3646	hsa-miR-3646	MIMAT0018065	aaaaugaaaugagcccagccca							86.2194	0.00712115	1.00
miR-3649	hsa-miR-3649	MIMAT0018069	agggaccugagugucuaag							65.444	-0.0379754	1.00
miR-3650	hsa-miR-3650	MIMAT0018070	aggugugucuguagagucc							61.7141	-0.0412144	1.00
miR-3653	hsa-miR-3653	MIMAT0018073	cuaagaaguugacugaag							83.8006	-0.0143249	1.00
miR-3654	hsa-miR-3654	MIMAT0018074	gacuggacaagcugaggaa							131.593	0.0321177	0.83
miR-3655	hsa-miR-3655	MIMAT0018075	gcuugucgcugcgguguugcu							75.3641	-0.0160281	1.00
miR-3657	hsa-miR-3657	MIMAT0018077	ugugucccauuauuggugauu							61.651	0.0275995	1.00
miR-3658	hsa-miR-3658	MIMAT0018078	uuuaagaaaacaccauggagau							85.367	0.0236023	1.00
miR-3659	hsa-miR-3659	MIMAT0018080	ugaguguugucuacgagggca							57.0039	-0.00364953	1.00
miR-3660	hsa-miR-3660	MIMAT0018081	acugacaggagagcauuuuga							74.9679	-0.0163519	1.00
miR-3661	hsa-miR-3661	MIMAT0018082	ugaccugggacucggacagcug							83.1504	-0.0397062	0.86
miR-3662	hsa-miR-3662	MIMAT0018083	gaaaaugaugaguagugacugaug							86.7461	0.0279705	1.00
miR-3663-5p	hsa-miR-3663-5p	MIMAT0018084	gcuggucugcguggugcucgg				168.388	0.0533929	0.03	163.629	0.0554423	0.04
miR-3664-5p	hsa-miR-3664-5p	MIMAT0018086	aacucugucuucacucaugagu							75.9082	0.00503667	1.00
miR-3666	hsa-miR-3666	MIMAT0018088	cagugcaaguguagaugccga							78.9695	-0.0128289	1.00
miR-3668	hsa-miR-3668	MIMAT0018091	aauguagagauugaucaaaau							89.0424	-0.0407152	1.00
miR-3670	hsa-miR-3670	MIMAT0018093	agagcucacagcuguccuucucua				154.471	0.0156676	0.64	150.859	0.0196344	0.98
miR-3671	hsa-miR-3671	MIMAT0018094	aucaaauaaggacuagucugca							65.4235	-0.0200752	1.00
miR-3672	hsa-miR-3672	MIMAT0018095	augagacucauguaaaacaucuu							67.0752	-0.0232986	1.00
miR-3675-5p	hsa-miR-3675-5p	MIMAT0018098	uauggggcuucuguagagauuuc							64.446	0.0220951	1.00
miR-3675-3p	hsa-miR-3675-3p	MIMAT0018099	caucucuaaggaacucccccaa							76.304	0.0387634	0.98
miR-3678-3p	hsa-miR-3678-3p	MIMAT0018103	cugcagaguuuguacggaccgg							76.0557	-0.0170745	1.00
miR-3679-5p	hsa-miR-3679-5p	MIMAT0018104	ugaggauauggcagggaagggga							67.6367	0.0215429	1.00
miR-3679-3p	hsa-miR-3679-3p	MIMAT0018105	cuuccccccaguaaucuucauc							44.1273	-0.00357542	1.00
miR-3680-5p	hsa-miR-3680-5p	MIMAT0018106	gacucacucacaggauugugca							62.5526	-0.0057368	1.00
miR-3680-3p	hsa-miR-3680-3p	MIMAT0018107	uuuugcaugacccugggaguagg							66.4321	-0.00584111	1.00
miR-3681-5p	hsa-miR-3681-5p	MIMAT0018108	uaguggaugaugcacucugugc							83.3254	-0.0281247	1.00
miR-3682-5p	hsa-miR-3682-5p	MIMAT0019222	cuacuucuaccuguguuaucau							65.3757	0.00341343	1.00
miR-3682-3p	hsa-miR-3682-3p	MIMAT0018110	ugaugauacagguggagguag							82.8564	-0.0366661	1.00
miR-3683	hsa-miR-3683	MIMAT0018111	ugcgacauuggaaguaguauca							57.8225	0.00644382	1.00
miR-3684	hsa-miR-3684	MIMAT0018112	uuagaccuaguacacguccuu							72.4107	0.00412136	1.00
miR-3685	hsa-miR-3685	MIMAT0018113	uuuccuacccuaccugaagacu							44.8834	-0.0241737	1.00
miR-3686	hsa-miR-3686	MIMAT0018114	aucuguaagagaaaguaaauga							85.2833	0.0540225	1.00
miR-3688-5p	hsa-miR-3688-5p	MIMAT0019223	aguggcaaagucuuuccauau							70.5709	-0.0213281	1.00
miR-3689a-5p	hsa-miR-3689a-5p	MIMAT0018117	ugugauaucaugguuccuggga							82.3205	0.0408535	1.00
miR-3690	hsa-miR-3690	MIMAT0018119	accuggacccagcguagacaaag				138.81	0.0625529	0.04	134.864	0.0645894	0.06
miR-3691-5p	hsa-miR-3691-5p	MIMAT0018120	aguggaugauggagacucgguac							62.143	-0.0197776	1.00
miR-3691-3p	hsa-miR-3691-3p	MIMAT0019224	accaagucugcgucauccucuc							75.1753	-0.00480575	1.00
miR-3692-5p	hsa-miR-3692-5p	MIMAT0018121	ccugcuggucaggaguggauacug							84.6143	-0.00885936	1.00
miR-3692-3p	hsa-miR-3692-3p	MIMAT0018122	guuccacacugacacugcagaagu							71.9427	-0.0194483	1.00
miR-3713	hsa-miR-3713	MIMAT0018164	gguauccguuuggggauggu							67.8925	-0.0318463	1.00
miR-3689b-3p	hsa-miR-3689b-3p	MIMAT0018181	cugggaggugugauauuguggu							89.1111	0.0726886	0.13
miR-3908	hsa-miR-3908	MIMAT0018182	gagcaauguagguagacuguuu							70.6379	-0.0200468	1.00
miR-3909	hsa-miR-3909	MIMAT0018183	uguccucuagggccugcagucu							65.4416	-0.0113811	1.00
miR-3910	hsa-miR-3910	MIMAT0018184	aaaggcauaaaaccaagaca							92.3379	-0.00685529	1.00
miR-3913-5p	hsa-miR-3913-5p	MIMAT0018187	uuugggacugaucuugaugucu							60.9747	-0.0116161	1.00
miR-3914	hsa-miR-3914	MIMAT0018188	aaggaaccagaaaaugagaagu							86.2232	0.0035198	1.00
miR-3915	hsa-miR-3915	MIMAT0018189	uugaggaaaagauggucuuauu							73.0063	0.0187668	1.00
miR-3916	hsa-miR-3916	MIMAT0018190	aagaggaagaaauggcugguucucag							60.7838	0.0440072	0.94
miR-3917	hsa-miR-3917	MIMAT0018191	gcucggacugagcagguggg				165.256	0.0082324	0.85	159.88	0.0106863	1.00
miR-3919	hsa-miR-3919	MIMAT0018193	gcagagaacaaaggacucagu							84.9389	-0.016018	1.00
miR-3150b-5p	hsa-miR-3150b-5p	MIMAT0019226	caaccucgaggaucuccccagc							86.0214	0.00463457	1.00
miR-3920	hsa-miR-3920	MIMAT0018195	acugauuaucuuaacucucuga							50.5045	-0.0238334	1.00
miR-3921	hsa-miR-3921	MIMAT0018196	ucucugaguaccauaugccuugu							77.5428	-0.0207296	1.00
miR-3922-5p	hsa-miR-3922-5p	MIMAT0019227	ucaaggccagaggucccacagca							97.4662	0.0156183	1.00
miR-3922-3p	hsa-miR-3922-3p	MIMAT0018197	ucuggccuugacuugacucuuu							58.7844	-0.0336166	1.00
miR-3923	hsa-miR-3923	MIMAT0018198	aacuaguaauguuggauuaggg							74.1939	-0.0402404	1.00
miR-3924	hsa-miR-3924	MIMAT0018199	auauguauaugugacugcuacu							54.1817	-0.0308445	1.00
miR-3925-5p	hsa-miR-3925-5p	MIMAT0018200	aagagaacugaaaguggagccu							77.8053	-0.0273637	1.00
miR-3926	hsa-miR-3926	MIMAT0018201	uggccaaaaagcaggcagaga							88.3731	-0.0131671	1.00
miR-3927-5p	hsa-miR-3927-5p	MIMAT0022970	gccuaucacauaucugccugu							65.8503	-0.00170075	1.00
miR-676-5p	hsa-miR-676-5p	MIMAT0018203	ucuucaaccucaggacuugca							72.1589	-0.0210539	1.00
miR-676-3p	hsa-miR-676-3p	MIMAT0018204	cuguccuaagguuguugaguu							68.4561	-0.0224453	1.00
miR-3928-5p	hsa-miR-3928-5p	MIMAT0027037	ugaagcucuaagguuccgccugc							81.5364	-0.00384551	1.00
miR-3928-3p	hsa-miR-3928-3p	MIMAT0018205	ggaggaaccuuggagcuucggc							57.6335	0.0205506	1.00
miR-3929	hsa-miR-3929	MIMAT0018206	gaggcugaugugaguagaccacu							98.6605	0.0229767	1.00
miR-3934-5p	hsa-miR-3934-5p	MIMAT0018349	ucagguguggaaacugaggcag				164.135	0.0523303	0.08	159.317	0.0547121	0.12
miR-3934-3p	hsa-miR-3934-3p	MIMAT0022975	ugcucagguugcacagcuggga							83.2379	-0.027957	1.00
miR-3935	hsa-miR-3935	MIMAT0018350	uguagauacgagcaccagccac							54.4202	0.0307334	1.00
miR-3936	hsa-miR-3936	MIMAT0018351	uaagggguguauggcagaugca							60.0729	-0.0086651	1.00
miR-3938	hsa-miR-3938	MIMAT0018353	aauucccuuguagauaacccgg							66.8546	-0.024649	1.00
miR-548y	hsa-miR-548y	MIMAT0018354	aaaaguaaucacuguuuuugcc							90.4881	0.000456991	1.00
miR-3939	hsa-miR-3939	MIMAT0018355	uacgcgcagaccacaggauguc							117.599	-0.0107638	1.00
miR-3941	hsa-miR-3941	MIMAT0018357	uuacacacaacugaggaucaua							67.0555	-0.0243765	1.00
miR-3942-5p	hsa-miR-3942-5p	MIMAT0018358	aagcaauacuguuaccugaaau							70.9069	0.00158221	1.00
miR-3944-5p	hsa-miR-3944-5p	MIMAT0019231	ugugcagcaggccaaccgaga							65.466	0.00853311	1.00
miR-3945	hsa-miR-3945	MIMAT0018361	agggcauaggagaggguugauau							73.2799	0.0412426	1.00
miR-642b-5p	hsa-miR-642b-5p	MIMAT0022736	gguucccucuccaaaugugucu							54.4402	0.00224816	1.00
miR-550b-2-5p	hsa-miR-550b-2-5p	MIMAT0022737	augugccugagggaguaagaca							76.601	0.0174043	1.00
miR-548ab	hsa-miR-548ab	MIMAT0018928	aaaaguaauuguggauuuugcu							64.8863	-0.047758	1.00
miR-4419a	hsa-miR-4419a	MIMAT0018931	ugagggaggagacugca				149.465	0.0481579	0.10	145.512	0.054122	0.10
miR-4420	hsa-miR-4420	MIMAT0018933	gucacugaugucuguagcugag							80.228	0.0375026	1.00
miR-4422	hsa-miR-4422	MIMAT0018935	aaaagcaucaggaaguaccca							73.9439	-0.0126424	1.00
miR-4423-5p	hsa-miR-4423-5p	MIMAT0019232	aguugccuuuuuguucccaugc							79.5928	-0.00692216	1.00
miR-4423-3p	hsa-miR-4423-3p	MIMAT0018936	auaggcaccaaaaagcaacaa							75.9688	-0.0112341	1.00
miR-4424	hsa-miR-4424	MIMAT0018939	agaguuaacucaaaauggacua							70.3327	-0.0178321	1.00
miR-4425	hsa-miR-4425	MIMAT0018940	uguugggauucagcaggaccau							73.9103	-0.0628443	0.54
miR-4427	hsa-miR-4427	MIMAT0018942	ucugaauagagucugaagagu							71.3775	-0.0243546	1.00
miR-4428	hsa-miR-4428	MIMAT0018943	caaggagacgggaacauggagc							91.4878	0.0119859	1.00
miR-548ad	hsa-miR-548ad	MIMAT0018946	gaaaacgacaaugacuuuugca							117.848	0.0114407	1.00
miR-4431	hsa-miR-4431	MIMAT0018947	gcgacucugaaaacuagaaggu							65.236	0.0139128	1.00
miR-4432	hsa-miR-4432	MIMAT0018948	aaagacucugcaagaugccu							76.7787	-0.0186697	1.00
miR-4434	hsa-miR-4434	MIMAT0018950	aggagaaguaaaguagaa							94.6768	0.040724	1.00
miR-4435	hsa-miR-4435	MIMAT0018951	auggccagagcucacacagagg							77.122	0.0123872	1.00
miR-4437	hsa-miR-4437	MIMAT0018953	ugggcucaggguacaaagguu							74.9514	0.00216463	1.00
miR-4438	hsa-miR-4438	MIMAT0018956	cacaggcuuagaaaagacagu							92.1638	0.00781328	1.00
miR-4439	hsa-miR-4439	MIMAT0018957	gugacugauaccuuggaggcau							68.6942	-0.0268275	1.00
miR-4440	hsa-miR-4440	MIMAT0018958	ugucguggggcuugcuggcuug							113.921	0.0647636	0.12
miR-4441	hsa-miR-4441	MIMAT0018959	acagggaggagauugua							83.3428	-0.00849285	1.00
miR-4444	hsa-miR-4444	MIMAT0018962	cucgaguuggaagaggcg							112.268	0.000790079	1.00
miR-4446-5p	hsa-miR-4446-5p	MIMAT0019233	auuucccugccauucccuuggc							92.8916	-0.0355709	0.93
miR-4446-3p	hsa-miR-4446-3p	MIMAT0018965	cagggcuggcagugacaugggu							133.557	0.0318966	0.70
miR-548ag	hsa-miR-548ag	MIMAT0018969	aaagguaauugugguuucugc							70.8141	-0.0341378	1.00
miR-4450	hsa-miR-4450	MIMAT0018971	uggggauuuggagaagugguga							57.3141	0.0119561	1.00
miR-4451	hsa-miR-4451	MIMAT0018973	ugguagagcugaggaca							46.9488	0.00142037	1.00
miR-4452	hsa-miR-4452	MIMAT0018974	uugaauucuuggccuuaagugau							100.305	0.0568618	0.56
miR-4453	hsa-miR-4453	MIMAT0018975	gagcuuggucuguagcgguu							73.1296	0.0133993	1.00
miR-4455	hsa-miR-4455	MIMAT0018977	aggguguguguguuuuu							68.8103	-0.00452658	1.00
miR-4456	hsa-miR-4456	MIMAT0018978	ccugguggcuuccuuuu							65.4413	-0.026985	1.00
miR-4457	hsa-miR-4457	MIMAT0018979	ucacaagguauugacuggcgua							75.1252	-0.0148941	1.00
miR-4458	hsa-miR-4458	MIMAT0018980	agagguagguguggaagaa							81.8966	0.0486405	0.99
miR-4460	hsa-miR-4460	MIMAT0018982	auagugguugugaauuuaccuu							70.4787	0.00469251	1.00
miR-378h	hsa-miR-378h	MIMAT0018984	acuggacuuggugucagaugg							80.7569	-0.0105844	1.00
miR-4462	hsa-miR-4462	MIMAT0018986	ugacacggaggguggcuugggaa							68.8073	-0.0220978	1.00
miR-4464	hsa-miR-4464	MIMAT0018988	aagguuuggauagaugcaaua							75.0469	-0.0184719	1.00
miR-4465	hsa-miR-4465	MIMAT0018992	cucaaguagucugaccagggga							70.3421	-0.0327951	1.00
miR-4467	hsa-miR-4467	MIMAT0018994	uggcggcgguaguuaugggcuu							80.7374	-0.00248995	1.00
miR-4468	hsa-miR-4468	MIMAT0018995	agagcagaaggaugagau							101.838	-0.0130358	1.00
miR-4470	hsa-miR-4470	MIMAT0018997	uggcaaacguggaagccgaga							72.9491	0.0232294	1.00
miR-4471	hsa-miR-4471	MIMAT0018998	ugggaacuuaguagagguuuaa							62.5462	-0.0463231	1.00
miR-4472	hsa-miR-4472	MIMAT0018999	ggugggggguguuguuuu							89.9747	0.0950509	4.18x10-4
miR-4473	hsa-miR-4473	MIMAT0019000	cuagugcucuccguuacaagua							88.1561	0.0146943	1.00
miR-4474-3p	hsa-miR-4474-3p	MIMAT0019001	uuguggcuggucaugaggcuaa							90.1876	-0.0236429	1.00
miR-4475	hsa-miR-4475	MIMAT0019002	caagggaccaagcauucauuau							63.7467	0.00574561	1.00
miR-4476	hsa-miR-4476	MIMAT0019003	caggaaggauuuagggacaggc							83.5677	-0.014939	1.00
miR-4477a	hsa-miR-4477a	MIMAT0019004	cuauuaaggacauuugugauuc							71.9059	-0.0425721	1.00
miR-4477b	hsa-miR-4477b	MIMAT0019005	auuaaggacauuugugauugau							77.9111	-0.0171243	1.00
miR-3689f	hsa-miR-3689f	MIMAT0019010	ugugauaucgugcuuccuggga							81.9597	0.0329051	1.00
miR-4480	hsa-miR-4480	MIMAT0019014	agccaaguggaaguuacuuua							51.5157	-0.00243095	1.00
miR-4482-5p	hsa-miR-4482-5p	MIMAT0019016	aacccagugggcuauggaaaug							64.8662	0.00857391	1.00
miR-4482-3p	hsa-miR-4482-3p	MIMAT0020958	uuucuauuucucaguggggcuc							62.1599	0.00543025	1.00
miR-4483	hsa-miR-4483	MIMAT0019017	gggguggucuguuguug							57.1881	-0.0221087	1.00
miR-4487	hsa-miR-4487	MIMAT0019021	agagcuggcugaagggcag							136.434	0.0400009	0.60
miR-4489	hsa-miR-4489	MIMAT0019023	uggggcuagugaugcaggacg							68.9561	0.0216212	1.00
miR-548al	hsa-miR-548al	MIMAT0019024	aacggcaaugacuuuuguacca							70.0116	-0.0161017	1.00
miR-4490	hsa-miR-4490	MIMAT0019025	ucugguaagagauuugggcaua							58.5447	0.00882141	1.00
miR-4491	hsa-miR-4491	MIMAT0019026	aauguggacuggugugaccaaa							79.2304	-0.0282919	1.00
miR-4493	hsa-miR-4493	MIMAT0019028	agaaggccuuuccaucucugu							79.9788	-0.00775498	1.00
miR-4494	hsa-miR-4494	MIMAT0019029	ccagacuguggcugaccagagg							62.0887	-0.0135862	1.00
miR-4495	hsa-miR-4495	MIMAT0019030	aauguaaacaggcuuuuugcu							71.1475	-0.0457419	1.00
miR-4498	hsa-miR-4498	MIMAT0019033	ugggcuggcagggcaagugcug							73.8765	0.0427764	0.46
miR-4419b	hsa-miR-4419b	MIMAT0019034	gaggcugaaggaagaugg							120.421	0.019147	1.00
miR-4499	hsa-miR-4499	MIMAT0019035	aagacugagaggaggga				154.486	0.020647	0.67	147.753	0.0255255	1.00
miR-4500	hsa-miR-4500	MIMAT0019036	ugagguaguaguuucuu							70.5864	-0.0239156	1.00
miR-4501	hsa-miR-4501	MIMAT0019037	uaugugaccucggaugaauca							63.7935	-0.0235395	1.00
miR-4503	hsa-miR-4503	MIMAT0019039	uuuaagcaggaaauagaauuua							42.6455	0.0579409	1.00
miR-4504	hsa-miR-4504	MIMAT0019040	ugugacaauagagaugaacaug							47.9184	-0.00673528	1.00
miR-4506	hsa-miR-4506	MIMAT0019042	aaauggguggucugaggcaa							84.37	-0.012348	1.00
miR-4509	hsa-miR-4509	MIMAT0019046	acuaaaggauauagaagguuuu							55.4144	0.0198618	1.00
miR-4510	hsa-miR-4510	MIMAT0019047	ugagggaguaggauguaugguu							67.4106	-0.0514109	1.00
miR-4511	hsa-miR-4511	MIMAT0019048	gaagaacuguugcauuugcccu							78.5985	-0.0550597	0.87
miR-4513	hsa-miR-4513	MIMAT0019050	agacugacggcuggaggcccau							109.816	0.00516841	1.00
miR-4514	hsa-miR-4514	MIMAT0019051	acaggcaggauuggggaa							104.106	0.00110584	1.00
miR-4517	hsa-miR-4517	MIMAT0019054	aaauaugaugaaacucacagcugag							88.5093	0.00191489	1.00
miR-4518	hsa-miR-4518	MIMAT0019055	gcucagggaugauaacugugcugaga							98.3203	0.00095131	1.00
miR-4520a-5p	hsa-miR-4520a-5p	MIMAT0019235	ccugcguguuuucuguccaa							67.0835	-0.00934115	1.00
miR-4521	hsa-miR-4521	MIMAT0019058	gcuaaggaaguccugugcucag							87.42	-0.00138647	1.00
miR-4524a-5p	hsa-miR-4524a-5p	MIMAT0019062	auagcagcaugaaccugucuca							65.3758	-0.0309855	1.00
miR-4525	hsa-miR-4525	MIMAT0019064	ggggggaugugcaugcugguu							0.0387019	-0.0245335	1.00
miR-4527	hsa-miR-4527	MIMAT0019066	uggucugcaaagagaugacugu							69.4098	-0.0353235	1.00
miR-4528	hsa-miR-4528	MIMAT0019067	ucauuauauguaugaucuggac							72.0449	-0.0155949	1.00
miR-4531	hsa-miR-4531	MIMAT0019070	auggagaaggcuucuga							81.919	-0.0140528	1.00
miR-4533	hsa-miR-4533	MIMAT0019072	uggaaggagguugccggacgcu							90.7855	0.022592	1.00
miR-1587	hsa-miR-1587	MIMAT0019077	uugggcugggcuggguuggg							120.226	0.0587287	0.02
miR-4536-5p	hsa-miR-4536-5p	MIMAT0019078	ugugguagauauaugcacgau							66.4367	-0.0477375	1.00
miR-548an	hsa-miR-548an	MIMAT0019079	aaaaggcauugugguuuuug							64.1382	0.00556009	1.00
miR-4538	hsa-miR-4538	MIMAT0019081	gagcuuggaugagcugggcuga							99.3844	0.0516972	0.56
miR-4540	hsa-miR-4540	MIMAT0019083	uuaguccugccuguagguuua							57.1612	-0.0243912	1.00
miR-3973	hsa-miR-3973	MIMAT0019358	acaaaguacagcauuagccuuag							83.2244	0.00324581	1.00
miR-3974	hsa-miR-3974	MIMAT0019359	aaaggucauuguaagguuaaugc							66.5911	-0.0142159	1.00
miR-3975	hsa-miR-3975	MIMAT0019360	ugaggcuaaugcacuacuucac							65.4122	-0.000738002	1.00
miR-3976	hsa-miR-3976	MIMAT0019361	uauagagagcaggaagauuaaugu							83.7431	-0.0112348	1.00
miR-3977	hsa-miR-3977	MIMAT0019362	gugcuucaucguaauuaaccuua							66.9375	-0.0215244	1.00
miR-3978	hsa-miR-3978	MIMAT0019363	guggaaagcaugcauccagggugu							90.3705	-0.0535304	0.60
miR-4632-3p	hsa-miR-4632-3p	MIMAT0019688	ugccgcccucucgcugcucuag							105.87	-0.00909794	1.00
miR-4636	hsa-miR-4636	MIMAT0019693	aacucguguucaaagccuuuag							73.736	-0.0272528	1.00
miR-4637	hsa-miR-4637	MIMAT0019694	uacuaacugcagauucaaguga							73.9543	-0.0176386	1.00
miR-4638-5p	hsa-miR-4638-5p	MIMAT0019695	acucggcugcgguggacaagu							78.3352	-0.0161885	1.00
miR-4639-5p	hsa-miR-4639-5p	MIMAT0019697	uugcuaaguaggcugagauuga							75.6283	0.0286695	1.00
miR-4639-3p	hsa-miR-4639-3p	MIMAT0019698	ucacucucaccuugcuuugc							71.7548	0.00775406	1.00
miR-4641	hsa-miR-4641	MIMAT0019701	ugcccaugccauacuuuugccuca							58.1821	0.015327	1.00
miR-4642	hsa-miR-4642	MIMAT0019702	auggcaucguccccugguggcu							67.2721	0.00181626	1.00
miR-4643	hsa-miR-4643	MIMAT0019703	gacacaugaccauaaaugcuaa							72.6195	-0.0372419	1.00
miR-4645-3p	hsa-miR-4645-3p	MIMAT0019706	agacaguaguucuugccugguu							68.3871	-0.0367142	1.00
miR-4647	hsa-miR-4647	MIMAT0019709	gaagauggugcugugcugaggaa							63.487	0.0534397	1.00
miR-4648	hsa-miR-4648	MIMAT0019710	ugugggacugcaaaugggag							64.9455	-0.00916734	1.00
miR-4649-5p	hsa-miR-4649-5p	MIMAT0019711	ugggcgaggggugggcucucagag							76.2442	0.0259482	1.00
miR-4649-3p	hsa-miR-4649-3p	MIMAT0019712	ucugaggccugccucucccca							112.304	0.0240461	0.98
miR-4650-3p	hsa-miR-4650-3p	MIMAT0019714	agguagaaugaggccugacau							69.5607	-0.0294725	1.00
miR-4653-5p	hsa-miR-4653-5p	MIMAT0019718	ucucugagcaaggcuuaacacc							66.8443	-0.0555589	0.89
miR-4653-3p	hsa-miR-4653-3p	MIMAT0019719	uggaguuaaggguugcuuggaga							69.6848	0.00695388	1.00
miR-4654	hsa-miR-4654	MIMAT0019720	ugugggaucuggaggcaucugg							107.952	-0.034496	0.60
miR-4657	hsa-miR-4657	MIMAT0019724	aauguggaaguggucugaggcau							71.7395	0.00285973	1.00
miR-4658	hsa-miR-4658	MIMAT0019725	gugaguguggauccuggaggaau							70.9686	0.0130377	1.00
miR-4659a-5p	hsa-miR-4659a-5p	MIMAT0019726	cugccaugucuaagaagaaaac							57.3389	-0.0337592	1.00
miR-4660	hsa-miR-4660	MIMAT0019728	ugcagcucugguggaaaauggag							78.6279	0.0266448	1.00
miR-4661-5p	hsa-miR-4661-5p	MIMAT0019729	aacuagcucuguggauccugac							74.8244	-0.0299402	1.00
miR-4662a-3p	hsa-miR-4662a-3p	MIMAT0019732	aaagauagacaauuggcuaaau							83.4186	-0.0309119	1.00
miR-4659b-5p	hsa-miR-4659b-5p	MIMAT0019733	uugccaugucuaagaagaa							61.0358	-0.043301	1.00
miR-4663	hsa-miR-4663	MIMAT0019735	agcugagcuccauggacgugcagu							67.4692	-0.0279687	1.00
miR-4664-5p	hsa-miR-4664-5p	MIMAT0019737	uggggugcccacuccgcaaguu							44.8754	0.00477031	1.00
miR-4666a-5p	hsa-miR-4666a-5p	MIMAT0019741	auacaugucagauuguaugcc							61.0467	-0.0436479	1.00
miR-4668-5p	hsa-miR-4668-5p	MIMAT0019745	agggaaaaaaaaaaggauuuguc				164.261	0.0236561	0.38	161.442	0.0240932	0.77
miR-4668-3p	hsa-miR-4668-3p	MIMAT0019746	gaaaauccuuuuuguuuuuccag				160.326	-0.00504744	0.89	156.49	-0.00323019	1.00
miR-219b-3p	hsa-miR-219b-3p	MIMAT0019748	agaauugcguuuggacaaucagu							81.9821	-0.0414226	1.00
miR-4669	hsa-miR-4669	MIMAT0019749	uguguccgggaaguggaggagg							89.273	0.0239732	1.00
miR-4670-5p	hsa-miR-4670-5p	MIMAT0019750	aagcgaccaugauguaacuuca							65.6902	-0.0130691	1.00
miR-4671-5p	hsa-miR-4671-5p	MIMAT0019752	accgaagacugugcgcuaaucu							65.3913	-0.0226585	1.00
miR-4671-3p	hsa-miR-4671-3p	MIMAT0019753	uuagugcauagucuuuggucu							78.0849	-0.0124134	1.00
miR-4672	hsa-miR-4672	MIMAT0019754	uuacacagcuggacagaggca							90.2967	-0.0410109	1.00
miR-4675	hsa-miR-4675	MIMAT0019757	ggggcugugauugaccagcagg							46.3826	-0.00307159	1.00
miR-4677-5p	hsa-miR-4677-5p	MIMAT0019760	uuguucuuuggucuuucagcca							89.8298	-0.0410306	1.00
miR-4677-3p	hsa-miR-4677-3p	MIMAT0019761	ucugugagaccaaagaacuacu							74.7488	-0.0427939	1.00
miR-4678	hsa-miR-4678	MIMAT0019762	aagguauuguucagacuuauga							72.9989	-0.0513429	1.00
miR-4679	hsa-miR-4679	MIMAT0019763	ucugugauagagauucuuugcu							69.2199	-0.071206	0.82
miR-4680-5p	hsa-miR-4680-5p	MIMAT0019764	agaacucuugcagucuuagaugu							70.0921	-0.0129442	1.00
miR-4680-3p	hsa-miR-4680-3p	MIMAT0019765	ucugaauuguaagaguuguua							56.8007	-0.0581466	1.00
miR-4682	hsa-miR-4682	MIMAT0019767	ucugaguuccuggagccuggucu							76.0437	-0.00282589	1.00
miR-4683	hsa-miR-4683	MIMAT0019768	uggagauccagugcucgcccgau							75.4651	-0.0275078	1.00
miR-4684-5p	hsa-miR-4684-5p	MIMAT0019769	cucucuacugacuugcaacaua				141.069	0.0078693	0.84	137.663	0.00988871	1.00
miR-4685-5p	hsa-miR-4685-5p	MIMAT0019771	cccagggcuuggaguggggcaagguu							83.8289	-0.0142217	1.00
miR-4685-3p	hsa-miR-4685-3p	MIMAT0019772	ucucccuuccugcccuggcuag							129.658	-0.00342401	1.00
miR-4686	hsa-miR-4686	MIMAT0019773	uaucugcugggcuuucugguguu							73.1986	-0.026849	1.00
miR-4687-3p	hsa-miR-4687-3p	MIMAT0019775	uggcuguuggagggggcaggc							110.639	0.0245727	0.98
miR-4690-3p	hsa-miR-4690-3p	MIMAT0019780	gcagcccagcugaggccucug				167.447	0.0399835	0.16	162.321	0.0414333	0.26
miR-4691-5p	hsa-miR-4691-5p	MIMAT0019781	guccuccaggccaugagcugcgg							95.0294	0.0317802	1.00
miR-4691-3p	hsa-miR-4691-3p	MIMAT0019782	ccagccacggacugagagugcau							71.2314	0.0133219	1.00
miR-4692	hsa-miR-4692	MIMAT0019783	ucaggcaguguggguaucagau							73.6877	-0.0429868	1.00
miR-4693-5p	hsa-miR-4693-5p	MIMAT0019784	auacugugaauuucacugucaca							81.7569	-0.0230886	1.00
miR-4693-3p	hsa-miR-4693-3p	MIMAT0019785	ugagaguggaauucacaguauuu							71.282	-0.0164225	1.00
miR-4694-5p	hsa-miR-4694-5p	MIMAT0019786	agguguuauccuauccauuugc							51.8865	-0.0385475	1.00
miR-4695-3p	hsa-miR-4695-3p	MIMAT0019789	ugaucucaccgcugccuccuuc							89.7535	-0.0334912	1.00
miR-4696	hsa-miR-4696	MIMAT0019790	ugcaagacggauacugucaucu							87.1845	-0.0453749	0.98
miR-4697-3p	hsa-miR-4697-3p	MIMAT0019792	ugucagugacuccugccccuuggu							112.143	-0.0486744	0.46
miR-4698	hsa-miR-4698	MIMAT0019793	ucaaaauguagaggaagacccca							62.7793	-0.00573044	1.00
miR-4699-3p	hsa-miR-4699-3p	MIMAT0019795	aauuuacucugcaaucuucucc				163.991	-0.0127213	0.71	159.622	-0.0108516	1.00
miR-4701-5p	hsa-miR-4701-5p	MIMAT0019798	uuggccaccacaccuaccccuu							91.3392	-0.0165874	1.00
miR-4701-3p	hsa-miR-4701-3p	MIMAT0019799	augggugauggguguggugu							89.9184	-0.0139712	1.00
miR-4703-5p	hsa-miR-4703-5p	MIMAT0019801	uagcaauacaguacaaauauagu							72.9245	0.00431151	1.00
miR-4704-5p	hsa-miR-4704-5p	MIMAT0019803	gacacuaggcaugugagugauu							77.8126	-0.0262881	1.00
miR-4704-3p	hsa-miR-4704-3p	MIMAT0019804	ucagucacauaucuagugucua							68.9785	-0.0257924	1.00
miR-4705	hsa-miR-4705	MIMAT0019805	ucaaucacuugguaauugcugu							76.8162	-0.0344625	1.00
miR-4707-5p	hsa-miR-4707-5p	MIMAT0019807	gccccggcgcgggcggguucugg							136.333	0.0100863	1.00
miR-4709-5p	hsa-miR-4709-5p	MIMAT0019811	acaacagugacuugcucuccaa							86.7811	0.023443	1.00
miR-4709-3p	hsa-miR-4709-3p	MIMAT0019812	uugaagaggaggugcucuguagc							76.7174	0.0363819	1.00
miR-203b-5p	hsa-miR-203b-5p	MIMAT0019813	uagugguccuaaacauuucaca							55.1993	-0.0423973	1.00
miR-203b-3p	hsa-miR-203b-3p	MIMAT0019814	uugaacuguuaagaaccacugga							63.6264	-0.0159554	1.00
miR-4711-3p	hsa-miR-4711-3p	MIMAT0019817	cgugucuucuggcuugau							66.37	0.00383549	1.00
miR-4712-5p	hsa-miR-4712-5p	MIMAT0019818	uccaguacaggucucucauuuc							62.0618	-0.0266534	1.00
miR-4714-5p	hsa-miR-4714-5p	MIMAT0019822	aacucugaccccuuagguugau							66.2029	-0.0369351	1.00
miR-4718	hsa-miR-4718	MIMAT0019831	agcuguaccugaaaccaagca							68.5553	-0.0060518	1.00
miR-4719	hsa-miR-4719	MIMAT0019832	ucacaaaucuauaauaugcagg							60.2473	-0.0396769	1.00
miR-4720-5p	hsa-miR-4720-5p	MIMAT0019833	ccuggcauauuugguauaacuu							50.9408	-0.0132105	1.00
miR-4720-3p	hsa-miR-4720-3p	MIMAT0019834	ugcuuaaguuguaccaaguau							80.6106	-0.00413689	1.00
miR-4722-5p	hsa-miR-4722-5p	MIMAT0019836	ggcaggagggcugugccagguug							110.316	0.0244698	1.00
miR-4723-5p	hsa-miR-4723-5p	MIMAT0019838	ugggggagccaugagauaagagca							43.4738	-0.00620626	1.00
miR-451b	hsa-miR-451b	MIMAT0019840	uagcaagagaaccauuaccauu							56.2916	-0.0485021	1.00
miR-4724-3p	hsa-miR-4724-3p	MIMAT0019842	guaccuucugguucagcuagu							61.7218	0.0093113	1.00
miR-4725-5p	hsa-miR-4725-5p	MIMAT0019843	agacccugcagccuucccacc				142.849	0.00187645	0.96	138.92	0.00385582	1.00
miR-4727-3p	hsa-miR-4727-3p	MIMAT0019848	auagugggaagcuggcagauuc							108.527	-0.013353	1.00
miR-4729	hsa-miR-4729	MIMAT0019851	ucauuuaucuguugggaagcua							58.9306	-0.0690626	0.98
miR-4730	hsa-miR-4730	MIMAT0019852	cuggcggagcccauuccaugcca							72.5381	0.0148041	1.00
miR-4731-5p	hsa-miR-4731-5p	MIMAT0019853	ugcugggggccacaugagugug							90.169	-0.00951361	1.00
miR-4731-3p	hsa-miR-4731-3p	MIMAT0019854	cacacaaguggcccccaacacu							52.0577	-0.0200245	1.00
miR-4732-5p	hsa-miR-4732-5p	MIMAT0019855	uguagagcagggagcaggaagcu							98.8844	-0.059983	0.55
miR-4733-3p	hsa-miR-4733-3p	MIMAT0019858	ccaccaggucuagcauugggau							67.6613	-0.0408107	1.00
miR-4735-5p	hsa-miR-4735-5p	MIMAT0019860	ccuaauuugaacaccuucggua							65.1457	-0.000691354	1.00
miR-4736	hsa-miR-4736	MIMAT0019862	aggcagguuaucugggcug							135.329	-0.0465345	0.71
miR-4737	hsa-miR-4737	MIMAT0019863	augcgaggaugcugacagug							96.0357	0.00317731	1.00
miR-3064-5p	hsa-miR-3064-5p	MIMAT0019864	ucuggcuguuguggugugcaa							74.419	0.010615	1.00
miR-3064-3p	hsa-miR-3064-3p	MIMAT0019865	uugccacacugcaacaccuuaca							69.3387	0.00584665	1.00
miR-4738-5p	hsa-miR-4738-5p	MIMAT0019866	accagcgcguuuucaguuucau							67.2592	-0.0189962	1.00
miR-4738-3p	hsa-miR-4738-3p	MIMAT0019867	ugaaacuggagcgccuggagga							74.2086	-0.0172741	1.00
miR-4742-5p	hsa-miR-4742-5p	MIMAT0019872	ucaggcaaagggauauuuacaga							65.9365	0.0196218	1.00
miR-4742-3p	hsa-miR-4742-3p	MIMAT0019873	ucuguauucuccuuugccugcag							56.6833	0.00341794	1.00
miR-4743-5p	hsa-miR-4743-5p	MIMAT0019874	uggccggaugggacaggaggcau							106.074	0.00649711	1.00
miR-4743-3p	hsa-miR-4743-3p	MIMAT0022978	uuucugucuuuucugguccag							73.3923	-0.0293525	1.00
miR-4744	hsa-miR-4744	MIMAT0019875	ucuaaagacuagacuucgcuaug							64.9048	0.0244673	1.00
miR-4747-5p	hsa-miR-4747-5p	MIMAT0019882	agggaaggaggcuuggucuuag							74.8318	0.0238362	1.00
miR-4747-3p	hsa-miR-4747-3p	MIMAT0019883	aaggcccgggcuuuccucccag							114.121	-0.0151262	1.00
miR-4748	hsa-miR-4748	MIMAT0019884	gagguuuggggaggauuugcu							72.8141	0.011755	1.00
miR-4750-5p	hsa-miR-4750-5p	MIMAT0019887	cucgggcggaggugguugagug							82.3923	-0.0232756	1.00
miR-4751	hsa-miR-4751	MIMAT0019888	agaggacccguagcugcuagaagg							82.6393	-0.00957373	1.00
miR-4752	hsa-miR-4752	MIMAT0019889	uuguggaucucaaggaugugcu							69.6701	0.0011612	1.00
miR-371b-5p	hsa-miR-371b-5p	MIMAT0019892	acucaaaagauggcggcacuuu							86.8955	-0.0069262	1.00
miR-371b-3p	hsa-miR-371b-3p	MIMAT0019893	aagugcccccacaguuugagugc							62.5668	-0.0168169	1.00
miR-499b-3p	hsa-miR-499b-3p	MIMAT0019898	aacaucacugcaagucuuaaca							50.0537	-0.0328151	1.00
miR-4756-5p	hsa-miR-4756-5p	MIMAT0019899	cagggaggcgcucacucucugcu							94.1344	0.0126154	1.00
miR-4759	hsa-miR-4759	MIMAT0019905	uaggacuagauguuggaauua							66.6959	-0.0203543	1.00
miR-4760-5p	hsa-miR-4760-5p	MIMAT0019906	uuuagauugaacaugaaguuag							110.31	-0.0160506	1.00
miR-4760-3p	hsa-miR-4760-3p	MIMAT0019907	aaauucauguucaaucuaaacc							87.1951	-0.0189809	1.00
miR-4761-5p	hsa-miR-4761-5p	MIMAT0019908	acaaggugugcaugccugacc							84.7885	0.0109233	1.00
miR-4761-3p	hsa-miR-4761-3p	MIMAT0019909	gagggcaugcgcacuuugucc							67.1076	-0.0163866	1.00
miR-4762-5p	hsa-miR-4762-5p	MIMAT0019910	ccaaaucuugaucagaagccu							86.5351	0.00115805	1.00
miR-4764-5p	hsa-miR-4764-5p	MIMAT0019914	uggauguggaaggaguuaucu							75.3879	-0.0179619	1.00
miR-4764-3p	hsa-miR-4764-3p	MIMAT0019915	uuaacuccuuucacacccaugg							52.2177	-0.012095	1.00
miR-4765	hsa-miR-4765	MIMAT0019916	ugagugauugauagcuauguuc							56.0918	-0.0859296	0.84
miR-4766-5p	hsa-miR-4766-5p	MIMAT0019917	ucugaaagagcaguugguguu							66.9456	-0.0584388	1.00
miR-4766-3p	hsa-miR-4766-3p	MIMAT0019918	auagcaauugcucuuuuggaa							52.9037	-0.0197347	1.00
miR-4768-5p	hsa-miR-4768-5p	MIMAT0019920	auucucucuggaucccauggau							66.8485	-0.0191133	1.00
miR-4769-5p	hsa-miR-4769-5p	MIMAT0019922	ggugggauggagagaagguaugag							76.5998	0.0693485	0.12
miR-4770	hsa-miR-4770	MIMAT0019924	ugagaugacacuguagcu							69.6471	-0.0182404	1.00
miR-4771	hsa-miR-4771	MIMAT0019925	agcagacuugaccuacaauua							55.0485	-0.0128531	1.00
miR-4772-5p	hsa-miR-4772-5p	MIMAT0019926	ugaucaggcaaaauugcagacu							75.707	0.0119282	1.00
miR-4773	hsa-miR-4773	MIMAT0019928	cagaacaggagcauagaaaggc							92.6475	-0.0246898	1.00
miR-4774-5p	hsa-miR-4774-5p	MIMAT0019929	ucugguauguaguagguaauaa							61.1075	-0.0174378	1.00
miR-4774-3p	hsa-miR-4774-3p	MIMAT0019930	auugccuaacaugugccagaa							66.0834	-0.019691	1.00
miR-4775	hsa-miR-4775	MIMAT0019931	uuaauuuuuuguuucggucacu							62.2581	-0.0145304	1.00
miR-4777-5p	hsa-miR-4777-5p	MIMAT0019934	uucuagaugagagauauauaua							65.4524	-0.0354968	1.00
miR-4777-3p	hsa-miR-4777-3p	MIMAT0019935	auaccucaucuagaaugcugua							59.2447	-0.00563556	1.00
miR-4778-3p	hsa-miR-4778-3p	MIMAT0019937	ucuucuuccuuugcagaguuga							59.5466	-0.0462528	1.00
miR-4779	hsa-miR-4779	MIMAT0019938	uaggagggaauaguaaaagcag							82.8619	-0.0450191	1.00
miR-4780	hsa-miR-4780	MIMAT0019939	acccuugagccugaucccuagc							85.7514	-0.0148962	1.00
miR-4436b-3p	hsa-miR-4436b-3p	MIMAT0019941	cagggcaggaagaaguggacaa							109.686	0.00862809	1.00
miR-4781-5p	hsa-miR-4781-5p	MIMAT0019942	uagcggggauuccaauauugg							98.8481	-0.039099	0.82
miR-4781-3p	hsa-miR-4781-3p	MIMAT0019943	aauguuggaauccucgcuagag							66.4564	-0.0245796	1.00
miR-4782-5p	hsa-miR-4782-5p	MIMAT0019944	uucuggauaugaagacaaucaa							60.5575	-0.0499012	1.00
miR-4783-3p	hsa-miR-4783-3p	MIMAT0019947	ccccgguguuggggcgcgucugc							97.1948	-0.00557857	1.00
miR-1245b-3p	hsa-miR-1245b-3p	MIMAT0019951	ucagaugaucuaaaggccuaua							64.7794	-0.0290174	1.00
miR-2467-5p	hsa-miR-2467-5p	MIMAT0019952	ugaggcucuguuagccuuggcuc							56.6881	-0.00944698	1.00
miR-2467-3p	hsa-miR-2467-3p	MIMAT0019953	agcagaggcagagaggcucagg				164.638	0.0316407	0.33	159.204	0.0340588	0.55
miR-4786-5p	hsa-miR-4786-5p	MIMAT0019954	ugagaccaggacuggaugcacc							79.4576	-0.00229201	1.00
miR-4786-3p	hsa-miR-4786-3p	MIMAT0019955	ugaagccagcucuggucugggc							102.325	0.00916604	1.00
miR-4788	hsa-miR-4788	MIMAT0019958	uuacggaccagcuaagggaggc							85.1608	0.0411568	0.87
miR-4789-5p	hsa-miR-4789-5p	MIMAT0019959	guauacaccugauauguguaug							83.0288	-0.0302329	1.00
miR-4789-3p	hsa-miR-4789-3p	MIMAT0019960	cacacauagcagguguauaua							82.6548	-0.00873265	1.00
miR-4791	hsa-miR-4791	MIMAT0019963	uggauaugaugacugaaa							75.2193	-0.0424975	1.00
miR-4793-3p	hsa-miR-4793-3p	MIMAT0019966	ucugcacugugaguuggcuggcu							73.4922	0.023471	1.00
miR-4794	hsa-miR-4794	MIMAT0019967	ucuggcuaucucacgagacugu							67.947	-0.0183771	1.00
miR-4796-5p	hsa-miR-4796-5p	MIMAT0019970	ugucuauacucugucacuuuac							63.3794	-0.0821682	0.60
miR-4799-5p	hsa-miR-4799-5p	MIMAT0019976	aucuaaaugcagcaugccaguc							65.6617	-0.0532647	1.00
miR-4801	hsa-miR-4801	MIMAT0019980	uacacaagaaaaccaaggcuca							34.032	-0.0290782	1.00
miR-4802-5p	hsa-miR-4802-5p	MIMAT0019981	uauggagguucuagaccauguu							65.5609	-0.00419454	1.00
miR-4802-3p	hsa-miR-4802-3p	MIMAT0019982	uacauggauggaaaccuucaagc							66.5587	-0.0246735	1.00
miR-4803	hsa-miR-4803	MIMAT0019983	uaacauaauaguguggauuga							76.9714	-0.0319428	1.00
miR-4804-5p	hsa-miR-4804-5p	MIMAT0019984	uuggacgguaagguuaagcaa							70.327	-0.0141791	1.00
miR-4999-5p	hsa-miR-4999-5p	MIMAT0021017	ugcuguauugucagguaguga							52.2637	-0.0350396	1.00
miR-5000-5p	hsa-miR-5000-5p	MIMAT0021019	caguucagaaguguuccugagu							68.0486	-0.0501566	0.99
miR-5001-3p	hsa-miR-5001-3p	MIMAT0021022	uucugccucuguccagguccuu							107.888	-0.0552733	0.30
miR-5002-5p	hsa-miR-5002-5p	MIMAT0021023	aauuugguuucugaggcacuuagu							86.5093	-0.0316006	1.00
miR-5002-3p	hsa-miR-5002-3p	MIMAT0021024	ugacugccucacugaccacuu							93.2731	0.000265697	1.00
miR-5003-5p	hsa-miR-5003-5p	MIMAT0021025	ucacaacaaccuugcaggguaga							83.5243	0.00996018	1.00
miR-5003-3p	hsa-miR-5003-3p	MIMAT0021026	uacuuuucuagguuguugggg							58.512	-0.00450665	1.00
miR-5004-5p	hsa-miR-5004-5p	MIMAT0021027	ugaggacagggcaaauucacga							70.7666	0.00764873	1.00
miR-5004-3p	hsa-miR-5004-3p	MIMAT0021028	cuuggauuuuccugggccucag							68.6194	-0.00611033	1.00
miR-548ao-5p	hsa-miR-548ao-5p	MIMAT0021029	agaaguaacuacgguuuuugca							67.9986	0.00232254	1.00
miR-548ao-3p	hsa-miR-548ao-3p	MIMAT0021030	aaagaccgugacuacuuuugca							85.7552	-0.0315978	1.00
miR-5006-3p	hsa-miR-5006-3p	MIMAT0021034	uuucccuuuccauccuggcag							91.1995	0.0105057	1.00
miR-5007-5p	hsa-miR-5007-5p	MIMAT0021035	uagagucuggcugauaugguuu							75.127	-0.0416211	1.00
miR-5007-3p	hsa-miR-5007-3p	MIMAT0021036	aucauaugaaccaaacucuaau							75.4308	-0.0519746	1.00
miR-5008-5p	hsa-miR-5008-5p	MIMAT0021039	ugaggcccuuggggcacagugg							91.2682	-0.0196824	1.00
miR-5009-5p	hsa-miR-5009-5p	MIMAT0021041	uuggacuuuuucagauuuggggau							89.6428	-0.00185627	1.00
miR-5009-3p	hsa-miR-5009-3p	MIMAT0021042	uccuaaaucugaaaguccaaaa							75.2038	-0.0281339	1.00
miR-5010-5p	hsa-miR-5010-5p	MIMAT0021043	agggggauggcagagcaaaauu							144.978	0.0322175	0.87
miR-5010-3p	hsa-miR-5010-3p	MIMAT0021044	uuuugugucucccauuccccag							82.8349	0.039602	0.84
miR-5011-5p	hsa-miR-5011-5p	MIMAT0021045	uauauauacagccaugcacuc							70.8441	-0.0616821	1.00
miR-5047	hsa-miR-5047	MIMAT0020541	uugcagcugcgguuguaaggu							86.61	-0.00775077	1.00
miR-5087	hsa-miR-5087	MIMAT0021079	ggguuuguagcuuugcuggcaug							65.2797	0.0367875	1.00
miR-5088-5p	hsa-miR-5088-5p	MIMAT0021080	cagggcucagggauuggauggagg							82.2133	0.0148282	1.00
miR-5088-3p	hsa-miR-5088-3p	MIMAT0027041	ucccuucuuccugggcccuca							127.918	0.0132025	1.00
miR-5089-3p	hsa-miR-5089-3p	MIMAT0022984	augcuacucggaaaucccacuga							46.1495	-0.0505162	1.00
miR-5090	hsa-miR-5090	MIMAT0021082	ccggggcagauugguguagggug							68.3433	0.0446486	0.80
miR-5091	hsa-miR-5091	MIMAT0021083	acggagacgacaagacugugcug							85.582	-0.0079743	1.00
miR-5094	hsa-miR-5094	MIMAT0021086	aaucagugaaugccuugaaccu							66.9094	0.0241978	1.00
miR-5186	hsa-miR-5186	MIMAT0021116	agagauugguagaaaucaggu							79.5067	-0.027684	1.00
miR-5187-5p	hsa-miR-5187-5p	MIMAT0021117	ugggaugagggauugaagugga							100.817	0.00165389	1.00
miR-5187-3p	hsa-miR-5187-3p	MIMAT0021118	acugaauccucuuuuccucag							65.8725	-0.0198119	1.00
miR-5188	hsa-miR-5188	MIMAT0021119	aaucggacccauuuaaaccggag							57.0789	0.000192209	1.00
miR-5189-5p	hsa-miR-5189-5p	MIMAT0021120	ucugggcacaggcggauggacagg							129.837	0.00633306	1.00
miR-5189-3p	hsa-miR-5189-3p	MIMAT0027088	ugccaaccgucagagcccaga							112.881	-0.0168777	1.00
miR-5190	hsa-miR-5190	MIMAT0021121	ccagugacugagcuggagcca				154.404	0.0191442	0.75	146.277	0.0209875	1.00
miR-5191	hsa-miR-5191	MIMAT0021122	aggauaggaagaaugaagugcu							82.045	0.0326614	1.00
miR-5192	hsa-miR-5192	MIMAT0021123	aggagaguggauuccagguggu							117.389	-0.022213	1.00
miR-5193	hsa-miR-5193	MIMAT0021124	uccuccucuaccucaucccagu							119.659	-0.0237937	0.93
miR-5194	hsa-miR-5194	MIMAT0021125	ugagggguuuggaaugggaugg							72.5479	-0.00829455	1.00
miR-5195-5p	hsa-miR-5195-5p	MIMAT0021126	aaccccuaaggcaacuggaugg							66.2851	-0.0439563	1.00
miR-5195-3p	hsa-miR-5195-3p	MIMAT0021127	auccaguucucugagggggcu							76.5336	-0.0343958	1.00
miR-5197-5p	hsa-miR-5197-5p	MIMAT0021130	caauggcacaaacucauucuuga							72.211	0.0285668	1.00
miR-5197-3p	hsa-miR-5197-3p	MIMAT0021131	aagaagagacugagucaucgaau							89.5765	-0.00032343	1.00
miR-4524b-5p	hsa-miR-4524b-5p	MIMAT0022255	auagcagcauaagccugucuc							70.4463	-0.00195635	1.00
miR-5571-5p	hsa-miR-5571-5p	MIMAT0022257	caauucucaaaggagccuccc							62.6647	-0.00296929	1.00
miR-5571-3p	hsa-miR-5571-3p	MIMAT0022258	guccuaggaggcuccucug							79.9321	0.0116163	1.00
miR-5572	hsa-miR-5572	MIMAT0022260	guuggggugcaggggucugcu							84.3027	0.011971	1.00
miR-548ar-3p	hsa-miR-548ar-3p	MIMAT0022266	uaaaacugcaguuauuuuugc							91.5693	-0.0217495	1.00
miR-548as-3p	hsa-miR-548as-3p	MIMAT0022268	uaaaacccacaauuauguuugu							72.8814	-0.03371	1.00
miR-5579-5p	hsa-miR-5579-5p	MIMAT0022269	uaugguacuccuuaagcuaac							57.1557	-0.0418117	1.00
miR-664b-5p	hsa-miR-664b-5p	MIMAT0022271	ugggcuaagggagaugauugggua							66.9072	0.0130344	1.00
miR-664b-3p	hsa-miR-664b-3p	MIMAT0022272	uucauuugccucccagccuaca							94.9597	-0.0151693	1.00
miR-5580-3p	hsa-miR-5580-3p	MIMAT0022274	cacauaugaagugagccagcac							73.2907	-0.0297659	1.00
miR-5581-5p	hsa-miR-5581-5p	MIMAT0022275	agccuuccaggagaaauggaga							76.7253	0.0347151	1.00
miR-5581-3p	hsa-miR-5581-3p	MIMAT0022276	uuccaugccuccuagaaguucc							71.5917	0.0169201	1.00
miR-5582-3p	hsa-miR-5582-3p	MIMAT0022280	uaaaacuuuaagugugccuagg				145.852	0.018521	0.56	141.962	0.020144	0.97
miR-5583-5p	hsa-miR-5583-5p	MIMAT0022281	aaacuaauauacccauauucug							65.7277	-0.0361316	1.00
miR-5584-5p	hsa-miR-5584-5p	MIMAT0022283	cagggaaaugggaagaacuaga							100.14	0.0235076	1.00
miR-5584-3p	hsa-miR-5584-3p	MIMAT0022284	uaguucuucccuuugcccaauu							80.3176	-0.00847263	1.00
miR-5585-5p	hsa-miR-5585-5p	MIMAT0022285	ugaaguaccagcuacucgagag							67.1525	-0.0314535	1.00
miR-5586-5p	hsa-miR-5586-5p	MIMAT0022287	uauccagcuuguuacuauaugc							56.3447	-0.068295	0.93
miR-5586-3p	hsa-miR-5586-3p	MIMAT0022288	cagagugacaagcugguuaaag							76.215	-0.000526333	1.00
miR-548au-3p	hsa-miR-548au-3p	MIMAT0022292	uggcaguuacuuuugcaccag							61.4744	0.0203738	1.00
miR-1295b-3p	hsa-miR-1295b-3p	MIMAT0022294	aauaggccacggaucugggcaa							66.6632	0.0204604	1.00
miR-5588-5p	hsa-miR-5588-5p	MIMAT0022295	acuggcauuagugggacuuuu							74.2553	-0.0156507	1.00
miR-5589-5p	hsa-miR-5589-5p	MIMAT0022297	ggcugggugcucuugugcagu							116.403	0.0357065	0.59
miR-5589-3p	hsa-miR-5589-3p	MIMAT0022298	ugcacauggcaaccuagcuccca							86.5422	0.0121008	1.00
miR-5590-5p	hsa-miR-5590-5p	MIMAT0022299	uugccauacauagacuuuauu							51.7827	-0.064167	1.00
miR-548av-5p	hsa-miR-548av-5p	MIMAT0022303	aaaaguacuugcggauuu							75.2936	-0.016777	1.00
miR-5680	hsa-miR-5680	MIMAT0022468	gagaaaugcuggacuaaucugc							66.0253	-0.0025891	1.00
miR-5682	hsa-miR-5682	MIMAT0022470	guagcaccuugcaggauaaggu							68.2338	-0.0354931	1.00
miR-548aw	hsa-miR-548aw	MIMAT0022471	gugcaaaagucaucacgguu				157.736	0.0145051	0.67	152.85	0.017061	1.00
miR-548ax	hsa-miR-548ax	MIMAT0022474	agaaguaauugcgguuuugcca							105.807	0.00739182	1.00
miR-5685	hsa-miR-5685	MIMAT0022475	acagcccagcaguuaucacggg							98.4269	-0.00155664	1.00
miR-5692c	hsa-miR-5692c	MIMAT0022476	aauaauaucacaguagguguac							62.5173	-0.013571	1.00
miR-5687	hsa-miR-5687	MIMAT0022478	uuagaacguuuuagggucaaau							65.5259	-0.00357141	1.00
miR-5688	hsa-miR-5688	MIMAT0022479	uaacaaacaccuguaaaacagc							59.9846	0.01398	1.00
miR-5689	hsa-miR-5689	MIMAT0022481	agcauacaccuguaguccuaga							88.9136	0.00239939	1.00
miR-5690	hsa-miR-5690	MIMAT0022482	ucagcuacuaccucuauuagg							54.4122	-0.0475292	1.00
miR-5691	hsa-miR-5691	MIMAT0022483	uugcucugagcuccgagaaagc							71.4931	-0.0277013	1.00
miR-5692a	hsa-miR-5692a	MIMAT0022484	caaauaauaccacagugggugu							77.1798	-0.037752	1.00
miR-4666b	hsa-miR-4666b	MIMAT0022485	uugcaugucagauuguaauuccc							56.9193	-0.0295165	1.00
miR-5693	hsa-miR-5693	MIMAT0022486	gcaguggcucugaaaugaacuc							64.2893	-0.00769064	1.00
miR-5695	hsa-miR-5695	MIMAT0022488	acuccaagaagaaucuagacag							67.9603	-0.0504149	1.00
miR-5696	hsa-miR-5696	MIMAT0022489	cucauuuaaguagucugaugcc							57.9066	-0.0209931	1.00
miR-5697	hsa-miR-5697	MIMAT0022490	ucaaguaguuucaugauaaagg							61.5824	-0.015122	1.00
miR-5698	hsa-miR-5698	MIMAT0022491	ugggggagugcagugauugugg							77.629	0.0844637	0.01
miR-5699-5p	hsa-miR-5699-5p	MIMAT0027103	ugccccaacaaggaaggacaag							46.259	0.0319863	1.00
miR-5700	hsa-miR-5700	MIMAT0022493	uaaugcauuaaauuauugaagg							51.9949	-0.0210312	1.00
miR-5701	hsa-miR-5701	MIMAT0022494	uuauugucacguucugauu							64.1542	-0.0206616	1.00
miR-5702	hsa-miR-5702	MIMAT0022495	ugagucagcaacauaucccaug							52.8978	-0.0132839	1.00
miR-5692b	hsa-miR-5692b	MIMAT0022497	aauaauaucacaguaggugu							77.3681	-0.0435515	1.00
miR-5704	hsa-miR-5704	MIMAT0022498	uuaggccaucaucccauuaugc							55.7189	-0.000234255	1.00
miR-5705	hsa-miR-5705	MIMAT0022499	uguuucggggcucauggccugug							63.6031	-0.0267995	1.00
miR-5706	hsa-miR-5706	MIMAT0022500	uucuggauaacaugcugaagcu							71.9656	-0.0416512	1.00
miR-5707	hsa-miR-5707	MIMAT0022501	acguuugaaugcuguacaaggc							61.7341	-0.0575122	1.00
miR-1199-3p	hsa-miR-1199-3p	MIMAT0031120	ugcggccggugcucaaccugc							119.574	0.00533115	1.00
miR-6071	hsa-miR-6071	MIMAT0023696	uucugcugccggccaaggc							92.4615	0.000103103	1.00
miR-6072	hsa-miR-6072	MIMAT0023697	uccucaucacacugcaccuuag							91.8979	0.0112849	1.00
miR-6073	hsa-miR-6073	MIMAT0023698	gguagugaguuaucagcuac							81.9411	-0.0708124	0.66
miR-6075	hsa-miR-6075	MIMAT0023700	acggcccaggcggcauuggug							96.1054	0.0405765	0.60
miR-6076	hsa-miR-6076	MIMAT0023701	agcaugacagaggagaggugg							113.19	0.012029	1.00
miR-6078	hsa-miR-6078	MIMAT0023703	ccgccugagcuagcugugg							91.7255	0.0048764	1.00
miR-6079	hsa-miR-6079	MIMAT0023704	uuggaagcuuggaccaacuagcug							63.735	-0.00899329	1.00
miR-6080	hsa-miR-6080	MIMAT0023705	ucuagugcgggcguucccg							131.396	0.0375068	1.00
miR-6081	hsa-miR-6081	MIMAT0023706	aggagcagugccggccaaggcgcc							113.944	-0.040116	0.92
miR-6082	hsa-miR-6082	MIMAT0023707	gaauacgucugguugaucc							68.9818	-0.0380284	1.00
miR-6083	hsa-miR-6083	MIMAT0023708	cuuauaucagaggcuguggg							68.2068	-0.0263634	1.00
miR-6128	hsa-miR-6128	MIMAT0024611	acuggaauuggagucaaaa							70.5254	-0.0310852	1.00
miR-378j	hsa-miR-378j	MIMAT0024612	acuggauuuggagccagaa							67.6645	0.0182287	1.00
miR-6129	hsa-miR-6129	MIMAT0024613	ugagggaguuggguguaua							57.8133	0.0122177	1.00
miR-6130	hsa-miR-6130	MIMAT0024614	ugagggaguggauuguaug							71.0051	0.0141719	1.00
miR-6132	hsa-miR-6132	MIMAT0024616	agcagggcuggggauugca				164.782	-0.00520723	0.90	160.064	-0.00220646	1.00
miR-6133	hsa-miR-6133	MIMAT0024617	ugagggaggagguugggua							129.801	0.0874194	7.02x10-3
miR-6134	hsa-miR-6134	MIMAT0024618	ugaggugguaggauguaga							58.4094	-0.0341838	1.00
miR-6499-5p	hsa-miR-6499-5p	MIMAT0025450	ucgggcgcaagagcacugcagu							62.6439	0.0184495	1.00
miR-6499-3p	hsa-miR-6499-3p	MIMAT0025451	agcaguguuuguuuugcccaca							57.0495	-0.0255706	1.00
miR-6500-5p	hsa-miR-6500-5p	MIMAT0025454	aggagcuauccacuccaggugucc							81.6748	0.00630518	1.00
miR-6501-3p	hsa-miR-6501-3p	MIMAT0025459	ccagagcagccugcgguaacagu							100.156	-0.0131532	1.00
miR-6502-5p	hsa-miR-6502-5p	MIMAT0025460	agcucuagaaagauuguugacc							66.2509	-0.0133432	1.00
miR-6502-3p	hsa-miR-6502-3p	MIMAT0025461	uagaccaucuuucuagaguau							56.1292	-0.0191556	1.00
miR-6503-5p	hsa-miR-6503-5p	MIMAT0025462	aggucugcauucaaauccccaga							58.5853	-0.0231609	1.00
miR-6503-3p	hsa-miR-6503-3p	MIMAT0025463	gggacuaggaugcagaccucc							81.4962	-0.0226402	1.00
miR-6504-5p	hsa-miR-6504-5p	MIMAT0025464	ucuggcugugcuguaaugcag							73.5096	-0.0325292	1.00
miR-6505-5p	hsa-miR-6505-5p	MIMAT0025466	uuggaauaggggauaucucagc							50.1836	-0.0112684	1.00
miR-6505-3p	hsa-miR-6505-3p	MIMAT0025467	ugacuucuaccucuuccaaag							78.2086	0.00704657	1.00
miR-6506-5p	hsa-miR-6506-5p	MIMAT0025468	acugggaugucacugaauauggu							67.3931	-0.00798298	1.00
miR-6506-3p	hsa-miR-6506-3p	MIMAT0025469	ucguaucagagauuccagacac							70.4528	-0.0303288	1.00
miR-6507-5p	hsa-miR-6507-5p	MIMAT0025470	gaagaauaggagggacuuugu							88.9835	-0.0106424	1.00
miR-6508-5p	hsa-miR-6508-5p	MIMAT0025472	ucuagaaaugcaugacccacc							68.2135	-0.0367603	1.00
miR-6509-5p	hsa-miR-6509-5p	MIMAT0025474	auuagguaguggcaguggaac							82.2061	-0.0251016	1.00
miR-6513-5p	hsa-miR-6513-5p	MIMAT0025482	uuugggauugacgccacaugucu							53.1612	-0.0301708	1.00
miR-6513-3p	hsa-miR-6513-3p	MIMAT0025483	ucaagugucaucugucccuag							72.8397	-0.000147161	1.00
miR-6514-5p	hsa-miR-6514-5p	MIMAT0025484	uauggaguggacuuucagcuggc							73.5854	-0.00735856	1.00
miR-6514-3p	hsa-miR-6514-3p	MIMAT0025485	cugccuguucuuccacuccag							117.32	0.00904201	1.00
miR-6515-5p	hsa-miR-6515-5p	MIMAT0025486	uuggaggguguggaagacauc							79.4405	0.00796142	1.00
miR-6515-3p	hsa-miR-6515-3p	MIMAT0025487	ucucuucaucuaccccccag							73.8365	-0.0056059	1.00
miR-6716-5p	hsa-miR-6716-5p	MIMAT0025844	ugggaauggggguaagggcc							115.493	0.0651143	0.06
miR-6717-5p	hsa-miR-6717-5p	MIMAT0025846	aggcgauguggggauguagaga							85.7488	-0.00148837	1.00
miR-6718-5p	hsa-miR-6718-5p	MIMAT0025849	uaguggucagagggcuuauga							93.0434	-0.0315556	1.00
miR-6719-3p	hsa-miR-6719-3p	MIMAT0025850	ucugacaucagugauucuccug							64.4454	-0.0225756	1.00
miR-6720-5p	hsa-miR-6720-5p	MIMAT0027345	uuccagcccugguaggcgccgcg							118.845	0.0101244	1.00
miR-6720-3p	hsa-miR-6720-3p	MIMAT0025851	cgcgccugcaggaacugguaga							84.931	-0.011883	1.00
miR-6721-5p	hsa-miR-6721-5p	MIMAT0025852	ugggcaggggcuuauuguaggag							76.4693	-0.00751177	1.00
miR-892c-5p	hsa-miR-892c-5p	MIMAT0025857	uauucagaaaggugccaguca							67.4648	-0.0243232	1.00
miR-892c-3p	hsa-miR-892c-3p	MIMAT0025858	cacuguuuccuuucugagugga							69.3319	0.0106183	1.00
miR-6728-5p	hsa-miR-6728-5p	MIMAT0027357	uugggaugguaggaccagagggg							70.9952	-0.0257729	1.00
miR-6730-5p	hsa-miR-6730-5p	MIMAT0027361	agaaagguggagggguugucaga							90.8707	0.0290603	1.00
miR-6731-5p	hsa-miR-6731-5p	MIMAT0027363	ugggagagcaggguauugugga							85.5489	0.0181799	1.00
miR-6733-5p	hsa-miR-6733-5p	MIMAT0027367	ugggaaagacaaacucagaguu							76.5556	-0.00499711	1.00
miR-6733-3p	hsa-miR-6733-3p	MIMAT0027368	ucagugucuggauuuccuag							75.322	0.00376929	1.00
miR-6734-5p	hsa-miR-6734-5p	MIMAT0027369	uugaggggagaaugagguggaga							127.072	0.0563878	0.27
miR-6734-3p	hsa-miR-6734-3p	MIMAT0027370	cccuucccucacucuucucucag				143.104	0.0289261	0.35	138.942	0.0302392	0.64
miR-6735-5p	hsa-miR-6735-5p	MIMAT0027371	cagggcagagggcacaggaaucuga							108.087	0.0555297	0.15
miR-6736-5p	hsa-miR-6736-5p	MIMAT0027373	cugggugagggcaucuguggu							99.4122	-9.75159e-05	1.00
miR-6737-5p	hsa-miR-6737-5p	MIMAT0027375	uugggguggucggcccuggag							70.0557	0.00111652	1.00
miR-6737-3p	hsa-miR-6737-3p	MIMAT0027376	ucugugcuucaccccuacccag							92.1554	-0.0297099	1.00
miR-6738-3p	hsa-miR-6738-3p	MIMAT0027378	cuucugccugcauucuacucccag							86.4289	0.0178067	1.00
miR-6739-5p	hsa-miR-6739-5p	MIMAT0027379	ugggaaagagaaagaacaagua							99.2335	-0.0344156	1.00
miR-6739-3p	hsa-miR-6739-3p	MIMAT0027380	auuguucugucuuucucccag							67.0849	-0.0153784	1.00
miR-6740-5p	hsa-miR-6740-5p	MIMAT0027381	aguuugggauggagagaggaga				155.83	-0.00411903	0.92	150.78	-0.00295616	1.00
miR-6740-3p	hsa-miR-6740-3p	MIMAT0027382	ugucuucucuccucccaaacag							78.2011	0.017979	1.00
miR-6742-3p	hsa-miR-6742-3p	MIMAT0027386	accuggguuguccccucuag							70.7146	-0.00217562	1.00
miR-6744-5p	hsa-miR-6744-5p	MIMAT0027389	uggaugacaguggaggccu							130.201	0.00206732	1.00
miR-6745	hsa-miR-6745	MIMAT0027391	uggguggaagaaggucugguu							110.167	0.0145633	1.00
miR-6747-5p	hsa-miR-6747-5p	MIMAT0027394	agggguguggaaagaggcagaaca							90.0881	0.0117324	1.00
miR-6748-5p	hsa-miR-6748-5p	MIMAT0027396	ugugggugggaaggacuggauu							81.7519	0.022096	1.00
miR-6750-3p	hsa-miR-6750-3p	MIMAT0027401	gaacucacccucugcucccag				147.728	0.00506225	0.91	142.461	0.005162	1.00
miR-6751-5p	hsa-miR-6751-5p	MIMAT0027402	uugggggugagguuggugucugg							84.4325	0.00395813	1.00
miR-6751-3p	hsa-miR-6751-3p	MIMAT0027403	acugagccucucucucuccag							110.675	0.00565827	1.00
miR-6752-5p	hsa-miR-6752-5p	MIMAT0027404	gggggguguggagccagggggc							2.48382	0.0351948	1.00
miR-6753-3p	hsa-miR-6753-3p	MIMAT0027407	uggucugucucugcccuggcac							95.9029	0.000658866	1.00
miR-6754-5p	hsa-miR-6754-5p	MIMAT0027408	ccagggaggcugguuuggagga							120.083	0.0398487	0.56
miR-6754-3p	hsa-miR-6754-3p	MIMAT0027409	ucuucaccugccucugccugca							93.9085	-0.0219168	1.00
miR-6755-5p	hsa-miR-6755-5p	MIMAT0027410	uaggguagacacugacaacguu							69.0792	-0.0121139	1.00
miR-6755-3p	hsa-miR-6755-3p	MIMAT0027411	uguugucauguuuuuucccuag							61.6457	-0.0226599	1.00
miR-6757-5p	hsa-miR-6757-5p	MIMAT0027414	uagggaugggaggccaggauga							88.5407	0.0211883	1.00
miR-6757-3p	hsa-miR-6757-3p	MIMAT0027415	aacacuggccuugcuaucccca							83.2445	-0.00230591	1.00
miR-6758-5p	hsa-miR-6758-5p	MIMAT0027416	uagagaggggaaggaugugaugu							86.878	0.0233242	1.00
miR-6758-3p	hsa-miR-6758-3p	MIMAT0027417	acucauucuccucuguccag							82.004	-0.0236235	1.00
miR-6759-5p	hsa-miR-6759-5p	MIMAT0027418	uugugggugggcagaagucugu							90.4653	-0.00872203	1.00
miR-6759-3p	hsa-miR-6759-3p	MIMAT0027419	ugaccuuugccucuccccucag							84.0735	0.00935762	1.00
miR-6760-5p	hsa-miR-6760-5p	MIMAT0027420	cagggagaagguggaagugcaga							127.621	0.0463643	0.39
miR-6761-3p	hsa-miR-6761-3p	MIMAT0027423	uccuacgcugcucucucacucc							124.358	0.0282221	0.87
miR-6764-5p	hsa-miR-6764-5p	MIMAT0027428	ucccagggucuggucagaguug							85.9911	0.0259181	1.00
miR-6764-3p	hsa-miR-6764-3p	MIMAT0027429	ucucuggucuuuccuugacag							71.5697	-0.0529261	1.00
miR-6766-5p	hsa-miR-6766-5p	MIMAT0027432	cgggugggagcagaucuuauugag							64.3047	0.0305809	1.00
miR-6766-3p	hsa-miR-6766-3p	MIMAT0027433	ugauugucuucccccacccuca							60.396	0.0387346	0.80
miR-6767-5p	hsa-miR-6767-5p	MIMAT0027434	ucgcagacagggacacauggaga							115.465	0.0293189	0.89
miR-6768-3p	hsa-miR-6768-3p	MIMAT0027437	caaaggccacauucuccugugcac							79.3537	0.0018472	1.00
miR-6770-5p	hsa-miR-6770-5p	MIMAT0027440	ugagaaggcacagcuugcacguga							87.4942	0.0131294	1.00
miR-6770-3p	hsa-miR-6770-3p	MIMAT0027441	cuggcggcugugucuucacag							147.979	-0.0326323	1.00
miR-6772-5p	hsa-miR-6772-5p	MIMAT0027444	uggguguaggcuggagcugagg							122.423	0.0436889	0.14
miR-6772-3p	hsa-miR-6772-3p	MIMAT0027445	uugcuccugacucugugcccaca							121.799	0.0243498	0.98
miR-6773-5p	hsa-miR-6773-5p	MIMAT0027446	uugggcccaggaguaaacaggau							64.2595	-0.0241045	1.00
miR-6773-3p	hsa-miR-6773-3p	MIMAT0027447	acugucacuucucugcccauag							68.8102	0.004705	1.00
miR-6774-5p	hsa-miR-6774-5p	MIMAT0027448	acuugggcaggagggacccuguaug							83.6305	-0.0227513	1.00
miR-6776-5p	hsa-miR-6776-5p	MIMAT0027452	ucugggugcaguggggguu							95.1983	0.0127575	1.00
miR-6776-3p	hsa-miR-6776-3p	MIMAT0027453	caaccaccacugucucuccccag				163.534	0.00458807	0.90	159.416	0.00637404	1.00
miR-6778-3p	hsa-miR-6778-3p	MIMAT0027457	ugccucccugacauuccacag							75.1346	0.0079275	1.00
miR-6779-5p	hsa-miR-6779-5p	MIMAT0027458	cugggaggggcuggguuuggc							99.9304	0.0499543	0.09
miR-6779-3p	hsa-miR-6779-3p	MIMAT0027459	aagcccugucuccucccaucu							108.456	-0.0143394	1.00
miR-6780a-5p	hsa-miR-6780a-5p	MIMAT0027460	uugggagggaagacagcuggaga							106.829	0.0728111	0.25
miR-6780a-3p	hsa-miR-6780a-3p	MIMAT0027461	cuccucuguuuucuuuccuag							69.8149	-0.00581349	1.00
miR-6781-3p	hsa-miR-6781-3p	MIMAT0027463	ugccucuuuuccacggccucag							73.7412	0.0442591	0.68
miR-6782-3p	hsa-miR-6782-3p	MIMAT0027465	caccuuuguguccccauccugca							82.5143	0.00748181	1.00
miR-6783-5p	hsa-miR-6783-5p	MIMAT0027466	uaggggaaaaguccugauccgg							64.7004	-0.00627713	1.00
miR-6783-3p	hsa-miR-6783-3p	MIMAT0027467	uuccugggcuucuccucuguag							68.3302	-0.00295559	1.00
miR-6786-3p	hsa-miR-6786-3p	MIMAT0027473	ugacgccccuucugauucugccu							48.6341	-0.00426298	1.00
miR-6787-3p	hsa-miR-6787-3p	MIMAT0027475	ucucagcugcugcccucuccag							128.394	0.0274293	0.84
miR-6790-5p	hsa-miR-6790-5p	MIMAT0027480	gugaguguggauuuggcgggguu							68.4112	-0.0020496	1.00
miR-6792-5p	hsa-miR-6792-5p	MIMAT0027484	guaagcaggggcucuggguga							92.2867	-0.0131701	1.00
miR-6793-5p	hsa-miR-6793-5p	MIMAT0027486	uguggguucuggguugggguga							69.1453	-6.8791e-05	1.00
miR-6796-5p	hsa-miR-6796-5p	MIMAT0027492	uugugggguuggagagcuggcug							95.9012	0.0271769	1.00
miR-6799-3p	hsa-miR-6799-3p	MIMAT0027499	ugcccugcaugguguccccacag							122.411	0.0225443	1.00
miR-6801-5p	hsa-miR-6801-5p	MIMAT0027502	uggucagaggcagcaggaaauga							112.631	0.0185911	1.00
miR-6801-3p	hsa-miR-6801-3p	MIMAT0027503	accccugccacucacuggcc				164.911	0.0202869	0.44	161.032	0.0220028	0.76
miR-6802-3p	hsa-miR-6802-3p	MIMAT0027505	uucaccccucucaccuaagcag							61.2768	0.0364114	1.00
miR-6805-5p	hsa-miR-6805-5p	MIMAT0027510	uagggggcggcuuguggagugu							60.1109	0.00168339	1.00
miR-6806-5p	hsa-miR-6806-5p	MIMAT0027512	uguaggcaugaggcagggcccagg							97.0906	-0.0190811	1.00
miR-6806-3p	hsa-miR-6806-3p	MIMAT0027513	ugaagcucugacauuccugcag							80.8735	0.04059	1.00
miR-6807-5p	hsa-miR-6807-5p	MIMAT0027514	gugagccaguggaauggagagg							119.688	0.0302196	0.74
miR-6807-3p	hsa-miR-6807-3p	MIMAT0027515	cacugcauuccugcuuggcccag							132.078	0.0205222	1.00
miR-6808-5p	hsa-miR-6808-5p	MIMAT0027516	caggcagggaggugggaccaug				156.318	0.0348164	0.30	151.087	0.0382629	0.48
miR-6810-5p	hsa-miR-6810-5p	MIMAT0027520	auggggacagggaucagcauggc							76.1894	0.0176087	1.00
miR-6811-5p	hsa-miR-6811-5p	MIMAT0027522	augcaggccuguguacagcacu							108.108	-0.0232765	1.00
miR-6811-3p	hsa-miR-6811-3p	MIMAT0027523	agccugugcuugucccugcag				165.41	-0.003116	0.94	159.633	-0.00132062	1.00
miR-6813-5p	hsa-miR-6813-5p	MIMAT0027526	caggggcugggguuucagguucu							82.8148	0.0312429	1.00
miR-6814-5p	hsa-miR-6814-5p	MIMAT0027528	ucccaagggugagaugcugcca							100.25	0.0386763	0.71
miR-6814-3p	hsa-miR-6814-3p	MIMAT0027529	acucgcauccuucccuuggcag							99.5921	0.00248563	1.00
miR-6815-5p	hsa-miR-6815-5p	MIMAT0027530	uagguggcgccggaggagucauu							77.7059	-0.00334901	1.00
miR-6815-3p	hsa-miR-6815-3p	MIMAT0027531	uggcuucucuugcacacccag							77.6581	-0.0129097	1.00
miR-6817-5p	hsa-miR-6817-5p	MIMAT0027534	ucugccauaggaagcuuggagugg							87.9546	0.0307892	1.00
miR-6817-3p	hsa-miR-6817-3p	MIMAT0027535	ucucucugacuccauggca							80.9639	-0.0179066	1.00
miR-6818-5p	hsa-miR-6818-5p	MIMAT0027536	uugugugaguacagagagcauc							79.245	0.0391917	0.99
miR-6818-3p	hsa-miR-6818-3p	MIMAT0027537	uugucucuuguuccucacacag							78.6891	-0.00993967	1.00
miR-6820-3p	hsa-miR-6820-3p	MIMAT0027541	ugugacuucuccccugccacag							90.3016	-0.0174436	1.00
miR-6822-5p	hsa-miR-6822-5p	MIMAT0027544	cagggaaccaguuggggcuu							83.3605	-0.00500326	1.00
miR-6822-3p	hsa-miR-6822-3p	MIMAT0027545	aggcucuaacuggcuuucccugca							68.4641	-0.00603283	1.00
miR-6823-5p	hsa-miR-6823-5p	MIMAT0027546	ucaggguugguagggguugcu							81.3418	0.00413832	1.00
miR-6823-3p	hsa-miR-6823-3p	MIMAT0027547	ugagccucuccuucccuccag							119.523	0.0226119	1.00
miR-6825-5p	hsa-miR-6825-5p	MIMAT0027550	uggggagguguggagucagcau				164.971	0.0332571	0.29	162.419	0.0383093	0.49
miR-6826-5p	hsa-miR-6826-5p	MIMAT0027552	ucaauaggaaagaggugggaccu							73.1445	-0.0121814	1.00
miR-6827-5p	hsa-miR-6827-5p	MIMAT0027554	ugggagccaugagggucugugc							102.305	0.0100661	1.00
miR-6828-5p	hsa-miR-6828-5p	MIMAT0027556	aggaagcaagagaacccugugg							88.203	-0.00954648	1.00
miR-6828-3p	hsa-miR-6828-3p	MIMAT0027557	aucugcucucuuguucccag							50.9884	-7.57323e-05	1.00
miR-6829-5p	hsa-miR-6829-5p	MIMAT0027558	ugggcugcugagaaggggca							103.675	0.0234972	1.00
miR-6830-5p	hsa-miR-6830-5p	MIMAT0027560	ccaaggaaggaggcuggacauc							91.735	0.0670224	0.29
miR-6830-3p	hsa-miR-6830-3p	MIMAT0027561	ugucuuucuucucucccuugcag							65.7055	0.028486	1.00
miR-6831-5p	hsa-miR-6831-5p	MIMAT0027562	uagguagagugugaggaggagguc							86.8017	0.036601	1.00
miR-6831-3p	hsa-miR-6831-3p	MIMAT0027563	ugacuaacucccacucuacag							63.333	0.00862635	1.00
miR-6832-5p	hsa-miR-6832-5p	MIMAT0027564	aguagagaggaaaaguuaggguc							84.0101	0.0406544	1.00
miR-6832-3p	hsa-miR-6832-3p	MIMAT0027565	acccuuuuucucuuucccag							88.799	-0.0054689	1.00
miR-6833-5p	hsa-miR-6833-5p	MIMAT0027566	guguggaagaugggaggagaaa							130.476	0.0437691	0.30
miR-6833-3p	hsa-miR-6833-3p	MIMAT0027567	uuucucucuccacuuccucag							96.4193	0.00228072	1.00
miR-6834-5p	hsa-miR-6834-5p	MIMAT0027568	gugagggacugggauuugugg							99.427	0.0253547	1.00
miR-6834-3p	hsa-miR-6834-3p	MIMAT0027569	uaugucccaucccuccauca							113.71	0.0156237	1.00
miR-6835-5p	hsa-miR-6835-5p	MIMAT0027570	aggggguagaaaguggcugaag							62.75	0.00786407	1.00
miR-6835-3p	hsa-miR-6835-3p	MIMAT0027571	aaaagcacuuuucugucucccag							67.6924	-0.0324713	1.00
miR-6780b-3p	hsa-miR-6780b-3p	MIMAT0027573	ucccuugucuccuuucccuag							123.967	-0.00465064	1.00
miR-6837-5p	hsa-miR-6837-5p	MIMAT0027576	accagggccagcagggaaugu							106.001	-0.00338238	1.00
miR-6837-3p	hsa-miR-6837-3p	MIMAT0027577	ccuucacugugacucugcugcag							74.2763	0.00993239	1.00
miR-6838-3p	hsa-miR-6838-3p	MIMAT0027579	aaguccugcuucuguugcag							97.8351	-0.0389383	1.00
miR-6839-5p	hsa-miR-6839-5p	MIMAT0027580	ucuggauugaagagacgaccca							67.0033	0.000850541	1.00
miR-6840-5p	hsa-miR-6840-5p	MIMAT0027582	acccccgggcaaagaccugcagau							61.8544	-0.0284726	1.00
miR-6840-3p	hsa-miR-6840-3p	MIMAT0027583	gcccaggacuuugugcggggug							76.9701	0.0345408	0.87
miR-6841-5p	hsa-miR-6841-5p	MIMAT0027584	uaggguacucagagcaaguugu							72.7273	0.000759508	1.00
miR-6841-3p	hsa-miR-6841-3p	MIMAT0027585	accuugcaucugcauccccag							113.231	0.00132896	1.00
miR-6842-5p	hsa-miR-6842-5p	MIMAT0027586	uggggguggucucuagccaagg							42.8117	-0.0243611	1.00
miR-6842-3p	hsa-miR-6842-3p	MIMAT0027587	uuggcuggucucugcuccgcag							114.526	-0.00044308	1.00
miR-6843-3p	hsa-miR-6843-3p	MIMAT0027588	auggucuccuguucucugcag							80.9033	-0.0409293	0.89
miR-6844	hsa-miR-6844	MIMAT0027589	uucuuuguuuuuaauucacag							59.2733	-0.0324113	1.00
miR-6846-5p	hsa-miR-6846-5p	MIMAT0027592	ugggggcuggaugggguagagu							64.6846	0.053517	0.41
miR-6847-5p	hsa-miR-6847-5p	MIMAT0027594	acagaggacaguggagugugagc							84.3248	0.0474616	0.91
miR-6847-3p	hsa-miR-6847-3p	MIMAT0027595	ggcucaugugucuguccucuuc							73.0111	-0.00482654	1.00
miR-6848-5p	hsa-miR-6848-5p	MIMAT0027596	ugggggcugggaugggccauggu							65.3587	0.00514247	1.00
miR-6848-3p	hsa-miR-6848-3p	MIMAT0027597	guggucucuuggcccccag							116.956	0.010378	1.00
miR-6849-5p	hsa-miR-6849-5p	MIMAT0027598	gaguggauaggggagugugugga							93.6788	0.0224851	1.00
miR-6851-5p	hsa-miR-6851-5p	MIMAT0027602	aggaggugguacuaggggccagc				159.523	0.0473397	0.10	155.117	0.0512915	0.13
miR-6853-5p	hsa-miR-6853-5p	MIMAT0027606	agcgugggauguccaugaagucag							69.0019	-0.0179271	1.00
miR-6853-3p	hsa-miR-6853-3p	MIMAT0027607	uguucauuggaacccugcgcag							61.3179	-0.0453003	1.00
miR-6854-5p	hsa-miR-6854-5p	MIMAT0027608	aagcucagguuugagaacugcuga							74.2135	-0.00772611	1.00
miR-6854-3p	hsa-miR-6854-3p	MIMAT0027609	ugcguuucuccucuugagcag							78.9377	0.00394545	1.00
miR-6855-5p	hsa-miR-6855-5p	MIMAT0027610	uugggguuuggggugcagacauugc							55.9944	0.0350993	1.00
miR-6855-3p	hsa-miR-6855-3p	MIMAT0027611	agacugaccuucaaccccacag							55.7886	-0.00431486	1.00
miR-6856-5p	hsa-miR-6856-5p	MIMAT0027612	aagagaggagcaguggugcugugg							129.051	0.0160411	1.00
miR-6856-3p	hsa-miR-6856-3p	MIMAT0027613	uacagcccugugaucuuuccag							71.3931	0.00705329	1.00
miR-6857-5p	hsa-miR-6857-5p	MIMAT0027614	uuggggauugggucaggccagu							89.6009	-0.0113757	1.00
miR-6857-3p	hsa-miR-6857-3p	MIMAT0027615	ugacugagcuucuccccacag							69.9705	0.0537474	0.87
miR-6859-5p	hsa-miR-6859-5p	MIMAT0027618	gagaggaacaugggcucaggaca				167.411	0.0968681	7.72x10-4	162.825	0.0985782	7.69x10-4
miR-6859-3p	hsa-miR-6859-3p	MIMAT0027619	ugacccccaugucgccucuguag							82.2542	0.0565467	0.09
miR-6862-5p	hsa-miR-6862-5p	MIMAT0027625	cgggcaugcugggagagacuuu							128.417	0.0139766	1.00
miR-6863	hsa-miR-6863	MIMAT0027627	uagacguggugaaggauugagug							85.1402	0.0122506	1.00
miR-6864-5p	hsa-miR-6864-5p	MIMAT0027628	uugaagggacaagucagauaugcc							78.9978	0.00609019	1.00
miR-6864-3p	hsa-miR-6864-3p	MIMAT0027629	gugagacuucucucccuucag				154.421	0.0142049	0.71	149.64	0.017043	1.00
miR-6865-5p	hsa-miR-6865-5p	MIMAT0027630	uagguggcagaggagggacuuca							85.9157	0.0347859	1.00
miR-6866-5p	hsa-miR-6866-5p	MIMAT0027632	uuagaggcuggaauagagauucu							35.9541	-0.00426783	1.00
miR-6866-3p	hsa-miR-6866-3p	MIMAT0027633	gaucccuuuaucuguccucuag							57.9628	-0.0364941	1.00
miR-6867-5p	hsa-miR-6867-5p	MIMAT0027634	uguguguguagaggaagaaggga							72.3392	-0.00850078	1.00
miR-6867-3p	hsa-miR-6867-3p	MIMAT0027635	cucucccucuuuacccacuag							126.976	0.0039654	1.00
miR-6868-5p	hsa-miR-6868-5p	MIMAT0027636	acuggcagaacacugaagcagc							74.6932	0.00403839	1.00
miR-6868-3p	hsa-miR-6868-3p	MIMAT0027637	uuccuucuguugucugugcag							69.0793	-0.0252601	1.00
miR-6871-5p	hsa-miR-6871-5p	MIMAT0027642	caugggaguucggggugguugc							98.7983	0.0310894	0.98
miR-6872-5p	hsa-miR-6872-5p	MIMAT0027644	ucucgcaucaggaggcaagg							101.263	-0.0404185	0.83
miR-6873-5p	hsa-miR-6873-5p	MIMAT0027646	cagagggaauacagagggcaau							116.776	0.0254215	1.00
miR-6874-5p	hsa-miR-6874-5p	MIMAT0027648	auggagcuggaaccagaucaggc							70.2226	-0.0165715	1.00
miR-6874-3p	hsa-miR-6874-3p	MIMAT0027649	caguucugcuguucugacucuag							104.901	0.0180663	1.00
miR-6876-3p	hsa-miR-6876-3p	MIMAT0027653	agcugucuguguuuuccuucucag							74.5939	-0.0127839	1.00
miR-6878-5p	hsa-miR-6878-5p	MIMAT0027656	agggagaaagcuagaagcugaag							80.8275	-0.0135225	1.00
miR-6878-3p	hsa-miR-6878-3p	MIMAT0027657	cuggccucuucuuucuccuag							66.2425	0.0288377	1.00
miR-6881-5p	hsa-miR-6881-5p	MIMAT0027662	ugggguaaggauaggaggguca							84.1211	0.0771347	0.05
miR-6881-3p	hsa-miR-6881-3p	MIMAT0027663	auccucuuucguccuucccacu							84.6866	-0.00285937	1.00
miR-6882-5p	hsa-miR-6882-5p	MIMAT0027664	uacaagucaggagcugaagcag							86.7585	0.0047436	1.00
miR-6882-3p	hsa-miR-6882-3p	MIMAT0027665	ugcugccucuccucuugccugcag				147.469	0.0359146	0.25	143.203	0.0379616	0.44
miR-6883-5p	hsa-miR-6883-5p	MIMAT0027666	agggagggugugguauggaugu							83.0594	-0.0134709	1.00
miR-6883-3p	hsa-miR-6883-3p	MIMAT0027667	uucccuaucucacucuccucag							91.8682	-0.0113817	1.00
miR-6884-5p	hsa-miR-6884-5p	MIMAT0027668	agaggcugagaaggugauguug							87.3562	-0.0090017	1.00
miR-6885-3p	hsa-miR-6885-3p	MIMAT0027671	cuuugcuuccugcuccccuag							104.377	-0.0143108	1.00
miR-6886-5p	hsa-miR-6886-5p	MIMAT0027672	cccgcaggugagaugagggcu							124.326	0.00235054	1.00
miR-6888-5p	hsa-miR-6888-5p	MIMAT0027676	aaggagaugcucaggcagau							107.1	-0.0114894	1.00
[truncated: 85 more rows]
