# Supplementary material for: Plasma microRNA signatures of aging and their links to health outcomes and mortality: findings from a population-based cohort study
Source: Genome Med. 2025 Jun 25;17:70. doi: 10.1186/s13073-025-01437-5 (PMC12188677; doi:10.1186/s13073-025-01437-5)
Supplement: Supplementary file 8 — Additional file 8. Overrepresentation analyses with different tissues of microRNAs differentially expressed with chronological age, PhenoAge, the frailty index, and ten-year mortality. [file 13073_2025_1437_MOESM8_ESM.xlsx]

## Sheet: Sheet 1
Outcome	Organ	Number of miRNAs differentially expressed	Number miRNAs not differentially expressed	Expected number of miRNAs differentially expressed	Expected number of miRNAs not differentially expressed	pFDR
Chronological age	Adipocyte	3	7	3.26957	6.73043	0.33
Chronological age	Adrenal Gland	0	10	3.26957	6.73043	8.12x10-5
Chronological age	Bladder	1	0	0.326957	0.673043	1.00
Chronological age	Bone	6	14	6.53913	13.4609	0.08
Chronological age	Bowel	5	10	4.90435	10.0957	0.27
Chronological age	Brain	14	39	17.3287	35.6713	2.28x10-5
Chronological age	Diaphragm	0	2	0.653913	1.34609	0.47
Chronological age	Esophagus	0	3	0.98087	2.01913	0.20
Chronological age	Glandular Breast Tissue	0	3	0.98087	2.01913	0.20
Chronological age	Heart	1	5	1.96174	4.03826	0.20
Chronological age	Kidney	2	3	1.63478	3.36522	1.00
Chronological age	Liver	0	2	0.653913	1.34609	0.47
Chronological age	Lung	2	2	1.30783	2.69217	1.00
Chronological age	Lymph Node	4	3	2.2887	4.7113	1.00
Chronological age	Muscle	0	4	1.30783	2.69217	0.08
Chronological age	Nerve	1	2	0.98087	2.01913	1.00
Chronological age	Not Specific	120	240	117.704	242.296	8.32x10-18
Chronological age	Pancreas	0	6	1.96174	4.03826	0.01
Chronological age	Salivary Gland	0	2	0.653913	1.34609	0.47
Chronological age	Sclera	0	2	0.653913	1.34609	0.47
Chronological age	Skin	0	3	0.98087	2.01913	0.20
Chronological age	Spleen	11	5	5.2313	10.7687	0.20
Chronological age	Stomach	0	4	1.30783	2.69217	0.08
Chronological age	Submandibular Gland	0	4	1.30783	2.69217	0.08
Chronological age	Testis	2	11	4.25043	8.74957	6.87x10-3
Chronological age	Thyroid	0	1	0.326957	0.673043	1.00
Chronological age	Tongue	4	6	3.26957	6.73043	0.86
Chronological age	Trachea	0	2	0.653913	1.34609	0.47
Chronological age	Uterus	0	1	0.326957	0.673043	1.00
Chronological age	Vein	1	2	0.98087	2.01913	1.00
PhenoAge	Adipocyte	4	6	3.94783	6.05217	0.86
PhenoAge	Adrenal Gland	0	10	3.94783	6.05217	8.12x10-5
PhenoAge	Bladder	1	0	0.394783	0.605217	1.00
PhenoAge	Bone	13	7	7.89565	12.1043	0.22
PhenoAge	Bowel	8	7	5.92174	9.07826	1.00
PhenoAge	Brain	23	30	20.9235	32.0765	0.44
PhenoAge	Diaphragm	1	1	0.789565	1.21043	1.00
PhenoAge	Esophagus	3	0	1.18435	1.81565	0.20
PhenoAge	Glandular Breast Tissue	0	3	1.18435	1.81565	0.20
PhenoAge	Heart	1	5	2.3687	3.6313	0.20
PhenoAge	Kidney	5	0	1.97391	3.02609	0.03
PhenoAge	Liver	0	2	0.789565	1.21043	0.47
PhenoAge	Lung	2	2	1.57913	2.42087	1.00
PhenoAge	Lymph Node	5	2	2.76348	4.23652	0.47
PhenoAge	Muscle	1	3	1.57913	2.42087	0.65
PhenoAge	Nerve	3	0	1.18435	1.81565	0.20
PhenoAge	Not Specific	112	248	142.122	217.878	6.91x10-23
PhenoAge	Pancreas	5	1	2.3687	3.6313	0.20
PhenoAge	Salivary Gland	0	2	0.789565	1.21043	0.47
PhenoAge	Sclera	0	2	0.789565	1.21043	0.47
PhenoAge	Skin	1	2	1.18435	1.81565	1.00
PhenoAge	Spleen	12	4	6.31652	9.68348	0.05
PhenoAge	Stomach	4	0	1.57913	2.42087	0.08
PhenoAge	Submandibular Gland	0	4	1.57913	2.42087	0.08
PhenoAge	Testis	4	9	5.13217	7.86783	0.22
PhenoAge	Thyroid	0	1	0.394783	0.605217	1.00
PhenoAge	Tongue	7	3	3.94783	6.05217	0.33
PhenoAge	Trachea	1	1	0.789565	1.21043	1.00
PhenoAge	Uterus	0	1	0.394783	0.605217	1.00
PhenoAge	Vein	1	2	1.18435	1.81565	1.00
Frailty Index	Adipocyte	0	10	1.06087	8.93913	8.12x10-5
Frailty Index	Adrenal Gland	0	10	1.06087	8.93913	8.12x10-5
Frailty Index	Bladder	0	1	0.106087	0.893913	1.00
Frailty Index	Bone	3	17	2.12174	17.8783	1.37x10-4
Frailty Index	Bowel	5	10	1.5913	13.4087	0.27
Frailty Index	Brain	9	44	5.62261	47.3774	1.30x10-10
Frailty Index	Diaphragm	0	2	0.212174	1.78783	0.47
Frailty Index	Esophagus	0	3	0.318261	2.68174	0.20
Frailty Index	Glandular Breast Tissue	0	3	0.318261	2.68174	0.20
Frailty Index	Heart	0	6	0.636522	5.36348	0.01
Frailty Index	Kidney	0	5	0.530435	4.46957	0.03
Frailty Index	Liver	0	2	0.212174	1.78783	0.47
Frailty Index	Lung	1	3	0.424348	3.57565	0.65
Frailty Index	Lymph Node	0	7	0.742609	6.25739	3.68x10-3
Frailty Index	Muscle	0	4	0.424348	3.57565	0.08
Frailty Index	Nerve	0	3	0.318261	2.68174	0.20
Frailty Index	Not Specific	29	331	38.1913	321.809	1.71x10-128
Frailty Index	Pancreas	1	5	0.636522	5.36348	0.20
Frailty Index	Salivary Gland	0	2	0.212174	1.78783	0.47
Frailty Index	Sclera	0	2	0.212174	1.78783	0.47
Frailty Index	Skin	1	2	0.318261	2.68174	1.00
Frailty Index	Spleen	4	12	1.69739	14.3026	0.05
Frailty Index	Stomach	1	3	0.424348	3.57565	0.65
Frailty Index	Submandibular Gland	0	4	0.424348	3.57565	0.08
Frailty Index	Testis	0	13	1.37913	11.6209	2.31x10-6
Frailty Index	Thyroid	0	1	0.106087	0.893913	1.00
Frailty Index	Tongue	5	5	1.06087	8.93913	1.00
Frailty Index	Trachea	0	2	0.212174	1.78783	0.47
Frailty Index	Uterus	0	1	0.106087	0.893913	1.00
Frailty Index	Vein	1	2	0.318261	2.68174	1.00
Ten-Year Mortality	Adipocyte	0	10	0.278261	9.72174	8.12x10-5
Ten-Year Mortality	Adrenal Gland	2	8	0.278261	9.72174	0.08
Ten-Year Mortality	Bladder	0	1	0.0278261	0.972174	1.00
Ten-Year Mortality	Bone	0	20	0.556522	19.4435	2.49x10-10
Ten-Year Mortality	Bowel	0	15	0.417391	14.5826	1.93x10-7
Ten-Year Mortality	Brain	0	53	1.47478	51.5252	1.28x10-29
Ten-Year Mortality	Diaphragm	0	2	0.0556522	1.94435	0.47
Ten-Year Mortality	Esophagus	0	3	0.0834783	2.91652	0.20
Ten-Year Mortality	Glandular Breast Tissue	0	3	0.0834783	2.91652	0.20
Ten-Year Mortality	Heart	0	6	0.166957	5.83304	0.01
Ten-Year Mortality	Kidney	0	5	0.13913	4.86087	0.03
Ten-Year Mortality	Liver	0	2	0.0556522	1.94435	0.47
Ten-Year Mortality	Lung	1	3	0.111304	3.8887	0.65
Ten-Year Mortality	Lymph Node	2	5	0.194783	6.80522	0.47
Ten-Year Mortality	Muscle	0	4	0.111304	3.8887	0.08
Ten-Year Mortality	Nerve	0	3	0.0834783	2.91652	0.20
Ten-Year Mortality	Not Specific	5	355	10.0174	349.983	3.52x10-192
Ten-Year Mortality	Pancreas	0	6	0.166957	5.83304	0.01
Ten-Year Mortality	Salivary Gland	0	2	0.0556522	1.94435	0.47
Ten-Year Mortality	Sclera	1	1	0.0556522	1.94435	1.00
Ten-Year Mortality	Skin	0	3	0.0834783	2.91652	0.20
Ten-Year Mortality	Spleen	2	14	0.445217	15.5548	3.25x10-4
Ten-Year Mortality	Stomach	0	4	0.111304	3.8887	0.08
Ten-Year Mortality	Submandibular Gland	0	4	0.111304	3.8887	0.08
Ten-Year Mortality	Testis	0	13	0.361739	12.6383	2.31x10-6
Ten-Year Mortality	Thyroid	0	1	0.0278261	0.972174	1.00
Ten-Year Mortality	Tongue	1	9	0.278261	9.72174	6.56x10-3
Ten-Year Mortality	Trachea	0	2	0.0556522	1.94435	0.47
Ten-Year Mortality	Uterus	0	1	0.0278261	0.972174	1.00
Ten-Year Mortality	Vein	1	2	0.0834783	2.91652	1.00
pFDR indicates p-value after false discovery rate correction
