# Supplementary material for: Plasma microRNA signatures of aging and their links to health outcomes and mortality: findings from a population-based cohort study
Source: Genome Med. 2025 Jun 25;17:70. doi: 10.1186/s13073-025-01437-5 (PMC12188677; doi:10.1186/s13073-025-01437-5)
Supplement: Supplementary file 9 — Additional file 9. Overrepresentation analyses of GO terms for microRNAs differentially expressed with chronological age, PhenoAge, the frailty index, and ten-year mortality. [file 13073_2025_1437_MOESM9_ESM.xlsx]

## Sheet: Sheet 1
Outcome	GO Pathway Identifier	Description	Proportion of input genes mapped to the pathway	Proportion of background genes mapped to the pathway	Fold Enrichment	p-value after FDR-correction	Count
Chronological age	GO:0050804	modulation of chemical synaptic transmission	350/8849	419/12560	1.18563	9.72x10-7	350
Chronological age	GO:0099177	regulation of trans-synaptic signaling	350/8849	420/12560	1.18281	9.72x10-7	350
Chronological age	GO:0010975	regulation of neuron projection development	332/8849	397/12560	1.18698	9.72x10-7	332
Chronological age	GO:0016358	dendrite development	182/8849	207/12560	1.24795	2.19x10-6	182
Chronological age	GO:0050808	synapse organization	355/8849	431/12560	1.16909	6.02x10-6	355
Chronological age	GO:0071417	cellular response to organonitrogen compound	403/8849	496/12560	1.15324	1.22x10-5	403
Chronological age	GO:0021543	pallium development	144/8849	162/12560	1.26166	1.22x10-5	144
Chronological age	GO:1990778	protein localization to cell periphery	252/8849	300/12560	1.19227	1.99x10-5	252
Chronological age	GO:0099173	postsynapse organization	147/8849	167/12560	1.24939	3.00x10-5	147
Chronological age	GO:0061564	axon development	363/8849	446/12560	1.15523	3.00x10-5	363
Chronological age	GO:0046777	protein autophosphorylation	145/8849	165/12560	1.24732	3.86x10-5	145
Chronological age	GO:0072659	protein localization to plasma membrane	208/8849	245/12560	1.20502	3.86x10-5	208
Chronological age	GO:0007409	axonogenesis	321/8849	392/12560	1.16229	4.18x10-5	321
Chronological age	GO:0030900	forebrain development	287/8849	349/12560	1.16722	8.63x10-5	287
Chronological age	GO:0060996	dendritic spine development	83/8849	90/12560	1.30897	1.51x10-4	83
Chronological age	GO:0048167	regulation of synaptic plasticity	148/8849	171/12560	1.22846	1.83x10-4	148
Chronological age	GO:1901652	response to peptide	331/8849	409/12560	1.14868	2.05x10-4	331
Chronological age	GO:0021987	cerebral cortex development	97/8849	108/12560	1.2748	3.55x10-4	97
Chronological age	GO:0071559	response to transforming growth factor beta	200/8849	239/12560	1.18776	3.90x10-4	200
Chronological age	GO:0051056	regulation of small GTPase mediated signal transduction	210/8849	252/12560	1.18281	3.90x10-4	210
Chronological age	GO:0048813	dendrite morphogenesis	111/8849	126/12560	1.2504	5.27x10-4	111
Chronological age	GO:0048588	developmental cell growth	170/8849	201/12560	1.20046	5.27x10-4	170
Chronological age	GO:0071560	cellular response to transforming growth factor beta stimulus	194/8849	232/12560	1.18689	5.27x10-4	194
Chronological age	GO:0060485	mesenchyme development	230/8849	279/12560	1.17009	5.60x10-4	230
Chronological age	GO:0021537	telencephalon development	199/8849	239/12560	1.18182	6.61x10-4	199
Chronological age	GO:0050803	regulation of synapse structure or activity	185/8849	221/12560	1.18816	6.94x10-4	185
Chronological age	GO:0017015	regulation of transforming growth factor beta receptor signaling pathway	108/8849	123/12560	1.24628	8.42x10-4	108
Chronological age	GO:0002064	epithelial cell development	150/8849	177/12560	1.20286	1.33x10-3	150
Chronological age	GO:0007178	transmembrane receptor protein serine/threonine kinase signaling pathway	252/8849	310/12560	1.15381	1.35x10-3	252
Chronological age	GO:0007264	small GTPase-mediated signal transduction	341/8849	428/12560	1.13085	1.35x10-3	341
Chronological age	GO:1903844	regulation of cellular response to transforming growth factor beta stimulus	109/8849	125/12560	1.23769	1.40x10-3	109
Chronological age	GO:1901653	cellular response to peptide	244/8849	300/12560	1.15442	1.59x10-3	244
Chronological age	GO:0050807	regulation of synapse organization	179/8849	215/12560	1.18171	1.59x10-3	179
Chronological age	GO:0044057	regulation of system process	344/8849	433/12560	1.12763	1.76x10-3	344
Chronological age	GO:0043434	response to peptide hormone	277/8849	344/12560	1.14292	1.78x10-3	277
Chronological age	GO:0007179	transforming growth factor beta receptor signaling pathway	154/8849	183/12560	1.19444	1.81x10-3	154
Chronological age	GO:0141091	transforming growth factor beta receptor superfamily signaling pathway	239/8849	294/12560	1.15384	1.84x10-3	239
Chronological age	GO:0007411	axon guidance	167/8849	200/12560	1.18517	1.88x10-3	167
Chronological age	GO:0097485	neuron projection guidance	167/8849	200/12560	1.18517	1.88x10-3	167
Chronological age	GO:0071407	cellular response to organic cyclic compound	347/8849	438/12560	1.12448	2.13x10-3	347
Chronological age	GO:0001764	neuron migration	135/8849	159/12560	1.20512	2.13x10-3	135
Chronological age	GO:0048638	regulation of developmental growth	215/8849	263/12560	1.16032	2.14x10-3	215
Chronological age	GO:0043502	regulation of muscle adaptation	60/8849	65/12560	1.31019	2.15x10-3	60
Chronological age	GO:0016197	endosomal transport	205/8849	250/12560	1.16388	2.15x10-3	205
Chronological age	GO:0001508	action potential	109/8849	126/12560	1.22787	2.15x10-3	109
Chronological age	GO:1904062	regulation of monoatomic cation transmembrane transport	195/8849	237/12560	1.16784	2.15x10-3	195
Chronological age	GO:0034762	regulation of transmembrane transport	304/8849	381/12560	1.13252	2.15x10-3	304
Chronological age	GO:0090092	regulation of transmembrane receptor protein serine/threonine kinase signaling pathway	188/8849	228/12560	1.17036	2.22x10-3	188
Chronological age	GO:0042692	muscle cell differentiation	270/8849	336/12560	1.14056	2.22x10-3	270
Chronological age	GO:0031346	positive regulation of cell projection organization	248/8849	307/12560	1.14659	2.30x10-3	248
Chronological age	GO:0099003	vesicle-mediated transport in synapse	171/8849	206/12560	1.17821	2.31x10-3	171
Chronological age	GO:0106027	neuron projection organization	72/8849	80/12560	1.27743	2.61x10-3	72
Chronological age	GO:0031400	negative regulation of protein modification process	270/8849	337/12560	1.13718	3.14x10-3	270
Chronological age	GO:0072657	protein localization to membrane	388/8849	495/12560	1.11256	3.29x10-3	388
Chronological age	GO:0002009	morphogenesis of an epithelium	346/8849	439/12560	1.11868	3.73x10-3	346
Chronological age	GO:0060537	muscle tissue development	280/8849	351/12560	1.13226	3.86x10-3	280
Chronological age	GO:0050806	positive regulation of synaptic transmission	116/8849	136/12560	1.21064	3.86x10-3	116
Chronological age	GO:0061138	morphogenesis of a branching epithelium	137/8849	163/12560	1.19297	3.86x10-3	137
Chronological age	GO:0061005	cell differentiation involved in kidney development	47/8849	50/12560	1.33421	3.90x10-3	47
Chronological age	GO:0048762	mesenchymal cell differentiation	180/8849	219/12560	1.16661	3.92x10-3	180
Chronological age	GO:0001763	morphogenesis of a branching structure	150/8849	180/12560	1.18281	4.08x10-3	150
Chronological age	GO:0022898	regulation of transmembrane transporter activity	146/8849	175/12560	1.18416	4.45x10-3	146
Chronological age	GO:0032409	regulation of transporter activity	156/8849	188/12560	1.17777	4.45x10-3	156
Chronological age	GO:1903078	positive regulation of protein localization to plasma membrane	46/8849	49/12560	1.33247	4.82x10-3	46
Chronological age	GO:0034329	cell junction assembly	310/8849	392/12560	1.12246	4.91x10-3	310
Chronological age	GO:0009896	positive regulation of catabolic process	342/8849	435/12560	1.11592	5.02x10-3	342
Chronological age	GO:0090287	regulation of cellular response to growth factor stimulus	222/8849	275/12560	1.14582	5.02x10-3	222
Chronological age	GO:0099175	regulation of postsynapse organization	80/8849	91/12560	1.2478	5.53x10-3	80
Chronological age	GO:0051960	regulation of nervous system development	317/8849	402/12560	1.11925	5.73x10-3	317
Chronological age	GO:0030335	positive regulation of cell migration	352/8849	449/12560	1.11274	5.73x10-3	352
Chronological age	GO:0007626	locomotory behavior	140/8849	168/12560	1.18281	6.13x10-3	140
Chronological age	GO:0002028	regulation of sodium ion transport	63/8849	70/12560	1.27743	6.13x10-3	63
Chronological age	GO:0097061	dendritic spine organization	63/8849	70/12560	1.27743	6.13x10-3	63
Chronological age	GO:0001654	eye development	256/8849	321/12560	1.13196	6.51x10-3	256
Chronological age	GO:0048880	sensory system development	262/8849	329/12560	1.13032	6.51x10-3	262
Chronological age	GO:0031331	positive regulation of cellular catabolic process	222/8849	276/12560	1.14167	6.87x10-3	222
Chronological age	GO:0048168	regulation of neuronal synaptic plasticity	49/8849	53/12560	1.31225	6.87x10-3	49
Chronological age	GO:1902305	regulation of sodium ion transmembrane transport	44/8849	47/12560	1.32877	7.04x10-3	44
Chronological age	GO:0150063	visual system development	258/8849	324/12560	1.13024	7.04x10-3	258
Chronological age	GO:0060419	heart growth	62/8849	69/12560	1.27538	7.20x10-3	62
Chronological age	GO:0032870	cellular response to hormone stimulus	386/8849	496/12560	1.10459	7.23x10-3	386
Chronological age	GO:1903076	regulation of protein localization to plasma membrane	78/8849	89/12560	1.24394	7.23x10-3	78
Chronological age	GO:0021675	nerve development	70/8849	79/12560	1.25767	7.33x10-3	70
Chronological age	GO:0040013	negative regulation of locomotion	233/8849	291/12560	1.13647	7.39x10-3	233
Chronological age	GO:0043200	response to amino acid	89/8849	103/12560	1.22645	7.57x10-3	89
Chronological age	GO:0098876	vesicle-mediated transport to the plasma membrane	107/8849	126/12560	1.20534	7.60x10-3	107
Chronological age	GO:0042391	regulation of membrane potential	298/8849	378/12560	1.11897	7.70x10-3	298
Chronological age	GO:0001525	angiogenesis	356/8849	456/12560	1.1081	7.70x10-3	356
Chronological age	GO:0001101	response to acid chemical	96/8849	112/12560	1.2166	7.70x10-3	96
Chronological age	GO:0055017	cardiac muscle tissue growth	57/8849	63/12560	1.28419	7.70x10-3	57
Chronological age	GO:0035850	epithelial cell differentiation involved in kidney development	38/8849	40/12560	1.3484	7.75x10-3	38
Chronological age	GO:0035265	organ growth	117/8849	139/12560	1.19472	7.75x10-3	117
Chronological age	GO:0072073	kidney epithelium development	110/8849	130/12560	1.201	7.76x10-3	110
Chronological age	GO:0048013	ephrin receptor signaling pathway	43/8849	46/12560	1.3268	7.82x10-3	43
Chronological age	GO:1905477	positive regulation of protein localization to membrane	77/8849	88/12560	1.24195	7.82x10-3	77
Chronological age	GO:0072006	nephron development	113/8849	134/12560	1.19693	8.09x10-3	113
Chronological age	GO:0016311	dephosphorylation	216/8849	269/12560	1.13972	8.09x10-3	216
Chronological age	GO:0032412	regulation of monoatomic ion transmembrane transporter activity	140/8849	169/12560	1.17581	8.09x10-3	140
Chronological age	GO:0045137	development of primary sexual characteristics	156/8849	190/12560	1.16538	8.29x10-3	156
Chronological age	GO:0048736	appendage development	133/8849	160/12560	1.17985	8.29x10-3	133
Chronological age	GO:0060173	limb development	133/8849	160/12560	1.17985	8.29x10-3	133
Chronological age	GO:1902414	protein localization to cell junction	84/8849	97/12560	1.22914	8.29x10-3	84
Chronological age	GO:0030336	negative regulation of cell migration	200/8849	248/12560	1.14465	8.37x10-3	200
Chronological age	GO:0040017	positive regulation of locomotion	368/8849	473/12560	1.10429	8.47x10-3	368
Chronological age	GO:0010563	negative regulation of phosphorus metabolic process	239/8849	300/12560	1.13076	8.94x10-3	239
Chronological age	GO:0008344	adult locomotory behavior	60/8849	67/12560	1.27108	8.94x10-3	60
Chronological age	GO:2000649	regulation of sodium ion transmembrane transporter activity	37/8849	39/12560	1.34658	8.98x10-3	37
Chronological age	GO:0099072	regulation of postsynaptic membrane neurotransmitter receptor levels	68/8849	77/12560	1.25347	9.02x10-3	68
Chronological age	GO:0048863	stem cell differentiation	177/8849	218/12560	1.15242	9.41x10-3	177
Chronological age	GO:0051145	smooth muscle cell differentiation	51/8849	56/12560	1.29264	9.63x10-3	51
Chronological age	GO:0045936	negative regulation of phosphate metabolic process	238/8849	299/12560	1.1298	9.65x10-3	238
Chronological age	GO:0048732	gland development	297/8849	378/12560	1.11522	9.69x10-3	297
Chronological age	GO:1904377	positive regulation of protein localization to cell periphery	55/8849	61/12560	1.27976	0.01	55
Chronological age	GO:0018209	peptidyl-serine modification	201/8849	250/12560	1.14117	0.01	201
Chronological age	GO:0071375	cellular response to peptide hormone stimulus	204/8849	254/12560	1.13997	0.01	204
Chronological age	GO:0050767	regulation of neurogenesis	267/8849	338/12560	1.12122	0.01	267
Chronological age	GO:0060562	epithelial tube morphogenesis	231/8849	290/12560	1.1306	0.01	231
Chronological age	GO:2000147	positive regulation of cell motility	359/8849	462/12560	1.10293	0.01	359
Chronological age	GO:0007613	memory	93/8849	109/12560	1.21102	0.01	93
Chronological age	GO:0043491	phosphatidylinositol 3-kinase/protein kinase B signal transduction	191/8849	237/12560	1.14388	0.01	191
Chronological age	GO:0021953	central nervous system neuron differentiation	127/8849	153/12560	1.17817	0.01	127
Chronological age	GO:0099504	synaptic vesicle cycle	153/8849	187/12560	1.1613	0.01	153
Chronological age	GO:0060840	artery development	78/8849	90/12560	1.23012	0.01	78
Chronological age	GO:0010959	regulation of metal ion transport	242/8849	305/12560	1.12619	0.01	242
Chronological age	GO:0051896	regulation of phosphatidylinositol 3-kinase/protein kinase B signal transduction	159/8849	195/12560	1.15733	0.01	159
Chronological age	GO:0007423	sensory organ development	369/8849	476/12560	1.10031	0.01	369
Chronological age	GO:0034764	positive regulation of transmembrane transport	146/8849	178/12560	1.1642	0.01	146
Chronological age	GO:0048639	positive regulation of developmental growth	113/8849	135/12560	1.18806	0.01	113
Chronological age	GO:0008406	gonad development	152/8849	186/12560	1.15991	0.01	152
Chronological age	GO:0010508	positive regulation of autophagy	109/8849	130/12560	1.19009	0.01	109
Chronological age	GO:1905475	regulation of protein localization to membrane	129/8849	156/12560	1.17371	0.01	129
Chronological age	GO:0018105	peptidyl-serine phosphorylation	192/8849	239/12560	1.14025	0.01	192
Chronological age	GO:0060998	regulation of dendritic spine development	49/8849	54/12560	1.28795	0.01	49
Chronological age	GO:0003015	heart process	167/8849	206/12560	1.15065	0.01	167
Chronological age	GO:0034765	regulation of monoatomic ion transmembrane transport	216/8849	271/12560	1.13131	0.01	216
Chronological age	GO:0001667	ameboidal-type cell migration	286/8849	365/12560	1.11216	0.01	286
Chronological age	GO:0072009	nephron epithelium development	87/8849	102/12560	1.21064	0.01	87
Chronological age	GO:0010038	response to metal ion	221/8849	278/12560	1.12835	0.01	221
Chronological age	GO:0010611	regulation of cardiac muscle hypertrophy	44/8849	48/12560	1.30109	0.02	44
Chronological age	GO:0060560	developmental growth involved in morphogenesis	172/8849	213/12560	1.14616	0.02	172
Chronological age	GO:0010977	negative regulation of neuron projection development	104/8849	124/12560	1.19044	0.02	104
Chronological age	GO:0014033	neural crest cell differentiation	72/8849	83/12560	1.23126	0.02	72
Chronological age	GO:0060997	dendritic spine morphogenesis	48/8849	53/12560	1.28547	0.02	48
Chronological age	GO:0043087	regulation of GTPase activity	196/8849	245/12560	1.1355	0.02	196
Chronological age	GO:2000146	negative regulation of cell motility	208/8849	261/12560	1.13114	0.02	208
Chronological age	GO:0003300	cardiac muscle hypertrophy	64/8849	73/12560	1.24438	0.02	64
Chronological age	GO:0072010	glomerular epithelium development	22/8849	22/12560	1.41937	0.02	22
Chronological age	GO:0008016	regulation of heart contraction	136/8849	166/12560	1.16286	0.02	136
Chronological age	GO:0006338	chromatin remodeling	380/8849	493/12560	1.09404	0.02	380
Chronological age	GO:0055074	calcium ion homeostasis	210/8849	264/12560	1.12904	0.02	210
Chronological age	GO:0070588	calcium ion transmembrane transport	207/8849	260/12560	1.13004	0.02	207
Chronological age	GO:0031345	negative regulation of cell projection organization	139/8849	170/12560	1.16054	0.02	139
Chronological age	GO:0030048	actin filament-based movement	96/8849	114/12560	1.19526	0.02	96
Chronological age	GO:1990138	neuron projection extension	126/8849	153/12560	1.16889	0.02	126
Chronological age	GO:0032388	positive regulation of intracellular transport	99/8849	118/12560	1.19083	0.02	99
Chronological age	GO:0035904	aorta development	47/8849	52/12560	1.28289	0.02	47
Chronological age	GO:0001933	negative regulation of protein phosphorylation	188/8849	235/12560	1.1355	0.02	188
Chronological age	GO:0046620	regulation of organ growth	63/8849	72/12560	1.24195	0.02	63
Chronological age	GO:0086001	cardiac muscle cell action potential	63/8849	72/12560	1.24195	0.02	63
Chronological age	GO:0060047	heart contraction	160/8849	198/12560	1.14697	0.02	160
Chronological age	GO:0048844	artery morphogenesis	55/8849	62/12560	1.25912	0.02	55
Chronological age	GO:0051897	positive regulation of phosphatidylinositol 3-kinase/protein kinase B signal transduction	115/8849	139/12560	1.1743	0.02	115
Chronological age	GO:0007548	sex differentiation	184/8849	230/12560	1.1355	0.02	184
Chronological age	GO:0007611	learning or memory	190/8849	238/12560	1.13311	0.02	190
Chronological age	GO:0006470	protein dephosphorylation	150/8849	185/12560	1.15084	0.02	150
Chronological age	GO:1904353	regulation of telomere capping	21/8849	21/12560	1.41937	0.02	21
Chronological age	GO:0043549	regulation of kinase activity	332/8849	429/12560	1.09844	0.02	332
Chronological age	GO:0006887	exocytosis	228/8849	289/12560	1.11978	0.02	228
Chronological age	GO:0006816	calcium ion transport	260/8849	332/12560	1.11155	0.02	260
Chronological age	GO:0072001	renal system development	222/8849	281/12560	1.12135	0.02	222
Chronological age	GO:0061384	heart trabecula morphogenesis	27/8849	28/12560	1.36868	0.02	27
Chronological age	GO:0034504	protein localization to nucleus	207/8849	261/12560	1.12571	0.02	207
Chronological age	GO:0009101	glycoprotein biosynthetic process	198/8849	249/12560	1.12866	0.02	198
Chronological age	GO:0008361	regulation of cell size	133/8849	163/12560	1.15814	0.02	133
Chronological age	GO:0001892	embryonic placenta development	69/8849	80/12560	1.22421	0.02	69
Chronological age	GO:0030512	negative regulation of transforming growth factor beta receptor signaling pathway	69/8849	80/12560	1.22421	0.02	69
Chronological age	GO:1904707	positive regulation of vascular associated smooth muscle cell proliferation	32/8849	34/12560	1.33588	0.02	32
Chronological age	GO:1904375	regulation of protein localization to cell periphery	97/8849	116/12560	1.18689	0.02	97
Chronological age	GO:0030324	lung development	136/8849	167/12560	1.15589	0.02	136
Chronological age	GO:1903522	regulation of blood circulation	167/8849	208/12560	1.13959	0.02	167
Chronological age	GO:0001822	kidney development	215/8849	272/12560	1.12193	0.02	215
Chronological age	GO:0030323	respiratory tube development	139/8849	171/12560	1.15376	0.02	139
Chronological age	GO:0035249	synaptic transmission, glutamatergic	83/8849	98/12560	1.20212	0.02	83
Chronological age	GO:0014897	striated muscle hypertrophy	65/8849	75/12560	1.23012	0.02	65
Chronological age	GO:0032456	endocytic recycling	65/8849	75/12560	1.23012	0.02	65
Chronological age	GO:0003158	endothelium development	93/8849	111/12560	1.1892	0.03	93
Chronological age	GO:0050773	regulation of dendrite development	72/8849	84/12560	1.2166	0.03	72
Chronological age	GO:0043010	camera-type eye development	223/8849	283/12560	1.11844	0.03	223
Chronological age	GO:0006898	receptor-mediated endocytosis	160/8849	199/12560	1.1412	0.03	160
Chronological age	GO:0048640	negative regulation of developmental growth	79/8849	93/12560	1.2057	0.03	79
Chronological age	GO:0014743	regulation of muscle hypertrophy	45/8849	50/12560	1.27743	0.03	45
Chronological age	GO:0090130	tissue migration	211/8849	267/12560	1.12167	0.03	211
Chronological age	GO:0003298	physiological muscle hypertrophy	20/8849	20/12560	1.41937	0.03	20
Chronological age	GO:0003301	physiological cardiac muscle hypertrophy	20/8849	20/12560	1.41937	0.03	20
Chronological age	GO:0061049	cell growth involved in cardiac muscle cell development	20/8849	20/12560	1.41937	0.03	20
Chronological age	GO:1902532	negative regulation of intracellular signal transduction	337/8849	437/12560	1.09457	0.03	337
Chronological age	GO:0042326	negative regulation of phosphorylation	199/8849	251/12560	1.12532	0.03	199
Chronological age	GO:0006874	intracellular calcium ion homeostasis	193/8849	243/12560	1.12732	0.03	193
Chronological age	GO:0090596	sensory organ morphogenesis	181/8849	227/12560	1.13174	0.03	181
Chronological age	GO:0048864	stem cell development	68/8849	79/12560	1.22174	0.03	68
Chronological age	GO:0035107	appendage morphogenesis	109/8849	132/12560	1.17206	0.03	109
Chronological age	GO:0035108	limb morphogenesis	109/8849	132/12560	1.17206	0.03	109
Chronological age	GO:0046546	development of primary male sexual characteristics	99/8849	119/12560	1.18082	0.03	99
Chronological age	GO:0046661	male sex differentiation	112/8849	136/12560	1.16889	0.03	112
Chronological age	GO:0060541	respiratory system development	153/8849	190/12560	1.14297	0.03	153
Chronological age	GO:0003012	muscle system process	265/8849	340/12560	1.10627	0.03	265
Chronological age	GO:0061448	connective tissue development	195/8849	246/12560	1.12511	0.03	195
Chronological age	GO:0090101	negative regulation of transmembrane receptor protein serine/threonine kinase signaling pathway	105/8849	127/12560	1.17349	0.03	105
Chronological age	GO:0016236	macroautophagy	227/8849	289/12560	1.11487	0.03	227
Chronological age	GO:0032835	glomerulus development	56/8849	64/12560	1.24195	0.03	56
Chronological age	GO:0070482	response to oxygen levels	215/8849	273/12560	1.11782	0.03	215
Chronological age	GO:0071248	cellular response to metal ion	124/8849	152/12560	1.15791	0.03	124
Chronological age	GO:0060420	regulation of heart growth	44/8849	49/12560	1.27454	0.03	44
Chronological age	GO:0009991	response to extracellular stimulus	315/8849	408/12560	1.09584	0.03	315
Chronological age	GO:0008584	male gonad development	98/8849	118/12560	1.1788	0.03	98
Chronological age	GO:0099518	vesicle cytoskeletal trafficking	48/8849	54/12560	1.26166	0.03	48
Chronological age	GO:0150115	cell-substrate junction organization	81/8849	96/12560	1.19759	0.03	81
Chronological age	GO:0051402	neuron apoptotic process	191/8849	241/12560	1.12489	0.03	191
Chronological age	GO:0032868	response to insulin	173/8849	217/12560	1.13157	0.03	173
Chronological age	GO:0014032	neural crest cell development	63/8849	73/12560	1.22494	0.03	63
Chronological age	GO:0001701	in utero embryonic development	269/8849	346/12560	1.1035	0.03	269
Chronological age	GO:0071364	cellular response to epidermal growth factor stimulus	35/8849	38/12560	1.30731	0.03	35
Chronological age	GO:0072311	glomerular epithelial cell differentiation	19/8849	19/12560	1.41937	0.03	19
Chronological age	GO:0090257	regulation of muscle system process	142/8849	176/12560	1.14517	0.03	142
Chronological age	GO:0007015	actin filament organization	297/8849	384/12560	1.09779	0.03	297
Chronological age	GO:0021766	hippocampus development	70/8849	82/12560	1.21166	0.03	70
Chronological age	GO:0070252	actin-mediated cell contraction	77/8849	91/12560	1.201	0.03	77
Chronological age	GO:0099590	neurotransmitter receptor internalization	25/8849	26/12560	1.36478	0.03	25
Chronological age	GO:0045859	regulation of protein kinase activity	294/8849	380/12560	1.09814	0.03	294
Chronological age	GO:0010810	regulation of cell-substrate adhesion	154/8849	192/12560	1.13845	0.03	154
Chronological age	GO:0080135	regulation of cellular response to stress	316/8849	410/12560	1.09395	0.03	316
Chronological age	GO:2001222	regulation of neuron migration	39/8849	43/12560	1.28734	0.03	39
Chronological age	GO:0016049	cell growth	313/8849	406/12560	1.09424	0.03	313
Chronological age	GO:0007422	peripheral nervous system development	66/8849	77/12560	1.2166	0.03	66
Chronological age	GO:0030901	midbrain development	66/8849	77/12560	1.2166	0.03	66
Chronological age	GO:0071229	cellular response to acid chemical	66/8849	77/12560	1.2166	0.03	66
Chronological age	GO:0040008	regulation of growth	371/8849	485/12560	1.08574	0.03	371
Chronological age	GO:0090132	epithelium migration	207/8849	263/12560	1.11715	0.03	207
Chronological age	GO:0051146	striated muscle cell differentiation	198/8849	251/12560	1.11966	0.04	198
Chronological age	GO:0031667	response to nutrient levels	298/8849	386/12560	1.09578	0.04	298
Chronological age	GO:0051588	regulation of neurotransmitter transport	76/8849	90/12560	1.19858	0.04	76
Chronological age	GO:0009791	post-embryonic development	69/8849	81/12560	1.20909	0.04	69
Chronological age	GO:0007612	learning	109/8849	133/12560	1.16324	0.04	109
Chronological age	GO:1903829	positive regulation of protein localization	303/8849	393/12560	1.09432	0.04	303
Chronological age	GO:0030534	adult behavior	99/8849	120/12560	1.17098	0.04	99
Chronological age	GO:0007517	muscle organ development	223/8849	285/12560	1.11059	0.04	223
Chronological age	GO:0014896	muscle hypertrophy	65/8849	76/12560	1.21393	0.04	65
Chronological age	GO:0036465	synaptic vesicle recycling	65/8849	76/12560	1.21393	0.04	65
Chronological age	GO:0001934	positive regulation of protein phosphorylation	355/8849	464/12560	1.08594	0.04	355
Chronological age	GO:0022011	myelination in peripheral nervous system	24/8849	25/12560	1.36259	0.04	24
Chronological age	GO:0032292	peripheral nervous system axon ensheathment	24/8849	25/12560	1.36259	0.04	24
Chronological age	GO:0035886	vascular associated smooth muscle cell differentiation	24/8849	25/12560	1.36259	0.04	24
Chronological age	GO:0006110	regulation of glycolytic process	38/8849	42/12560	1.28419	0.04	38
Chronological age	GO:0030811	regulation of nucleotide catabolic process	38/8849	42/12560	1.28419	0.04	38
Chronological age	GO:0033121	regulation of purine nucleotide catabolic process	38/8849	42/12560	1.28419	0.04	38
Chronological age	GO:0061383	trabecula morphogenesis	38/8849	42/12560	1.28419	0.04	38
Chronological age	GO:0070849	response to epidermal growth factor	38/8849	42/12560	1.28419	0.04	38
Chronological age	GO:0061318	renal filtration cell differentiation	18/8849	18/12560	1.41937	0.04	18
Chronological age	GO:0072112	podocyte differentiation	18/8849	18/12560	1.41937	0.04	18
Chronological age	GO:2001224	positive regulation of neuron migration	18/8849	18/12560	1.41937	0.04	18
Chronological age	GO:0046847	filopodium assembly	50/8849	57/12560	1.24506	0.04	50
Chronological age	GO:2000463	positive regulation of excitatory postsynaptic potential	29/8849	31/12560	1.3278	0.04	29
Chronological age	GO:0010631	epithelial cell migration	205/8849	261/12560	1.11483	0.04	205
Chronological age	GO:0086002	cardiac muscle cell action potential involved in contraction	46/8849	52/12560	1.2556	0.04	46
Chronological age	GO:0031279	regulation of cyclase activity	42/8849	47/12560	1.26837	0.04	42
Chronological age	GO:0098815	modulation of excitatory postsynaptic potential	42/8849	47/12560	1.26837	0.04	42
Chronological age	GO:0098900	regulation of action potential	42/8849	47/12560	1.26837	0.04	42
Chronological age	GO:0061458	reproductive system development	199/8849	253/12560	1.11642	0.04	199
Chronological age	GO:0006914	autophagy	368/8849	482/12560	1.08367	0.04	368
Chronological age	GO:0061919	process utilizing autophagic mechanism	368/8849	482/12560	1.08367	0.04	368
Chronological age	GO:0016079	synaptic vesicle exocytosis	75/8849	89/12560	1.1961	0.04	75
Chronological age	GO:0098739	import across plasma membrane	133/8849	165/12560	1.1441	0.04	133
Chronological age	GO:0046488	phosphatidylinositol metabolic process	114/8849	140/12560	1.15577	0.04	114
Chronological age	GO:1901888	regulation of cell junction assembly	154/8849	193/12560	1.13255	0.04	154
Chronological age	GO:0045927	positive regulation of growth	157/8849	197/12560	1.13117	0.04	157
Chronological age	GO:0140238	presynaptic endocytosis	57/8849	66/12560	1.22582	0.04	57
Chronological age	GO:0045667	regulation of osteoblast differentiation	91/8849	110/12560	1.17421	0.04	91
Chronological age	GO:0045446	endothelial cell differentiation	81/8849	97/12560	1.18525	0.05	81
Chronological age	GO:0048754	branching morphogenesis of an epithelial tube	107/8849	131/12560	1.15933	0.05	107
Chronological age	GO:0050769	positive regulation of neurogenesis	171/8849	216/12560	1.12367	0.05	171
Chronological age	GO:0007272	ensheathment of neurons	110/8849	135/12560	1.15652	0.05	110
Chronological age	GO:0008366	axon ensheathment	110/8849	135/12560	1.15652	0.05	110
Chronological age	GO:0022604	regulation of cell morphogenesis	165/8849	208/12560	1.12594	0.05	165
Chronological age	GO:0010632	regulation of epithelial cell migration	159/8849	200/12560	1.1284	0.05	159
Chronological age	GO:0051966	regulation of synaptic transmission, glutamatergic	60/8849	70/12560	1.2166	0.05	60
Chronological age	GO:0051962	positive regulation of nervous system development	203/8849	259/12560	1.11248	0.05	203
Chronological age	GO:0031122	cytoplasmic microtubule organization	41/8849	46/12560	1.26509	0.05	41
Chronological age	GO:0010614	negative regulation of cardiac muscle hypertrophy	23/8849	24/12560	1.36023	0.05	23
Chronological age	GO:0086010	membrane depolarization during action potential	23/8849	24/12560	1.36023	0.05	23
Chronological age	GO:0048511	rhythmic process	188/8849	239/12560	1.11649	0.05	188
Chronological age	GO:0048488	synaptic vesicle endocytosis	56/8849	65/12560	1.22284	0.05	56
Chronological age	GO:0042177	negative regulation of protein catabolic process	70/8849	83/12560	1.19706	0.05	70
Chronological age	GO:0048608	reproductive structure development	196/8849	250/12560	1.11279	0.05	196
Chronological age	GO:0050770	regulation of axonogenesis	115/8849	142/12560	1.14949	0.05	115
Chronological age	GO:0014044	Schwann cell development	32/8849	35/12560	1.29771	0.05	32
Chronological age	GO:0051345	positive regulation of hydrolase activity	289/8849	376/12560	1.09095	0.06	289
Chronological age	GO:0097553	calcium ion transmembrane import into cytosol	121/8849	150/12560	1.14496	0.06	121
Chronological age	GO:0001501	skeletal system development	344/8849	451/12560	1.08262	0.06	344
Chronological age	GO:0035329	hippo signaling	36/8849	40/12560	1.27743	0.06	36
Chronological age	GO:0045022	early endosome to late endosome transport	36/8849	40/12560	1.27743	0.06	36
Chronological age	GO:0071526	semaphorin-plexin signaling pathway	36/8849	40/12560	1.27743	0.06	36
Chronological age	GO:0036293	response to decreased oxygen levels	195/8849	249/12560	1.11155	0.06	195
Chronological age	GO:0098927	vesicle-mediated transport between endosomal compartments	40/8849	45/12560	1.26166	0.06	40
Chronological age	GO:0051057	positive regulation of small GTPase mediated signal transduction	55/8849	64/12560	1.21977	0.06	55
Chronological age	GO:0035051	cardiocyte differentiation	108/8849	133/12560	1.15257	0.06	108
Chronological age	GO:0042552	myelination	108/8849	133/12560	1.15257	0.06	108
Chronological age	GO:0045070	positive regulation of viral genome replication	27/8849	29/12560	1.32148	0.06	27
Chronological age	GO:1902882	regulation of response to oxidative stress	27/8849	29/12560	1.32148	0.06	27
Chronological age	GO:0060384	innervation	22/8849	23/12560	1.35766	0.06	22
Chronological age	GO:0042982	amyloid precursor protein metabolic process	51/8849	59/12560	1.22691	0.06	51
Chronological age	GO:2000036	regulation of stem cell population maintenance	51/8849	59/12560	1.22691	0.06	51
Chronological age	GO:0098727	maintenance of cell number	126/8849	157/12560	1.13911	0.06	126
Chronological age	GO:0043523	regulation of neuron apoptotic process	159/8849	201/12560	1.12278	0.06	159
Chronological age	GO:0007416	synapse assembly	147/8849	185/12560	1.12782	0.06	147
Chronological age	GO:0032869	cellular response to insulin stimulus	138/8849	173/12560	1.13221	0.06	138
Chronological age	GO:0062197	cellular response to chemical stress	188/8849	240/12560	1.11184	0.06	188
Chronological age	GO:0007044	cell-substrate junction assembly	75/8849	90/12560	1.18281	0.06	75
Chronological age	GO:0061951	establishment of protein localization to plasma membrane	47/8849	54/12560	1.23538	0.06	47
Chronological age	GO:0051493	regulation of cytoskeleton organization	328/8849	430/12560	1.08268	0.06	328
Chronological age	GO:0021761	limbic system development	88/8849	107/12560	1.16733	0.06	88
Chronological age	GO:0032616	interleukin-13 production	16/8849	16/12560	1.41937	0.06	16
Chronological age	GO:0032656	regulation of interleukin-13 production	16/8849	16/12560	1.41937	0.06	16
Chronological age	GO:0030866	cortical actin cytoskeleton organization	31/8849	34/12560	1.29413	0.06	31
Chronological age	GO:0032386	regulation of intracellular transport	173/8849	220/12560	1.11614	0.06	173
Chronological age	GO:0086003	cardiac muscle cell contraction	61/8849	72/12560	1.20252	0.07	61
Chronological age	GO:0061001	regulation of dendritic spine morphogenesis	35/8849	39/12560	1.27379	0.07	35
Chronological age	GO:1902459	positive regulation of stem cell population maintenance	35/8849	39/12560	1.27379	0.07	35
Chronological age	GO:0055021	regulation of cardiac muscle tissue growth	39/8849	44/12560	1.25808	0.07	39
Chronological age	GO:0000910	cytokinesis	128/8849	160/12560	1.1355	0.07	128
Chronological age	GO:0031503	protein-containing complex localization	131/8849	164/12560	1.13376	0.07	131
Chronological age	GO:0006486	protein glycosylation	140/8849	176/12560	1.12904	0.07	140
Chronological age	GO:0043413	macromolecule glycosylation	140/8849	176/12560	1.12904	0.07	140
Chronological age	GO:0043269	regulation of monoatomic ion transport	280/8849	365/12560	1.08883	0.07	280
Chronological age	GO:0060993	kidney morphogenesis	71/8849	85/12560	1.18559	0.07	71
Chronological age	GO:0007389	pattern specification process	299/8849	391/12560	1.0854	0.07	299
Chronological age	GO:0072666	establishment of protein localization to vacuole	50/8849	58/12560	1.22359	0.07	50
Chronological age	GO:0003231	cardiac ventricle development	87/8849	106/12560	1.16495	0.07	87
Chronological age	GO:0090066	regulation of anatomical structure size	326/8849	428/12560	1.08111	0.07	326
Chronological age	GO:0098771	inorganic ion homeostasis	315/8849	413/12560	1.08257	0.07	315
Chronological age	GO:0035909	aorta morphogenesis	26/8849	28/12560	1.31799	0.07	26
Chronological age	GO:0086005	ventricular cardiac muscle cell action potential	26/8849	28/12560	1.31799	0.07	26
Chronological age	GO:0050801	monoatomic ion homeostasis	369/8849	487/12560	1.07546	0.07	369
Chronological age	GO:0006282	regulation of DNA repair	130/8849	163/12560	1.13201	0.07	130
Chronological age	GO:0042594	response to starvation	133/8849	167/12560	1.1304	0.07	133
Chronological age	GO:1904064	positive regulation of cation transmembrane transport	93/8849	114/12560	1.15791	0.08	93
Chronological age	GO:0001570	vasculogenesis	60/8849	71/12560	1.19947	0.08	60
Chronological age	GO:0071230	cellular response to amino acid stimulus	60/8849	71/12560	1.19947	0.08	60
Chronological age	GO:0003279	cardiac septum development	80/8849	97/12560	1.17061	0.08	80
Chronological age	GO:0055080	monoatomic cation homeostasis	363/8849	479/12560	1.07564	0.08	363
Chronological age	GO:0010035	response to inorganic substance	314/8849	412/12560	1.08175	0.08	314
Chronological age	GO:0010720	positive regulation of cell development	292/8849	382/12560	1.08496	0.08	292
Chronological age	GO:0051339	regulation of lyase activity	42/8849	48/12560	1.24195	0.08	42
Chronological age	GO:0051147	regulation of muscle cell differentiation	99/8849	122/12560	1.15178	0.08	99
Chronological age	GO:0050890	cognition	211/8849	272/12560	1.10105	0.08	211
Chronological age	GO:0031281	positive regulation of cyclase activity	30/8849	33/12560	1.29034	0.08	30
Chronological age	GO:0051150	regulation of smooth muscle cell differentiation	30/8849	33/12560	1.29034	0.08	30
Chronological age	GO:0043500	muscle adaptation	70/8849	84/12560	1.18281	0.08	70
Chronological age	GO:0007566	embryo implantation	38/8849	43/12560	1.25433	0.08	38
Chronological age	GO:0019083	viral transcription	38/8849	43/12560	1.25433	0.08	38
Chronological age	GO:0051489	regulation of filopodium assembly	38/8849	43/12560	1.25433	0.08	38
Chronological age	GO:0048738	cardiac muscle tissue development	156/8849	198/12560	1.11829	0.08	156
Chronological age	GO:0031669	cellular response to nutrient levels	153/8849	194/12560	1.1194	0.08	153
Chronological age	GO:0008286	insulin receptor signaling pathway	86/8849	105/12560	1.16253	0.08	86
Chronological age	GO:0060627	regulation of vesicle-mediated transport	324/8849	426/12560	1.07952	0.08	324
Chronological age	GO:0019226	transmission of nerve impulse	49/8849	57/12560	1.22016	0.08	49
Chronological age	GO:0097120	receptor localization to synapse	49/8849	57/12560	1.22016	0.08	49
Chronological age	GO:0002029	desensitization of G protein-coupled receptor signaling pathway	15/8849	15/12560	1.41937	0.08	15
Chronological age	GO:0060644	mammary gland epithelial cell differentiation	15/8849	15/12560	1.41937	0.08	15
Chronological age	GO:0031668	cellular response to extracellular stimulus	170/8849	217/12560	1.11195	0.08	170
Chronological age	GO:0014706	striated muscle tissue development	167/8849	213/12560	1.11284	0.08	167
Chronological age	GO:0021954	central nervous system neuron development	66/8849	79/12560	1.1858	0.08	66
Chronological age	GO:0098659	inorganic cation import across plasma membrane	79/8849	96/12560	1.16802	0.08	79
Chronological age	GO:0099587	inorganic ion import across plasma membrane	79/8849	96/12560	1.16802	0.08	79
Chronological age	GO:0001649	osteoblast differentiation	152/8849	193/12560	1.11785	0.09	152
Chronological age	GO:0035418	protein localization to synapse	59/8849	70/12560	1.19633	0.09	59
Chronological age	GO:0046621	negative regulation of organ growth	25/8849	27/12560	1.31423	0.09	25
Chronological age	GO:0090316	positive regulation of intracellular protein transport	69/8849	83/12560	1.17996	0.09	69
Chronological age	GO:2001257	regulation of cation channel activity	69/8849	83/12560	1.17996	0.09	69
Chronological age	GO:0014910	regulation of smooth muscle cell migration	52/8849	61/12560	1.20995	0.09	52
Chronological age	GO:0031016	pancreas development	52/8849	61/12560	1.20995	0.09	52
Chronological age	GO:0030856	regulation of epithelial cell differentiation	107/8849	133/12560	1.1419	0.09	107
Chronological age	GO:0071496	cellular response to external stimulus	212/8849	274/12560	1.0982	0.09	212
Chronological age	GO:0032535	regulation of cellular component size	240/8849	312/12560	1.09182	0.09	240
Chronological age	GO:0030705	cytoskeleton-dependent intracellular transport	137/8849	173/12560	1.12401	0.09	137
Chronological age	GO:0018108	peptidyl-tyrosine phosphorylation	172/8849	220/12560	1.10969	0.09	172
Chronological age	GO:0007034	vacuolar transport	116/8849	145/12560	1.1355	0.09	116
Chronological age	GO:0019827	stem cell population maintenance	122/8849	153/12560	1.13178	0.09	122
Chronological age	GO:0002065	columnar/cuboidal epithelial cell differentiation	85/8849	104/12560	1.16006	0.09	85
Chronological age	GO:0007265	Ras protein signal transduction	85/8849	104/12560	1.16006	0.09	85
Chronological age	GO:0007528	neuromuscular junction development	41/8849	47/12560	1.23817	0.09	41
Chronological age	GO:0001503	ossification	273/8849	357/12560	1.0854	0.09	273
Chronological age	GO:0001666	response to hypoxia	186/8849	239/12560	1.10461	0.09	186
Chronological age	GO:0002070	epithelial cell maturation	20/8849	21/12560	1.35178	0.09	20
Chronological age	GO:1902455	negative regulation of stem cell population maintenance	20/8849	21/12560	1.35178	0.09	20
Chronological age	GO:0014037	Schwann cell differentiation	37/8849	42/12560	1.2504	0.09	37
Chronological age	GO:0061028	establishment of endothelial barrier	37/8849	42/12560	1.2504	0.09	37
Chronological age	GO:2000300	regulation of synaptic vesicle exocytosis	37/8849	42/12560	1.2504	0.09	37
Chronological age	GO:0046326	positive regulation of glucose import	29/8849	32/12560	1.2863	0.09	29
Chronological age	GO:0042509	regulation of tyrosine phosphorylation of STAT protein	48/8849	56/12560	1.2166	0.09	48
Chronological age	GO:0043954	cellular component maintenance	48/8849	56/12560	1.2166	0.09	48
Chronological age	GO:0006997	nucleus organization	94/8849	116/12560	1.15018	0.09	94
Chronological age	GO:0010828	positive regulation of glucose transmembrane transport	33/8849	37/12560	1.26592	0.09	33
Chronological age	GO:0021762	substantia nigra development	33/8849	37/12560	1.26592	0.09	33
Chronological age	GO:0060291	long-term synaptic potentiation	65/8849	78/12560	1.18281	0.09	65
Chronological age	GO:0050768	negative regulation of neurogenesis	100/8849	124/12560	1.14465	0.09	100
Chronological age	GO:1903169	regulation of calcium ion transmembrane transport	106/8849	132/12560	1.1398	0.09	106
Chronological age	GO:0051347	positive regulation of transferase activity	233/8849	303/12560	1.09146	0.09	233
Chronological age	GO:0010976	positive regulation of neuron projection development	109/8849	136/12560	1.13758	0.09	109
Chronological age	GO:0033673	negative regulation of kinase activity	115/8849	144/12560	1.13352	0.09	115
Chronological age	GO:0016050	vesicle organization	244/8849	318/12560	1.08908	0.09	244
Chronological age	GO:0003281	ventricular septum development	58/8849	69/12560	1.19309	0.09	58
Chronological age	GO:0008088	axo-dendritic transport	58/8849	69/12560	1.19309	0.09	58
Chronological age	GO:0021545	cranial nerve development	44/8849	51/12560	1.22455	0.09	44
Chronological age	GO:0031113	regulation of microtubule polymerization	44/8849	51/12560	1.22455	0.09	44
Chronological age	GO:0009880	embryonic pattern specification	51/8849	60/12560	1.20646	0.10	51
Chronological age	GO:0010638	positive regulation of organelle organization	312/8849	411/12560	1.07748	0.10	312
Chronological age	GO:0018212	peptidyl-tyrosine modification	173/8849	222/12560	1.10609	0.10	173
Chronological age	GO:0048193	Golgi vesicle transport	190/8849	245/12560	1.10074	0.10	190
Chronological age	GO:1901342	regulation of vasculature development	190/8849	245/12560	1.10074	0.10	190
Chronological age	GO:0031643	positive regulation of myelination	14/8849	14/12560	1.41937	0.10	14
Chronological age	GO:0048172	regulation of short-term neuronal synaptic plasticity	14/8849	14/12560	1.41937	0.10	14
Chronological age	GO:0071867	response to monoamine	40/8849	46/12560	1.23423	0.10	40
Chronological age	GO:0071868	cellular response to monoamine stimulus	40/8849	46/12560	1.23423	0.10	40
Chronological age	GO:0071869	response to catecholamine	40/8849	46/12560	1.23423	0.10	40
Chronological age	GO:0071870	cellular response to catecholamine stimulus	40/8849	46/12560	1.23423	0.10	40
Chronological age	GO:1990089	response to nerve growth factor	40/8849	46/12560	1.23423	0.10	40
Chronological age	GO:0035303	regulation of dephosphorylation	74/8849	90/12560	1.16704	0.10	74
Chronological age	GO:0035264	multicellular organism growth	99/8849	123/12560	1.14242	0.10	99
Chronological age	GO:0014741	negative regulation of muscle hypertrophy	24/8849	26/12560	1.31019	0.10	24
Chronological age	GO:0098698	postsynaptic specialization assembly	24/8849	26/12560	1.31019	0.10	24
Chronological age	GO:0051348	negative regulation of transferase activity	129/8849	163/12560	1.1233	0.10	129
Chronological age	GO:0060041	retina development in camera-type eye	108/8849	135/12560	1.1355	0.10	108
Chronological age	GO:0061351	neural precursor cell proliferation	114/8849	143/12560	1.13153	0.10	114
Chronological age	GO:0003208	cardiac ventricle morphogenesis	47/8849	55/12560	1.21292	0.10	47
Chronological age	GO:0022029	telencephalon cell migration	47/8849	55/12560	1.21292	0.10	47
Chronological age	GO:0048661	positive regulation of smooth muscle cell proliferation	64/8849	77/12560	1.17974	0.10	64
Chronological age	GO:0046839	phospholipid dephosphorylation	36/8849	41/12560	1.24628	0.10	36
Chronological age	GO:0062237	protein localization to postsynapse	36/8849	41/12560	1.24628	0.10	36
Chronological age	GO:0070201	regulation of establishment of protein localization	327/8849	432/12560	1.07438	0.10	327
Chronological age	GO:0006936	muscle contraction	206/8849	267/12560	1.09509	0.10	206
Chronological age	GO:0006688	glycosphingolipid biosynthetic process	28/8849	31/12560	1.28201	0.10	28
Chronological age	GO:0007431	salivary gland development	28/8849	31/12560	1.28201	0.10	28
Chronological age	GO:2000765	regulation of cytoplasmic translation	28/8849	31/12560	1.28201	0.10	28
Chronological age	GO:0000266	mitochondrial fission	32/8849	36/12560	1.26166	0.10	32
Chronological age	GO:0014911	positive regulation of smooth muscle cell migration	32/8849	36/12560	1.26166	0.10	32
Chronological age	GO:0070085	glycosylation	146/8849	186/12560	1.11413	0.10	146
Chronological age	GO:0031032	actomyosin structure organization	143/8849	182/12560	1.11522	0.11	143
Chronological age	GO:0021782	glial cell development	86/8849	106/12560	1.15156	0.11	86
Chronological age	GO:0008045	motor neuron axon guidance	19/8849	20/12560	1.3484	0.11	19
Chronological age	GO:0035988	chondrocyte proliferation	19/8849	20/12560	1.3484	0.11	19
Chronological age	GO:0071786	endoplasmic reticulum tubular network organization	19/8849	20/12560	1.3484	0.11	19
Chronological age	GO:0072202	cell differentiation involved in metanephros development	19/8849	20/12560	1.3484	0.11	19
Chronological age	GO:0098884	postsynaptic neurotransmitter receptor internalization	19/8849	20/12560	1.3484	0.11	19
Chronological age	GO:0140239	postsynaptic endocytosis	19/8849	20/12560	1.3484	0.11	19
Chronological age	GO:0072080	nephron tubule development	70/8849	85/12560	1.16889	0.11	70
Chronological age	GO:0044088	regulation of vacuole organization	43/8849	50/12560	1.22066	0.11	43
Chronological age	GO:0048008	platelet-derived growth factor receptor signaling pathway	43/8849	50/12560	1.22066	0.11	43
Chronological age	GO:0010721	negative regulation of cell development	180/8849	232/12560	1.10123	0.11	180
Chronological age	GO:0007260	tyrosine phosphorylation of STAT protein	50/8849	59/12560	1.20286	0.11	50
Chronological age	GO:0048857	neural nucleus development	50/8849	59/12560	1.20286	0.11	50
Chronological age	GO:0033674	positive regulation of kinase activity	194/8849	251/12560	1.09704	0.11	194
Chronological age	GO:0051961	negative regulation of nervous system development	104/8849	130/12560	1.1355	0.11	104
Chronological age	GO:0061326	renal tubule development	73/8849	89/12560	1.1642	0.11	73
Chronological age	GO:0045926	negative regulation of growth	151/8849	193/12560	1.11049	0.11	151
Chronological age	GO:0045055	regulated exocytosis	148/8849	189/12560	1.11146	0.11	148
Chronological age	GO:1902903	regulation of supramolecular fiber organization	238/8849	311/12560	1.08621	0.11	238
Chronological age	GO:0045765	regulation of angiogenesis	185/8849	239/12560	1.09868	0.11	185
Chronological age	GO:0007215	glutamate receptor signaling pathway	39/8849	45/12560	1.23012	0.11	39
Chronological age	GO:0042531	positive regulation of tyrosine phosphorylation of STAT protein	39/8849	45/12560	1.23012	0.11	39
Chronological age	GO:0042987	amyloid precursor protein catabolic process	39/8849	45/12560	1.23012	0.11	39
Chronological age	GO:0044089	positive regulation of cellular component biogenesis	325/8849	430/12560	1.07278	0.11	325
Chronological age	GO:0001656	metanephros development	63/8849	76/12560	1.17658	0.11	63
Chronological age	GO:0051223	regulation of protein transport	268/8849	352/12560	1.08066	0.11	268
Chronological age	GO:1905037	autophagosome organization	82/8849	101/12560	1.15236	0.11	82
Chronological age	GO:0001885	endothelial cell development	46/8849	54/12560	1.20909	0.11	46
Chronological age	GO:0019933	cAMP-mediated signaling	46/8849	54/12560	1.20909	0.11	46
Chronological age	GO:0048814	regulation of dendrite morphogenesis	46/8849	54/12560	1.20909	0.11	46
Chronological age	GO:0009100	glycoprotein metabolic process	221/8849	288/12560	1.08917	0.11	221
Chronological age	GO:0048041	focal adhesion assembly	66/8849	80/12560	1.17098	0.12	66
Chronological age	GO:0006873	intracellular monoatomic ion homeostasis	319/8849	422/12560	1.07294	0.12	319
Chronological age	GO:0017157	regulation of exocytosis	124/8849	157/12560	1.12103	0.12	124
Chronological age	GO:0008038	neuron recognition	35/8849	40/12560	1.24195	0.12	35
Chronological age	GO:0032924	activin receptor signaling pathway	35/8849	40/12560	1.24195	0.12	35
Chronological age	GO:0035272	exocrine system development	35/8849	40/12560	1.24195	0.12	35
Chronological age	GO:0099084	postsynaptic specialization organization	35/8849	40/12560	1.24195	0.12	35
Chronological age	GO:1903539	protein localization to postsynaptic membrane	35/8849	40/12560	1.24195	0.12	35
Chronological age	GO:0048169	regulation of long-term neuronal synaptic plasticity	23/8849	25/12560	1.30582	0.12	23
Chronological age	GO:0060402	calcium ion transport into cytosol	23/8849	25/12560	1.30582	0.12	23
Chronological age	GO:0060669	embryonic placenta morphogenesis	23/8849	25/12560	1.30582	0.12	23
Chronological age	GO:0001837	epithelial to mesenchymal transition	118/8849	149/12560	1.12406	0.12	118
Chronological age	GO:0007032	endosome organization	69/8849	84/12560	1.16591	0.12	69
Chronological age	GO:0043279	response to alkaloid	69/8849	84/12560	1.16591	0.12	69
Chronological age	GO:0003205	cardiac chamber development	112/8849	141/12560	1.12744	0.12	112
Chronological age	GO:0001890	placenta development	100/8849	125/12560	1.1355	0.12	100
Chronological age	GO:0051098	regulation of binding	144/8849	184/12560	1.11081	0.12	144
Chronological age	GO:0090199	regulation of release of cytochrome c from mitochondria	31/8849	35/12560	1.25716	0.12	31
Chronological age	GO:0010469	regulation of signaling receptor activity	72/8849	88/12560	1.1613	0.12	72
Chronological age	GO:0038203	TORC2 signaling	13/8849	13/12560	1.41937	0.12	13
Chronological age	GO:0061050	regulation of cell growth involved in cardiac muscle cell development	13/8849	13/12560	1.41937	0.12	13
Chronological age	GO:1904355	positive regulation of telomere capping	13/8849	13/12560	1.41937	0.12	13
Chronological age	GO:0045600	positive regulation of fat cell differentiation	49/8849	58/12560	1.19912	0.12	49
Chronological age	GO:0016233	telomere capping	27/8849	30/12560	1.27743	0.12	27
Chronological age	GO:0097242	amyloid-beta clearance	27/8849	30/12560	1.27743	0.12	27
Chronological age	GO:0051216	cartilage development	141/8849	180/12560	1.11184	0.12	141
Chronological age	GO:0051480	regulation of cytosolic calcium ion concentration	42/8849	49/12560	1.2166	0.12	42
Chronological age	GO:1903317	regulation of protein maturation	42/8849	49/12560	1.2166	0.12	42
Chronological age	GO:0140056	organelle localization by membrane tethering	59/8849	71/12560	1.17948	0.12	59
Chronological age	GO:0030003	intracellular monoatomic cation homeostasis	315/8849	417/12560	1.07219	0.12	315
Chronological age	GO:0003002	regionalization	269/8849	354/12560	1.07856	0.12	269
Chronological age	GO:0003013	circulatory system process	355/8849	472/12560	1.06753	0.12	355
Chronological age	GO:0055001	muscle cell development	126/8849	160/12560	1.11775	0.12	126
Chronological age	GO:0048568	embryonic organ development	293/8849	387/12560	1.07461	0.12	293
Chronological age	GO:0055007	cardiac muscle cell differentiation	84/8849	104/12560	1.14641	0.12	84
Chronological age	GO:0051101	regulation of DNA binding	52/8849	62/12560	1.19044	0.12	52
Chronological age	GO:0051924	regulation of calcium ion transport	149/8849	191/12560	1.10726	0.12	149
Chronological age	GO:0007156	homophilic cell adhesion via plasma membrane adhesion molecules	117/8849	148/12560	1.12207	0.12	117
Chronological age	GO:0001835	blastocyst hatching	18/8849	19/12560	1.34467	0.12	18
Chronological age	GO:0010640	regulation of platelet-derived growth factor receptor signaling pathway	18/8849	19/12560	1.34467	0.12	18
Chronological age	GO:0035188	hatching	18/8849	19/12560	1.34467	0.12	18
Chronological age	GO:0048791	calcium ion-regulated exocytosis of neurotransmitter	18/8849	19/12560	1.34467	0.12	18
Chronological age	GO:0055022	negative regulation of cardiac muscle tissue growth	18/8849	19/12560	1.34467	0.12	18
Chronological age	GO:0061117	negative regulation of heart growth	18/8849	19/12560	1.34467	0.12	18
Chronological age	GO:0071684	organism emergence from protective structure	18/8849	19/12560	1.34467	0.12	18
Chronological age	GO:0086012	membrane depolarization during cardiac muscle cell action potential	18/8849	19/12560	1.34467	0.12	18
Chronological age	GO:0045860	positive regulation of protein kinase activity	166/8849	214/12560	1.10101	0.12	166
Chronological age	GO:0006606	protein import into nucleus	114/8849	144/12560	1.12367	0.12	114
Chronological age	GO:0034612	response to tumor necrosis factor	146/8849	187/12560	1.10817	0.12	146
Chronological age	GO:0014812	muscle cell migration	65/8849	79/12560	1.16784	0.12	65
Chronological age	GO:0022406	membrane docking	65/8849	79/12560	1.16784	0.12	65
Chronological age	GO:0060976	coronary vasculature development	38/8849	44/12560	1.22582	0.12	38
Chronological age	GO:1903350	response to dopamine	38/8849	44/12560	1.22582	0.12	38
Chronological age	GO:1903351	cellular response to dopamine	38/8849	44/12560	1.22582	0.12	38
Chronological age	GO:1990090	cellular response to nerve growth factor stimulus	38/8849	44/12560	1.22582	0.12	38
Chronological age	GO:0006469	negative regulation of protein kinase activity	108/8849	136/12560	1.12715	0.12	108
Chronological age	GO:0010821	regulation of mitochondrion organization	96/8849	120/12560	1.1355	0.12	96
Chronological age	GO:1900180	regulation of protein localization to nucleus	96/8849	120/12560	1.1355	0.12	96
Chronological age	GO:0048592	eye morphogenesis	105/8849	132/12560	1.12904	0.12	105
Chronological age	GO:0051494	negative regulation of cytoskeleton organization	105/8849	132/12560	1.12904	0.12	105
Chronological age	GO:0034767	positive regulation of monoatomic ion transmembrane transport	102/8849	128/12560	1.13106	0.12	102
Chronological age	GO:0032970	regulation of actin filament-based process	246/8849	323/12560	1.08101	0.13	246
Chronological age	GO:0010256	endomembrane system organization	375/8849	500/12560	1.06453	0.13	375
Chronological age	GO:0002027	regulation of heart rate	71/8849	87/12560	1.15834	0.13	71
Chronological age	GO:0030148	sphingolipid biosynthetic process	71/8849	87/12560	1.15834	0.13	71
Chronological age	GO:0046545	development of primary female sexual characteristics	71/8849	87/12560	1.15834	0.13	71
Chronological age	GO:0006509	membrane protein ectodomain proteolysis	34/8849	39/12560	1.2374	0.13	34
Chronological age	GO:0045761	regulation of adenylate cyclase activity	34/8849	39/12560	1.2374	0.13	34
Chronological age	GO:0006814	sodium ion transport	151/8849	194/12560	1.10477	0.13	151
Chronological age	GO:0071900	regulation of protein serine/threonine kinase activity	168/8849	217/12560	1.09887	0.13	168
Chronological age	GO:0021885	forebrain cell migration	48/8849	57/12560	1.19526	0.13	48
Chronological age	GO:1901019	regulation of calcium ion transmembrane transporter activity	48/8849	57/12560	1.19526	0.13	48
Chronological age	GO:0010921	regulation of phosphatase activity	41/8849	48/12560	1.21238	0.13	41
Chronological age	GO:0048286	lung alveolus development	41/8849	48/12560	1.21238	0.13	41
Chronological age	GO:0071453	cellular response to oxygen levels	113/8849	143/12560	1.1216	0.13	113
Chronological age	GO:0099558	maintenance of synapse structure	22/8849	24/12560	1.30109	0.13	22
Chronological age	GO:0099637	neurotransmitter receptor transport	22/8849	24/12560	1.30109	0.13	22
Chronological age	GO:1900151	regulation of nuclear-transcribed mRNA catabolic process, deadenylation-dependent decay	22/8849	24/12560	1.30109	0.13	22
Chronological age	GO:0046928	regulation of neurotransmitter secretion	61/8849	74/12560	1.17002	0.13	61
Chronological age	GO:0009267	cellular response to starvation	107/8849	135/12560	1.12498	0.13	107
Chronological age	GO:0010634	positive regulation of epithelial cell migration	104/8849	131/12560	1.12683	0.13	104
Chronological age	GO:0048284	organelle fusion	104/8849	131/12560	1.12683	0.13	104
Chronological age	GO:0070507	regulation of microtubule cytoskeleton organization	104/8849	131/12560	1.12683	0.13	104
Chronological age	GO:1903828	negative regulation of protein localization	139/8849	178/12560	1.10838	0.13	139
Chronological age	GO:0007269	neurotransmitter secretion	101/8849	127/12560	1.12879	0.13	101
Chronological age	GO:0099643	signal release from synapse	101/8849	127/12560	1.12879	0.13	101
Chronological age	GO:0051592	response to calcium ion	95/8849	119/12560	1.13311	0.13	95
Chronological age	GO:0001569	branching involved in blood vessel morphogenesis	26/8849	29/12560	1.27254	0.14	26
Chronological age	GO:0007435	salivary gland morphogenesis	26/8849	29/12560	1.27254	0.14	26
Chronological age	GO:0035305	negative regulation of dephosphorylation	26/8849	29/12560	1.27254	0.14	26
Chronological age	GO:0044843	cell cycle G1/S phase transition	150/8849	193/12560	1.10314	0.14	150
Chronological age	GO:0030522	intracellular receptor signaling pathway	236/8849	310/12560	1.08055	0.14	236
Chronological age	GO:0000209	protein polyubiquitination	178/8849	231/12560	1.09371	0.14	178
Chronological age	GO:0001755	neural crest cell migration	44/8849	52/12560	1.201	0.14	44
Chronological age	GO:0006623	protein targeting to vacuole	37/8849	43/12560	1.22132	0.14	37
Chronological age	GO:0016601	Rac protein signal transduction	37/8849	43/12560	1.22132	0.14	37
Chronological age	GO:0030219	megakaryocyte differentiation	37/8849	43/12560	1.22132	0.14	37
Chronological age	GO:0045668	negative regulation of osteoblast differentiation	37/8849	43/12560	1.22132	0.14	37
Chronological age	GO:0047496	vesicle transport along microtubule	37/8849	43/12560	1.22132	0.14	37
Chronological age	GO:2000785	regulation of autophagosome assembly	37/8849	43/12560	1.22132	0.14	37
Chronological age	GO:0046323	glucose import	54/8849	65/12560	1.17917	0.14	54
Chronological age	GO:0150116	regulation of cell-substrate junction organization	54/8849	65/12560	1.17917	0.14	54
Chronological age	GO:0031099	regeneration	121/8849	154/12560	1.11522	0.14	121
Chronological age	GO:0000302	response to reactive oxygen species	118/8849	150/12560	1.11657	0.14	118
Chronological age	GO:0033002	muscle cell proliferation	141/8849	181/12560	1.1057	0.14	141
Chronological age	GO:0009214	cyclic nucleotide catabolic process	12/8849	12/12560	1.41937	0.14	12
Chronological age	GO:0030575	nuclear body organization	12/8849	12/12560	1.41937	0.14	12
Chronological age	GO:0031115	negative regulation of microtubule polymerization	12/8849	12/12560	1.41937	0.14	12
Chronological age	GO:0032486	Rap protein signal transduction	12/8849	12/12560	1.41937	0.14	12
Chronological age	GO:0043652	engulfment of apoptotic cell	12/8849	12/12560	1.41937	0.14	12
Chronological age	GO:0051547	regulation of keratinocyte migration	12/8849	12/12560	1.41937	0.14	12
Chronological age	GO:0060837	blood vessel endothelial cell differentiation	12/8849	12/12560	1.41937	0.14	12
Chronological age	GO:0071679	commissural neuron axon guidance	12/8849	12/12560	1.41937	0.14	12
Chronological age	GO:0098935	dendritic transport	12/8849	12/12560	1.41937	0.14	12
Chronological age	GO:2000651	positive regulation of sodium ion transmembrane transporter activity	12/8849	12/12560	1.41937	0.14	12
Chronological age	GO:0198738	cell-cell signaling by wnt	303/8849	402/12560	1.06982	0.14	303
Chronological age	GO:0071241	cellular response to inorganic substance	138/8849	177/12560	1.10663	0.14	138
Chronological age	GO:0061333	renal tubule morphogenesis	57/8849	69/12560	1.17252	0.14	57
Chronological age	GO:0072028	nephron morphogenesis	57/8849	69/12560	1.17252	0.14	57
Chronological age	GO:0043270	positive regulation of monoatomic ion transport	135/8849	173/12560	1.1076	0.14	135
Chronological age	GO:0060078	regulation of postsynaptic membrane potential	103/8849	130/12560	1.12458	0.14	103
Chronological age	GO:1903305	regulation of regulated secretory pathway	82/8849	102/12560	1.14106	0.14	82
Chronological age	GO:0030518	intracellular steroid hormone receptor signaling pathway	85/8849	106/12560	1.13817	0.14	85
Chronological age	GO:0022612	gland morphogenesis	88/8849	110/12560	1.1355	0.14	88
Chronological age	GO:0009895	negative regulation of catabolic process	216/8849	283/12560	1.08333	0.14	216
Chronological age	GO:0006607	NLS-bearing protein import into nucleus	17/8849	18/12560	1.34052	0.14	17
Chronological age	GO:0008090	retrograde axonal transport	17/8849	18/12560	1.34052	0.14	17
Chronological age	GO:0034104	negative regulation of tissue remodeling	17/8849	18/12560	1.34052	0.14	17
Chronological age	GO:0051580	regulation of neurotransmitter uptake	17/8849	18/12560	1.34052	0.14	17
Chronological age	GO:0060445	branching involved in salivary gland morphogenesis	17/8849	18/12560	1.34052	0.14	17
Chronological age	GO:0060973	cell migration involved in heart development	17/8849	18/12560	1.34052	0.14	17
Chronological age	GO:0090200	positive regulation of release of cytochrome c from mitochondria	17/8849	18/12560	1.34052	0.14	17
Chronological age	GO:2000641	regulation of early endosome to late endosome transport	17/8849	18/12560	1.34052	0.14	17
Chronological age	GO:0043588	skin development	191/8849	249/12560	1.08875	0.14	191
Chronological age	GO:0033574	response to testosterone	33/8849	38/12560	1.23261	0.14	33
Chronological age	GO:0043666	regulation of phosphoprotein phosphatase activity	33/8849	38/12560	1.23261	0.14	33
Chronological age	GO:0099068	postsynapse assembly	33/8849	38/12560	1.23261	0.14	33
Chronological age	GO:0006140	regulation of nucleotide metabolic process	60/8849	73/12560	1.16661	0.14	60
Chronological age	GO:1900542	regulation of purine nucleotide metabolic process	60/8849	73/12560	1.16661	0.14	60
Chronological age	GO:0097191	extrinsic apoptotic signaling pathway	146/8849	188/12560	1.10228	0.15	146
Chronological age	GO:0043086	negative regulation of catalytic activity	251/8849	331/12560	1.07632	0.15	251
Chronological age	GO:0003197	endocardial cushion development	40/8849	47/12560	1.20797	0.15	40
Chronological age	GO:0051058	negative regulation of small GTPase mediated signal transduction	40/8849	47/12560	1.20797	0.15	40
Chronological age	GO:0042176	regulation of protein catabolic process	221/8849	290/12560	1.08166	0.15	221
Chronological age	GO:0008015	blood circulation	302/8849	401/12560	1.06895	0.15	302
Chronological age	GO:0021510	spinal cord development	63/8849	77/12560	1.1613	0.15	63
Chronological age	GO:0031110	regulation of microtubule polymerization or depolymerization	63/8849	77/12560	1.1613	0.15	63
Chronological age	GO:0046854	phosphatidylinositol phosphate biosynthetic process	50/8849	60/12560	1.18281	0.15	50
Chronological age	GO:0051170	import into nucleus	117/8849	149/12560	1.11454	0.15	117
Chronological age	GO:0035725	sodium ion transmembrane transport	114/8849	145/12560	1.11592	0.15	114
Chronological age	GO:0007616	long-term memory	29/8849	33/12560	1.24732	0.15	29
Chronological age	GO:0033280	response to vitamin D	29/8849	33/12560	1.24732	0.15	29
Chronological age	GO:0051349	positive regulation of lyase activity	29/8849	33/12560	1.24732	0.15	29
Chronological age	GO:0019080	viral gene expression	69/8849	85/12560	1.15219	0.15	69
Chronological age	GO:0061337	cardiac conduction	69/8849	85/12560	1.15219	0.15	69
Chronological age	GO:0061572	actin filament bundle organization	111/8849	141/12560	1.11738	0.15	111
Chronological age	GO:0006023	aminoglycan biosynthetic process	53/8849	64/12560	1.17542	0.15	53
Chronological age	GO:0014855	striated muscle cell proliferation	53/8849	64/12560	1.17542	0.15	53
Chronological age	GO:0001964	startle response	21/8849	23/12560	1.29595	0.15	21
Chronological age	GO:0035020	regulation of Rac protein signal transduction	21/8849	23/12560	1.29595	0.15	21
Chronological age	GO:0062149	detection of stimulus involved in sensory perception of pain	21/8849	23/12560	1.29595	0.15	21
Chronological age	GO:0099625	ventricular cardiac muscle cell membrane repolarization	21/8849	23/12560	1.29595	0.15	21
Chronological age	GO:0043470	regulation of carbohydrate catabolic process	43/8849	51/12560	1.19672	0.15	43
Chronological age	GO:0016055	Wnt signaling pathway	301/8849	400/12560	1.06808	0.15	301
Chronological age	GO:0050905	neuromuscular process	99/8849	125/12560	1.12414	0.15	99
Chronological age	GO:0010765	positive regulation of sodium ion transport	25/8849	28/12560	1.26729	0.15	25
Chronological age	GO:0030511	positive regulation of transforming growth factor beta receptor signaling pathway	25/8849	28/12560	1.26729	0.15	25
Chronological age	GO:0032232	negative regulation of actin filament bundle assembly	25/8849	28/12560	1.26729	0.15	25
Chronological age	GO:0086019	cell-cell signaling involved in cardiac conduction	25/8849	28/12560	1.26729	0.15	25
Chronological age	GO:1901021	positive regulation of calcium ion transmembrane transporter activity	25/8849	28/12560	1.26729	0.15	25
Chronological age	GO:1903846	positive regulation of cellular response to transforming growth factor beta stimulus	25/8849	28/12560	1.26729	0.15	25
Chronological age	GO:1904646	cellular response to amyloid-beta	25/8849	28/12560	1.26729	0.15	25
Chronological age	GO:2000677	regulation of transcription regulatory region DNA binding	25/8849	28/12560	1.26729	0.15	25
Chronological age	GO:0061387	regulation of extent of cell growth	78/8849	97/12560	1.14135	0.15	78
Chronological age	GO:0043401	steroid hormone mediated signaling pathway	96/8849	121/12560	1.12611	0.15	96
Chronological age	GO:0030879	mammary gland development	93/8849	117/12560	1.12822	0.15	93
Chronological age	GO:0048675	axon extension	84/8849	105/12560	1.1355	0.15	84
Chronological age	GO:0061640	cytoskeleton-dependent cytokinesis	84/8849	105/12560	1.1355	0.15	84
Chronological age	GO:0030326	embryonic limb morphogenesis	87/8849	109/12560	1.13289	0.15	87
Chronological age	GO:0035113	embryonic appendage morphogenesis	87/8849	109/12560	1.13289	0.15	87
Chronological age	GO:0030865	cortical cytoskeleton organization	36/8849	42/12560	1.2166	0.15	36
Chronological age	GO:0051403	stress-activated MAPK cascade	36/8849	42/12560	1.2166	0.15	36
Chronological age	GO:0014909	smooth muscle cell migration	56/8849	68/12560	1.16889	0.15	56
Chronological age	GO:0010001	glial cell differentiation	170/8849	221/12560	1.09182	0.16	170
Chronological age	GO:0048705	skeletal system morphogenesis	156/8849	202/12560	1.09615	0.16	156
Chronological age	GO:0045165	cell fate commitment	181/8849	236/12560	1.08858	0.16	181
Chronological age	GO:0050772	positive regulation of axonogenesis	59/8849	72/12560	1.16309	0.16	59
Chronological age	GO:0010822	positive regulation of mitochondrion organization	46/8849	55/12560	1.18711	0.16	46
Chronological age	GO:0046824	positive regulation of nucleocytoplasmic transport	46/8849	55/12560	1.18711	0.16	46
Chronological age	GO:0042063	gliogenesis	222/8849	292/12560	1.07911	0.16	222
Chronological age	GO:0006644	phospholipid metabolic process	230/8849	303/12560	1.07741	0.16	230
Chronological age	GO:1900182	positive regulation of protein localization to nucleus	62/8849	76/12560	1.15791	0.16	62
Chronological age	GO:0007254	JNK cascade	110/8849	140/12560	1.11522	0.16	110
Chronological age	GO:0051100	negative regulation of binding	65/8849	80/12560	1.15324	0.16	65
Chronological age	GO:0008089	anterograde axonal transport	39/8849	46/12560	1.20338	0.17	39
Chronological age	GO:0050805	negative regulation of synaptic transmission	39/8849	46/12560	1.20338	0.17	39
Chronological age	GO:0070613	regulation of protein processing	39/8849	46/12560	1.20338	0.17	39
Chronological age	GO:0061180	mammary gland epithelium development	49/8849	59/12560	1.1788	0.17	49
Chronological age	GO:0036294	cellular response to decreased oxygen levels	101/8849	128/12560	1.11997	0.17	101
Chronological age	GO:1902904	negative regulation of supramolecular fiber organization	101/8849	128/12560	1.11997	0.17	101
Chronological age	GO:0008585	female gonad development	68/8849	84/12560	1.14901	0.17	68
Chronological age	GO:0043547	positive regulation of GTPase activity	144/8849	186/12560	1.09887	0.17	144
Chronological age	GO:0006939	smooth muscle contraction	71/8849	88/12560	1.14517	0.17	71
Chronological age	GO:0060048	cardiac muscle contraction	89/8849	112/12560	1.12789	0.17	89
Chronological age	GO:0071902	positive regulation of protein serine/threonine kinase activity	89/8849	112/12560	1.12789	0.17	89
Chronological age	GO:0000045	autophagosome assembly	77/8849	96/12560	1.13845	0.17	77
Chronological age	GO:0030282	bone mineralization	86/8849	108/12560	1.13024	0.17	86
Chronological age	GO:0006906	vesicle fusion	80/8849	100/12560	1.1355	0.17	80
Chronological age	GO:0000729	DNA double-strand break processing	16/8849	17/12560	1.33588	0.17	16
Chronological age	GO:0018394	peptidyl-lysine acetylation	16/8849	17/12560	1.33588	0.17	16
Chronological age	GO:0032026	response to magnesium ion	16/8849	17/12560	1.33588	0.17	16
Chronological age	GO:0036120	cellular response to platelet-derived growth factor stimulus	16/8849	17/12560	1.33588	0.17	16
Chronological age	GO:0051151	negative regulation of smooth muscle cell differentiation	16/8849	17/12560	1.33588	0.17	16
Chronological age	GO:0061298	retina vasculature development in camera-type eye	16/8849	17/12560	1.33588	0.17	16
Chronological age	GO:0072079	nephron tubule formation	16/8849	17/12560	1.33588	0.17	16
Chronological age	GO:0097049	motor neuron apoptotic process	16/8849	17/12560	1.33588	0.17	16
Chronological age	GO:1905146	lysosomal protein catabolic process	16/8849	17/12560	1.33588	0.17	16
Chronological age	GO:0001967	suckling behavior	11/8849	11/12560	1.41937	0.17	11
Chronological age	GO:0007028	cytoplasm organization	11/8849	11/12560	1.41937	0.17	11
Chronological age	GO:0016024	CDP-diacylglycerol biosynthetic process	11/8849	11/12560	1.41937	0.17	11
Chronological age	GO:0021681	cerebellar granular layer development	11/8849	11/12560	1.41937	0.17	11
Chronological age	GO:0032736	positive regulation of interleukin-13 production	11/8849	11/12560	1.41937	0.17	11
Chronological age	GO:0046341	CDP-diacylglycerol metabolic process	11/8849	11/12560	1.41937	0.17	11
Chronological age	GO:0048671	negative regulation of collateral sprouting	11/8849	11/12560	1.41937	0.17	11
Chronological age	GO:0051481	negative regulation of cytosolic calcium ion concentration	11/8849	11/12560	1.41937	0.17	11
Chronological age	GO:0071394	cellular response to testosterone stimulus	11/8849	11/12560	1.41937	0.17	11
Chronological age	GO:0071599	otic vesicle development	11/8849	11/12560	1.41937	0.17	11
Chronological age	GO:0090557	establishment of endothelial intestinal barrier	11/8849	11/12560	1.41937	0.17	11
Chronological age	GO:0098976	excitatory chemical synaptic transmission	11/8849	11/12560	1.41937	0.17	11
Chronological age	GO:1900152	negative regulation of nuclear-transcribed mRNA catabolic process, deadenylation-dependent decay	11/8849	11/12560	1.41937	0.17	11
Chronological age	GO:2000288	positive regulation of myoblast proliferation	11/8849	11/12560	1.41937	0.17	11
Chronological age	GO:2000671	regulation of motor neuron apoptotic process	11/8849	11/12560	1.41937	0.17	11
Chronological age	GO:0033619	membrane protein proteolysis	42/8849	50/12560	1.19227	0.17	42
Chronological age	GO:0051968	positive regulation of synaptic transmission, glutamatergic	28/8849	32/12560	1.24195	0.17	28
Chronological age	GO:1902742	apoptotic process involved in development	28/8849	32/12560	1.24195	0.17	28
Chronological age	GO:0035304	regulation of protein dephosphorylation	55/8849	67/12560	1.16515	0.17	55
Chronological age	GO:0072088	nephron epithelium morphogenesis	55/8849	67/12560	1.16515	0.17	55
Chronological age	GO:1901379	regulation of potassium ion transmembrane transport	55/8849	67/12560	1.16515	0.17	55
Chronological age	GO:0050673	epithelial cell proliferation	277/8849	368/12560	1.06838	0.17	277
Chronological age	GO:0070936	protein K48-linked ubiquitination	58/8849	71/12560	1.15948	0.17	58
Chronological age	GO:0045766	positive regulation of angiogenesis	106/8849	135/12560	1.11447	0.17	106
Chronological age	GO:0002066	columnar/cuboidal epithelial cell development	35/8849	41/12560	1.21166	0.17	35
Chronological age	GO:0060038	cardiac muscle cell proliferation	35/8849	41/12560	1.21166	0.17	35
Chronological age	GO:0009755	hormone-mediated signaling pathway	126/8849	162/12560	1.10395	0.17	126
Chronological age	GO:0033157	regulation of intracellular protein transport	103/8849	131/12560	1.11599	0.17	103
Chronological age	GO:0003338	metanephros morphogenesis	24/8849	27/12560	1.26166	0.18	24
Chronological age	GO:0045762	positive regulation of adenylate cyclase activity	24/8849	27/12560	1.26166	0.18	24
Chronological age	GO:0048668	collateral sprouting	24/8849	27/12560	1.26166	0.18	24
Chronological age	GO:0060421	positive regulation of heart growth	24/8849	27/12560	1.26166	0.18	24
Chronological age	GO:0090140	regulation of mitochondrial fission	24/8849	27/12560	1.26166	0.18	24
Chronological age	GO:0090497	mesenchymal cell migration	45/8849	54/12560	1.18281	0.18	45
Chronological age	GO:1904705	regulation of vascular associated smooth muscle cell proliferation	45/8849	54/12560	1.18281	0.18	45
Chronological age	GO:0060348	bone development	140/8849	181/12560	1.09785	0.18	140
Chronological age	GO:0007190	activation of adenylate cyclase activity	20/8849	22/12560	1.29034	0.18	20
Chronological age	GO:0021542	dentate gyrus development	20/8849	22/12560	1.29034	0.18	20
Chronological age	GO:0043392	negative regulation of DNA binding	20/8849	22/12560	1.29034	0.18	20
Chronological age	GO:0060575	intestinal epithelial cell differentiation	20/8849	22/12560	1.29034	0.18	20
Chronological age	GO:1903859	regulation of dendrite extension	20/8849	22/12560	1.29034	0.18	20
Chronological age	GO:0009134	nucleoside diphosphate catabolic process	64/8849	79/12560	1.14987	0.18	64
Chronological age	GO:0002040	sprouting angiogenesis	94/8849	119/12560	1.12118	0.18	94
Chronological age	GO:0016482	cytosolic transport	94/8849	119/12560	1.12118	0.18	94
Chronological age	GO:0018107	peptidyl-threonine phosphorylation	67/8849	83/12560	1.14576	0.18	67
Chronological age	GO:0071692	protein localization to extracellular region	225/8849	297/12560	1.07528	0.18	225
Chronological age	GO:0001952	regulation of cell-matrix adhesion	88/8849	111/12560	1.12527	0.18	88
Chronological age	GO:0008277	regulation of G protein-coupled receptor signaling pathway	88/8849	111/12560	1.12527	0.18	88
Chronological age	GO:0072163	mesonephric epithelium development	70/8849	87/12560	1.14202	0.18	70
Chronological age	GO:0072164	mesonephric tubule development	70/8849	87/12560	1.14202	0.18	70
Chronological age	GO:0006109	regulation of carbohydrate metabolic process	117/8849	150/12560	1.10711	0.18	117
Chronological age	GO:0000082	G1/S transition of mitotic cell cycle	134/8849	173/12560	1.0994	0.18	134
Chronological age	GO:0043297	apical junction assembly	48/8849	58/12560	1.17465	0.18	48
Chronological age	GO:0023061	signal release	297/8849	396/12560	1.06453	0.18	297
Chronological age	GO:0021795	cerebral cortex cell migration	38/8849	45/12560	1.19858	0.18	38
Chronological age	GO:0061097	regulation of protein tyrosine kinase activity	38/8849	45/12560	1.19858	0.18	38
Chronological age	GO:0086009	membrane repolarization	38/8849	45/12560	1.19858	0.18	38
Chronological age	GO:0034599	cellular response to oxidative stress	145/8849	188/12560	1.09473	0.18	145
Chronological age	GO:0072331	signal transduction by p53 class mediator	111/8849	142/12560	1.10951	0.18	111
Chronological age	GO:0045785	positive regulation of cell adhesion	294/8849	392/12560	1.06453	0.18	294
Chronological age	GO:0051650	establishment of vesicle localization	128/8849	165/12560	1.10109	0.18	128
Chronological age	GO:0003203	endocardial cushion morphogenesis	31/8849	36/12560	1.22223	0.18	31
Chronological age	GO:0046622	positive regulation of organ growth	31/8849	36/12560	1.22223	0.18	31
Chronological age	GO:0060999	positive regulation of dendritic spine development	31/8849	36/12560	1.22223	0.18	31
Chronological age	GO:0072210	metanephric nephron development	31/8849	36/12560	1.22223	0.18	31
Chronological age	GO:0086091	regulation of heart rate by cardiac conduction	31/8849	36/12560	1.22223	0.18	31
Chronological age	GO:1903670	regulation of sprouting angiogenesis	31/8849	36/12560	1.22223	0.18	31
Chronological age	GO:0007519	skeletal muscle tissue development	108/8849	138/12560	1.11081	0.18	108
Chronological age	GO:1904018	positive regulation of vasculature development	108/8849	138/12560	1.11081	0.18	108
Chronological age	GO:0006024	glycosaminoglycan biosynthetic process	51/8849	62/12560	1.16755	0.18	51
Chronological age	GO:0009952	anterior/posterior pattern specification	142/8849	184/12560	1.09538	0.18	142
Chronological age	GO:0030902	hindbrain development	105/8849	134/12560	1.11219	0.18	105
Chronological age	GO:0006836	neurotransmitter transport	136/8849	176/12560	1.09679	0.19	136
Chronological age	GO:0010324	membrane invagination	41/8849	49/12560	1.18764	0.19	41
Chronological age	GO:0001558	regulation of cell growth	256/8849	340/12560	1.0687	0.19	256
Chronological age	GO:0019364	pyridine nucleotide catabolic process	57/8849	70/12560	1.15577	0.19	57
Chronological age	GO:0032414	positive regulation of ion transmembrane transporter activity	57/8849	70/12560	1.15577	0.19	57
Chronological age	GO:0001889	liver development	93/8849	118/12560	1.11866	0.19	93
Chronological age	GO:0071356	cellular response to tumor necrosis factor	133/8849	172/12560	1.09754	0.19	133
Chronological age	GO:0006661	phosphatidylinositol biosynthetic process	87/8849	110/12560	1.12259	0.19	87
Chronological age	GO:0003007	heart morphogenesis	169/8849	221/12560	1.0854	0.19	169
Chronological age	GO:0032411	positive regulation of transporter activity	63/8849	78/12560	1.14641	0.19	63
Chronological age	GO:0002063	chondrocyte development	27/8849	31/12560	1.23622	0.19	27
Chronological age	GO:0043001	Golgi to plasma membrane protein transport	27/8849	31/12560	1.23622	0.19	27
Chronological age	GO:0060306	regulation of membrane repolarization	27/8849	31/12560	1.23622	0.19	27
Chronological age	GO:0031644	regulation of nervous system process	81/8849	102/12560	1.12715	0.19	81
Chronological age	GO:0090174	organelle membrane fusion	81/8849	102/12560	1.12715	0.19	81
Chronological age	GO:0001657	ureteric bud development	69/8849	86/12560	1.1388	0.19	69
Chronological age	GO:0006892	post-Golgi vesicle-mediated transport	69/8849	86/12560	1.1388	0.19	69
Chronological age	GO:0090100	positive regulation of transmembrane receptor protein serine/threonine kinase signaling pathway	69/8849	86/12560	1.1388	0.19	69
Chronological age	GO:0048483	autonomic nervous system development	34/8849	40/12560	1.20646	0.19	34
Chronological age	GO:0032206	positive regulation of telomere maintenance	44/8849	53/12560	1.17834	0.19	44
Chronological age	GO:0045444	fat cell differentiation	155/8849	202/12560	1.08912	0.19	155
Chronological age	GO:1903530	regulation of secretion by cell	332/8849	445/12560	1.05895	0.20	332
Chronological age	GO:0050730	regulation of peptidyl-tyrosine phosphorylation	141/8849	183/12560	1.09361	0.20	141
Chronological age	GO:0007584	response to nutrient	107/8849	137/12560	1.10856	0.20	107
Chronological age	GO:0051017	actin filament bundle assembly	107/8849	137/12560	1.10856	0.20	107
Chronological age	GO:0006979	response to oxidative stress	231/8849	306/12560	1.07148	0.20	231
Chronological age	GO:0002067	glandular epithelial cell differentiation	47/8849	57/12560	1.17036	0.20	47
Chronological age	GO:0022401	negative adaptation of signaling pathway	15/8849	16/12560	1.33066	0.20	15
Chronological age	GO:0032634	interleukin-5 production	15/8849	16/12560	1.33066	0.20	15
Chronological age	GO:0032674	regulation of interleukin-5 production	15/8849	16/12560	1.33066	0.20	15
Chronological age	GO:0046851	negative regulation of bone remodeling	15/8849	16/12560	1.33066	0.20	15
Chronological age	GO:0070102	interleukin-6-mediated signaling pathway	15/8849	16/12560	1.33066	0.20	15
Chronological age	GO:0086014	atrial cardiac muscle cell action potential	15/8849	16/12560	1.33066	0.20	15
Chronological age	GO:0086026	atrial cardiac muscle cell to AV node cell signaling	15/8849	16/12560	1.33066	0.20	15
Chronological age	GO:0086066	atrial cardiac muscle cell to AV node cell communication	15/8849	16/12560	1.33066	0.20	15
Chronological age	GO:1902001	fatty acid transmembrane transport	15/8849	16/12560	1.33066	0.20	15
Chronological age	GO:0031589	cell-substrate adhesion	228/8849	302/12560	1.07158	0.20	228
Chronological age	GO:0016032	viral process	260/8849	346/12560	1.06658	0.20	260
Chronological age	GO:0048873	homeostasis of number of cells within a tissue	23/8849	26/12560	1.2556	0.20	23
Chronological age	GO:0030308	negative regulation of cell growth	118/8849	152/12560	1.10188	0.20	118
Chronological age	GO:0051893	regulation of focal adhesion assembly	50/8849	61/12560	1.16342	0.20	50
Chronological age	GO:0090109	regulation of cell-substrate junction assembly	50/8849	61/12560	1.16342	0.20	50
Chronological age	GO:0060538	skeletal muscle organ development	115/8849	148/12560	1.10289	0.20	115
Chronological age	GO:0006972	hyperosmotic response	19/8849	21/12560	1.28419	0.20	19
Chronological age	GO:0014829	vascular associated smooth muscle contraction	19/8849	21/12560	1.28419	0.20	19
Chronological age	GO:0046058	cAMP metabolic process	19/8849	21/12560	1.28419	0.20	19
Chronological age	GO:0048485	sympathetic nervous system development	19/8849	21/12560	1.28419	0.20	19
Chronological age	GO:0048670	regulation of collateral sprouting	19/8849	21/12560	1.28419	0.20	19
Chronological age	GO:0072078	nephron tubule morphogenesis	53/8849	65/12560	1.15733	0.20	53
Chronological age	GO:0030217	T cell differentiation	195/8849	257/12560	1.07695	0.20	195
Chronological age	GO:0045814	negative regulation of gene expression, epigenetic	89/8849	113/12560	1.11791	0.20	89
Chronological age	GO:0097190	apoptotic signaling pathway	362/8849	487/12560	1.05505	0.20	362
Chronological age	GO:0001696	gastric acid secretion	10/8849	10/12560	1.41937	0.20	10
Chronological age	GO:0002069	columnar/cuboidal epithelial cell maturation	10/8849	10/12560	1.41937	0.20	10
Chronological age	GO:0010421	hydrogen peroxide-mediated programmed cell death	10/8849	10/12560	1.41937	0.20	10
Chronological age	GO:0010960	magnesium ion homeostasis	10/8849	10/12560	1.41937	0.20	10
Chronological age	GO:0014072	response to isoquinoline alkaloid	10/8849	10/12560	1.41937	0.20	10
Chronological age	GO:0021559	trigeminal nerve development	10/8849	10/12560	1.41937	0.20	10
Chronological age	GO:0032754	positive regulation of interleukin-5 production	10/8849	10/12560	1.41937	0.20	10
Chronological age	GO:0033605	positive regulation of catecholamine secretion	10/8849	10/12560	1.41937	0.20	10
Chronological age	GO:0035022	positive regulation of Rac protein signal transduction	10/8849	10/12560	1.41937	0.20	10
Chronological age	GO:0035907	dorsal aorta development	10/8849	10/12560	1.41937	0.20	10
Chronological age	GO:0051549	positive regulation of keratinocyte migration	10/8849	10/12560	1.41937	0.20	10
Chronological age	GO:0060159	regulation of dopamine receptor signaling pathway	10/8849	10/12560	1.41937	0.20	10
Chronological age	GO:0061052	negative regulation of cell growth involved in cardiac muscle cell development	10/8849	10/12560	1.41937	0.20	10
Chronological age	GO:0062042	regulation of cardiac epithelial to mesenchymal transition	10/8849	10/12560	1.41937	0.20	10
Chronological age	GO:0070562	regulation of vitamin D receptor signaling pathway	10/8849	10/12560	1.41937	0.20	10
Chronological age	GO:0070934	CRD-mediated mRNA stabilization	10/8849	10/12560	1.41937	0.20	10
Chronological age	GO:0070986	left/right axis specification	10/8849	10/12560	1.41937	0.20	10
Chronological age	GO:0071872	cellular response to epinephrine stimulus	10/8849	10/12560	1.41937	0.20	10
Chronological age	GO:0072017	distal tubule development	10/8849	10/12560	1.41937	0.20	10
Chronological age	GO:0072172	mesonephric tubule formation	10/8849	10/12560	1.41937	0.20	10
Chronological age	GO:0072310	glomerular epithelial cell development	10/8849	10/12560	1.41937	0.20	10
Chronological age	GO:0097468	programmed cell death in response to reactive oxygen species	10/8849	10/12560	1.41937	0.20	10
Chronological age	GO:0098915	membrane repolarization during ventricular cardiac muscle cell action potential	10/8849	10/12560	1.41937	0.20	10
Chronological age	GO:1900102	negative regulation of endoplasmic reticulum unfolded protein response	10/8849	10/12560	1.41937	0.20	10
Chronological age	GO:1905383	protein localization to presynapse	10/8849	10/12560	1.41937	0.20	10
Chronological age	GO:1905939	regulation of gonad development	10/8849	10/12560	1.41937	0.20	10
Chronological age	GO:0048593	camera-type eye morphogenesis	86/8849	109/12560	1.11987	0.20	86
Chronological age	GO:0045663	positive regulation of myoblast differentiation	30/8849	35/12560	1.2166	0.20	30
Chronological age	GO:0051954	positive regulation of amine transport	30/8849	35/12560	1.2166	0.20	30
Chronological age	GO:0055010	ventricular cardiac muscle tissue morphogenesis	30/8849	35/12560	1.2166	0.20	30
Chronological age	GO:1902991	regulation of amyloid precursor protein catabolic process	30/8849	35/12560	1.2166	0.20	30
Chronological age	GO:0035023	regulation of Rho protein signal transduction	59/8849	73/12560	1.14716	0.20	59
Chronological age	GO:0072526	pyridine-containing compound catabolic process	59/8849	73/12560	1.14716	0.20	59
Chronological age	GO:0032355	response to estradiol	80/8849	101/12560	1.12425	0.20	80
Chronological age	GO:0051261	protein depolymerization	77/8849	97/12560	1.12672	0.21	77
Chronological age	GO:0046785	microtubule polymerization	62/8849	77/12560	1.14287	0.21	62
Chronological age	GO:0060079	excitatory postsynaptic potential	74/8849	93/12560	1.12939	0.21	74
Chronological age	GO:0007033	vacuole organization	148/8849	193/12560	1.08843	0.21	148
Chronological age	GO:0030509	BMP signaling pathway	103/8849	132/12560	1.10754	0.21	103
Chronological age	GO:0034249	negative regulation of amide metabolic process	97/8849	124/12560	1.11031	0.22	97
Chronological age	GO:0051640	organelle localization	371/8849	500/12560	1.05317	0.22	371
Chronological age	GO:0007266	Rho protein signal transduction	94/8849	120/12560	1.11184	0.22	94
Chronological age	GO:0043525	positive regulation of neuron apoptotic process	46/8849	56/12560	1.16591	0.22	46
Chronological age	GO:0046513	ceramide biosynthetic process	46/8849	56/12560	1.16591	0.22	46
Chronological age	GO:0048524	positive regulation of viral process	46/8849	56/12560	1.16591	0.22	46
Chronological age	GO:0051148	negative regulation of muscle cell differentiation	46/8849	56/12560	1.16591	0.22	46
Chronological age	GO:1990874	vascular associated smooth muscle cell proliferation	46/8849	56/12560	1.16591	0.22	46
Chronological age	GO:0006941	striated muscle contraction	111/8849	143/12560	1.10175	0.22	111
Chronological age	GO:0031112	positive regulation of microtubule polymerization or depolymerization	26/8849	30/12560	1.23012	0.22	26
Chronological age	GO:0046329	negative regulation of JNK cascade	26/8849	30/12560	1.23012	0.22	26
Chronological age	GO:0006813	potassium ion transport	150/8849	196/12560	1.08625	0.22	150
Chronological age	GO:0002011	morphogenesis of an epithelial sheet	49/8849	60/12560	1.15915	0.22	49
Chronological age	GO:0051208	sequestering of calcium ion	85/8849	108/12560	1.1171	0.22	85
Chronological age	GO:0042471	ear morphogenesis	82/8849	104/12560	1.11912	0.23	82
Chronological age	GO:0070828	heterochromatin organization	79/8849	100/12560	1.1213	0.23	79
Chronological age	GO:0051052	regulation of DNA metabolic process	302/8849	405/12560	1.05839	0.23	302
Chronological age	GO:0014075	response to amine	36/8849	43/12560	1.18831	0.23	36
Chronological age	GO:0097720	calcineurin-mediated signaling	36/8849	43/12560	1.18831	0.23	36
Chronological age	GO:0051928	positive regulation of calcium ion transport	76/8849	96/12560	1.12367	0.23	76
Chronological age	GO:0006096	glycolytic process	55/8849	68/12560	1.14802	0.23	55
Chronological age	GO:0009191	ribonucleoside diphosphate catabolic process	61/8849	76/12560	1.13923	0.23	61
Chronological age	GO:0033273	response to vitamin	61/8849	76/12560	1.13923	0.23	61
Chronological age	GO:0035282	segmentation	67/8849	84/12560	1.13212	0.23	67
Chronological age	GO:0043255	regulation of carbohydrate biosynthetic process	67/8849	84/12560	1.13212	0.23	67
Chronological age	GO:0010970	transport along microtubule	116/8849	150/12560	1.09765	0.23	116
Chronological age	GO:0097581	lamellipodium organization	64/8849	80/12560	1.1355	0.23	64
Chronological age	GO:0031646	positive regulation of nervous system process	22/8849	25/12560	1.24905	0.23	22
Chronological age	GO:0035308	negative regulation of protein dephosphorylation	22/8849	25/12560	1.24905	0.23	22
Chronological age	GO:0051497	negative regulation of stress fiber assembly	22/8849	25/12560	1.24905	0.23	22
Chronological age	GO:0060292	long-term synaptic depression	22/8849	25/12560	1.24905	0.23	22
Chronological age	GO:0060479	lung cell differentiation	22/8849	25/12560	1.24905	0.23	22
Chronological age	GO:0060487	lung epithelial cell differentiation	22/8849	25/12560	1.24905	0.23	22
Chronological age	GO:1901185	negative regulation of ERBB signaling pathway	22/8849	25/12560	1.24905	0.23	22
Chronological age	GO:0071456	cellular response to hypoxia	96/8849	123/12560	1.1078	0.23	96
Chronological age	GO:0007623	circadian rhythm	127/8849	165/12560	1.09248	0.23	127
Chronological age	GO:0043254	regulation of protein-containing complex assembly	254/8849	339/12560	1.06348	0.23	254
Chronological age	GO:0006893	Golgi to plasma membrane transport	39/8849	47/12560	1.17777	0.23	39
Chronological age	GO:0045744	negative regulation of G protein-coupled receptor signaling pathway	39/8849	47/12560	1.17777	0.23	39
Chronological age	GO:0000578	embryonic axis specification	29/8849	34/12560	1.21064	0.23	29
Chronological age	GO:0007212	dopamine receptor signaling pathway	29/8849	34/12560	1.21064	0.23	29
Chronological age	GO:0031111	negative regulation of microtubule polymerization or depolymerization	29/8849	34/12560	1.21064	0.23	29
Chronological age	GO:0060251	regulation of glial cell proliferation	29/8849	34/12560	1.21064	0.23	29
Chronological age	GO:0097106	postsynaptic density organization	29/8849	34/12560	1.21064	0.23	29
Chronological age	GO:0099171	presynaptic modulation of chemical synaptic transmission	29/8849	34/12560	1.21064	0.23	29
Chronological age	GO:0006491	N-glycan processing	14/8849	15/12560	1.32474	0.23	14
Chronological age	GO:0006825	copper ion transport	14/8849	15/12560	1.32474	0.23	14
Chronological age	GO:0021783	preganglionic parasympathetic fiber development	14/8849	15/12560	1.32474	0.23	14
Chronological age	GO:0030033	microvillus assembly	14/8849	15/12560	1.32474	0.23	14
Chronological age	GO:0036499	PERK-mediated unfolded protein response	14/8849	15/12560	1.32474	0.23	14
Chronological age	GO:0046931	pore complex assembly	14/8849	15/12560	1.32474	0.23	14
Chronological age	GO:0048268	clathrin coat assembly	14/8849	15/12560	1.32474	0.23	14
Chronological age	GO:0050884	neuromuscular process controlling posture	14/8849	15/12560	1.32474	0.23	14
Chronological age	GO:0051546	keratinocyte migration	14/8849	15/12560	1.32474	0.23	14
Chronological age	GO:0060841	venous blood vessel development	14/8849	15/12560	1.32474	0.23	14
Chronological age	GO:0071371	cellular response to gonadotropin stimulus	14/8849	15/12560	1.32474	0.23	14
Chronological age	GO:0090520	sphingolipid mediated signaling pathway	14/8849	15/12560	1.32474	0.23	14
Chronological age	GO:0099149	regulation of postsynaptic neurotransmitter receptor internalization	14/8849	15/12560	1.32474	0.23	14
Chronological age	GO:0099150	regulation of postsynaptic specialization assembly	14/8849	15/12560	1.32474	0.23	14
Chronological age	GO:1902307	positive regulation of sodium ion transmembrane transport	14/8849	15/12560	1.32474	0.23	14
Chronological age	GO:1904889	regulation of excitatory synapse assembly	14/8849	15/12560	1.32474	0.23	14
Chronological age	GO:1905564	positive regulation of vascular endothelial cell proliferation	14/8849	15/12560	1.32474	0.23	14
Chronological age	GO:0071805	potassium ion transmembrane transport	135/8849	176/12560	1.08872	0.23	135
Chronological age	GO:0010839	negative regulation of keratinocyte proliferation	18/8849	20/12560	1.27743	0.24	18
Chronological age	GO:0060713	labyrinthine layer morphogenesis	18/8849	20/12560	1.27743	0.24	18
Chronological age	GO:0097107	postsynaptic density assembly	18/8849	20/12560	1.27743	0.24	18
Chronological age	GO:0150105	protein localization to cell-cell junction	18/8849	20/12560	1.27743	0.24	18
Chronological age	GO:1900407	regulation of cellular response to oxidative stress	18/8849	20/12560	1.27743	0.24	18
Chronological age	GO:1903861	positive regulation of dendrite extension	18/8849	20/12560	1.27743	0.24	18
Chronological age	GO:0031098	stress-activated protein kinase signaling cascade	42/8849	51/12560	1.16889	0.24	42
Chronological age	GO:0072132	mesenchyme morphogenesis	42/8849	51/12560	1.16889	0.24	42
Chronological age	GO:0086065	cell communication involved in cardiac conduction	42/8849	51/12560	1.16889	0.24	42
Chronological age	GO:0045216	cell-cell junction organization	132/8849	172/12560	1.08928	0.24	132
Chronological age	GO:1902115	regulation of organelle assembly	143/8849	187/12560	1.0854	0.24	143
Chronological age	GO:0002062	chondrocyte differentiation	84/8849	107/12560	1.11427	0.24	84
Chronological age	GO:0030278	regulation of ossification	84/8849	107/12560	1.11427	0.24	84
Chronological age	GO:0031109	microtubule polymerization or depolymerization	84/8849	107/12560	1.11427	0.24	84
Chronological age	GO:0043524	negative regulation of neuron apoptotic process	104/8849	134/12560	1.1016	0.24	104
Chronological age	GO:0032956	regulation of actin cytoskeleton organization	216/8849	287/12560	1.06824	0.24	216
Chronological age	GO:0043484	regulation of RNA splicing	118/8849	153/12560	1.09468	0.24	118
Chronological age	GO:0090150	establishment of protein localization to membrane	162/8849	213/12560	1.07952	0.24	162
Chronological age	GO:0031647	regulation of protein stability	189/8849	250/12560	1.07304	0.24	189
Chronological age	GO:0030307	positive regulation of cell growth	101/8849	130/12560	1.10274	0.24	101
Chronological age	GO:0042752	regulation of circadian rhythm	78/8849	99/12560	1.11829	0.24	78
Chronological age	GO:0010506	regulation of autophagy	229/8849	305/12560	1.06569	0.24	229
Chronological age	GO:0032506	cytokinetic process	32/8849	38/12560	1.19526	0.24	32
Chronological age	GO:0034331	cell junction maintenance	32/8849	38/12560	1.19526	0.24	32
Chronological age	GO:0046578	regulation of Ras protein signal transduction	32/8849	38/12560	1.19526	0.24	32
Chronological age	GO:0050732	negative regulation of peptidyl-tyrosine phosphorylation	32/8849	38/12560	1.19526	0.24	32
Chronological age	GO:0051602	response to electrical stimulus	32/8849	38/12560	1.19526	0.24	32
Chronological age	GO:0009185	ribonucleoside diphosphate metabolic process	75/8849	95/12560	1.12055	0.24	75
Chronological age	GO:0022037	metencephalon development	75/8849	95/12560	1.12055	0.24	75
Chronological age	GO:0032007	negative regulation of TOR signaling	48/8849	59/12560	1.15474	0.24	48
Chronological age	GO:0032922	circadian regulation of gene expression	48/8849	59/12560	1.15474	0.24	48
Chronological age	GO:0050771	negative regulation of axonogenesis	48/8849	59/12560	1.15474	0.24	48
Chronological age	GO:0098930	axonal transport	48/8849	59/12560	1.15474	0.24	48
Chronological age	GO:0009306	protein secretion	218/8849	290/12560	1.06697	0.24	218
Chronological age	GO:0035592	establishment of protein localization to extracellular region	218/8849	290/12560	1.06697	0.24	218
Chronological age	GO:0048660	regulation of smooth muscle cell proliferation	95/8849	122/12560	1.10525	0.24	95
Chronological age	GO:0007029	endoplasmic reticulum organization	66/8849	83/12560	1.12866	0.25	66
Chronological age	GO:0009798	axis specification	66/8849	83/12560	1.12866	0.25	66
Chronological age	GO:0043266	regulation of potassium ion transport	63/8849	79/12560	1.1319	0.25	63
Chronological age	GO:0016242	negative regulation of macroautophagy	25/8849	29/12560	1.22359	0.25	25
Chronological age	GO:0019068	virion assembly	25/8849	29/12560	1.22359	0.25	25
Chronological age	GO:0035335	peptidyl-tyrosine dephosphorylation	25/8849	29/12560	1.22359	0.25	25
Chronological age	GO:0046856	phosphatidylinositol dephosphorylation	25/8849	29/12560	1.22359	0.25	25
Chronological age	GO:0045598	regulation of fat cell differentiation	92/8849	118/12560	1.10663	0.25	92
Chronological age	GO:0031333	negative regulation of protein-containing complex assembly	89/8849	114/12560	1.1081	0.25	89
Chronological age	GO:0031648	protein destabilization	35/8849	42/12560	1.18281	0.25	35
Chronological age	GO:0040029	epigenetic regulation of gene expression	131/8849	171/12560	1.08735	0.25	131
Chronological age	GO:0034614	cellular response to reactive oxygen species	86/8849	110/12560	1.10969	0.25	86
Chronological age	GO:0050731	positive regulation of peptidyl-tyrosine phosphorylation	103/8849	133/12560	1.09921	0.26	103
Chronological age	GO:0071383	cellular response to steroid hormone stimulus	139/8849	182/12560	1.08402	0.26	139
Chronological age	GO:0006650	glycerophospholipid metabolic process	185/8849	245/12560	1.07177	0.26	185
Chronological age	GO:0051209	release of sequestered calcium ion into cytosol	80/8849	102/12560	1.11323	0.26	80
Chronological age	GO:0000381	regulation of alternative mRNA splicing, via spliceosome	41/8849	50/12560	1.16388	0.27	41
Chronological age	GO:0010518	positive regulation of phospholipase activity	28/8849	33/12560	1.20431	0.27	28
Chronological age	GO:0071392	cellular response to estradiol stimulus	28/8849	33/12560	1.20431	0.27	28
Chronological age	GO:0098703	calcium ion import across plasma membrane	28/8849	33/12560	1.20431	0.27	28
Chronological age	GO:0099622	cardiac muscle cell membrane repolarization	28/8849	33/12560	1.20431	0.27	28
Chronological age	GO:1902656	calcium ion import into cytosol	28/8849	33/12560	1.20431	0.27	28
Chronological age	GO:0030038	contractile actin filament bundle assembly	74/8849	94/12560	1.11738	0.27	74
Chronological age	GO:0043149	stress fiber assembly	74/8849	94/12560	1.11738	0.27	74
Chronological age	GO:0061008	hepaticobiliary system development	94/8849	121/12560	1.10265	0.27	94
Chronological age	GO:0003272	endocardial cushion formation	21/8849	24/12560	1.24195	0.27	21
Chronological age	GO:0021846	cell proliferation in forebrain	21/8849	24/12560	1.24195	0.27	21
Chronological age	GO:0060343	trabecula formation	21/8849	24/12560	1.24195	0.27	21
Chronological age	GO:0086064	cell communication by electrical coupling involved in cardiac conduction	21/8849	24/12560	1.24195	0.27	21
Chronological age	GO:0097205	renal filtration	21/8849	24/12560	1.24195	0.27	21
Chronological age	GO:1904994	regulation of leukocyte adhesion to vascular endothelial cell	21/8849	24/12560	1.24195	0.27	21
Chronological age	GO:0048259	regulation of receptor-mediated endocytosis	71/8849	90/12560	1.11972	0.27	71
Chronological age	GO:0021549	cerebellum development	68/8849	86/12560	1.12229	0.27	68
Chronological age	GO:1901655	cellular response to ketone	68/8849	86/12560	1.12229	0.27	68
Chronological age	GO:0007498	mesoderm development	91/8849	117/12560	1.10395	0.27	91
Chronological age	GO:0050680	negative regulation of epithelial cell proliferation	91/8849	117/12560	1.10395	0.27	91
Chronological age	GO:0015914	phospholipid transport	65/8849	82/12560	1.12511	0.27	65
Chronological age	GO:1903432	regulation of TORC1 signaling	65/8849	82/12560	1.12511	0.27	65
Chronological age	GO:0042542	response to hydrogen peroxide	62/8849	78/12560	1.12822	0.27	62
Chronological age	GO:0032273	positive regulation of protein polymerization	59/8849	74/12560	1.13166	0.27	59
Chronological age	GO:0048708	astrocyte differentiation	59/8849	74/12560	1.13166	0.27	59
Chronological age	GO:0046328	regulation of JNK cascade	88/8849	113/12560	1.10535	0.27	88
Chronological age	GO:0006511	ubiquitin-dependent protein catabolic process	357/8849	483/12560	1.0491	0.27	357
Chronological age	GO:0046032	ADP catabolic process	56/8849	70/12560	1.1355	0.27	56
Chronological age	GO:2000058	regulation of ubiquitin-dependent protein catabolic process	102/8849	132/12560	1.09679	0.27	102
Chronological age	GO:0006305	DNA alkylation	31/8849	37/12560	1.1892	0.27	31
Chronological age	GO:0006306	DNA methylation	31/8849	37/12560	1.1892	0.27	31
Chronological age	GO:0006911	phagocytosis, engulfment	31/8849	37/12560	1.1892	0.27	31
Chronological age	GO:0009409	response to cold	31/8849	37/12560	1.1892	0.27	31
Chronological age	GO:0042307	positive regulation of protein import into nucleus	31/8849	37/12560	1.1892	0.27	31
Chronological age	GO:0071763	nuclear membrane organization	31/8849	37/12560	1.1892	0.27	31
Chronological age	GO:0048771	tissue remodeling	113/8849	147/12560	1.09108	0.27	113
Chronological age	GO:0050954	sensory perception of mechanical stimulus	113/8849	147/12560	1.09108	0.27	113
Chronological age	GO:1902806	regulation of cell cycle G1/S phase transition	113/8849	147/12560	1.09108	0.27	113
Chronological age	GO:0006665	sphingolipid metabolic process	99/8849	128/12560	1.09779	0.27	99
Chronological age	GO:0002363	alpha-beta T cell lineage commitment	17/8849	19/12560	1.26996	0.27	17
Chronological age	GO:0007039	protein catabolic process in the vacuole	17/8849	19/12560	1.26996	0.27	17
Chronological age	GO:0007413	axonal fasciculation	17/8849	19/12560	1.26996	0.27	17
Chronological age	GO:0007530	sex determination	17/8849	19/12560	1.26996	0.27	17
Chronological age	GO:0010923	negative regulation of phosphatase activity	17/8849	19/12560	1.26996	0.27	17
Chronological age	GO:0023058	adaptation of signaling pathway	17/8849	19/12560	1.26996	0.27	17
Chronological age	GO:0030813	positive regulation of nucleotide catabolic process	17/8849	19/12560	1.26996	0.27	17
Chronological age	GO:0031290	retinal ganglion cell axon guidance	17/8849	19/12560	1.26996	0.27	17
Chronological age	GO:0033123	positive regulation of purine nucleotide catabolic process	17/8849	19/12560	1.26996	0.27	17
Chronological age	GO:0035024	negative regulation of Rho protein signal transduction	17/8849	19/12560	1.26996	0.27	17
Chronological age	GO:0035235	ionotropic glutamate receptor signaling pathway	17/8849	19/12560	1.26996	0.27	17
Chronological age	GO:0036119	response to platelet-derived growth factor	17/8849	19/12560	1.26996	0.27	17
Chronological age	GO:0042104	positive regulation of activated T cell proliferation	17/8849	19/12560	1.26996	0.27	17
Chronological age	GO:0045821	positive regulation of glycolytic process	17/8849	19/12560	1.26996	0.27	17
Chronological age	GO:0046039	GTP metabolic process	17/8849	19/12560	1.26996	0.27	17
Chronological age	GO:0048311	mitochondrion distribution	17/8849	19/12560	1.26996	0.27	17
Chronological age	GO:0060307	regulation of ventricular cardiac muscle cell membrane repolarization	17/8849	19/12560	1.26996	0.27	17
Chronological age	GO:0090141	positive regulation of mitochondrial fission	17/8849	19/12560	1.26996	0.27	17
Chronological age	GO:0106030	neuron projection fasciculation	17/8849	19/12560	1.26996	0.27	17
Chronological age	GO:1903672	positive regulation of sprouting angiogenesis	17/8849	19/12560	1.26996	0.27	17
Chronological age	GO:2000311	regulation of AMPA receptor activity	17/8849	19/12560	1.26996	0.27	17
Chronological age	GO:0110053	regulation of actin filament organization	170/8849	225/12560	1.07241	0.27	170
Chronological age	GO:0003198	epithelial to mesenchymal transition involved in endocardial cushion formation	13/8849	14/12560	1.31799	0.27	13
Chronological age	GO:0006474	N-terminal protein amino acid acetylation	13/8849	14/12560	1.31799	0.27	13
Chronological age	GO:0006677	glycosylceramide metabolic process	13/8849	14/12560	1.31799	0.27	13
Chronological age	GO:0006999	nuclear pore organization	13/8849	14/12560	1.31799	0.27	13
Chronological age	GO:0007549	sex-chromosome dosage compensation	13/8849	14/12560	1.31799	0.27	13
Chronological age	GO:0008298	intracellular mRNA localization	13/8849	14/12560	1.31799	0.27	13
Chronological age	GO:0035791	platelet-derived growth factor receptor-beta signaling pathway	13/8849	14/12560	1.31799	0.27	13
Chronological age	GO:0045779	negative regulation of bone resorption	13/8849	14/12560	1.31799	0.27	13
Chronological age	GO:0048532	anatomical structure arrangement	13/8849	14/12560	1.31799	0.27	13
Chronological age	GO:0060211	regulation of nuclear-transcribed mRNA poly(A) tail shortening	13/8849	14/12560	1.31799	0.27	13
Chronological age	GO:0060766	negative regulation of androgen receptor signaling pathway	13/8849	14/12560	1.31799	0.27	13
Chronological age	GO:0061307	cardiac neural crest cell differentiation involved in heart development	13/8849	14/12560	1.31799	0.27	13
Chronological age	GO:0061308	cardiac neural crest cell development involved in heart development	13/8849	14/12560	1.31799	0.27	13
Chronological age	GO:0097623	potassium ion export across plasma membrane	13/8849	14/12560	1.31799	0.27	13
Chronological age	GO:1902065	response to L-glutamate	13/8849	14/12560	1.31799	0.27	13
Chronological age	GO:2000010	positive regulation of protein localization to cell surface	13/8849	14/12560	1.31799	0.27	13
Chronological age	GO:2000767	positive regulation of cytoplasmic translation	13/8849	14/12560	1.31799	0.27	13
Chronological age	GO:0009132	nucleoside diphosphate metabolic process	79/8849	101/12560	1.1102	0.27	79
Chronological age	GO:0099565	chemical synaptic transmission, postsynaptic	79/8849	101/12560	1.1102	0.27	79
Chronological age	GO:0051054	positive regulation of DNA metabolic process	178/8849	236/12560	1.07054	0.27	178
Chronological age	GO:0032102	negative regulation of response to external stimulus	231/8849	309/12560	1.06108	0.28	231
Chronological age	GO:0031670	cellular response to nutrient	34/8849	41/12560	1.17704	0.28	34
Chronological age	GO:1904262	negative regulation of TORC1 signaling	34/8849	41/12560	1.17704	0.28	34
Chronological age	GO:0002521	leukocyte differentiation	366/8849	496/12560	1.04736	0.28	366
Chronological age	GO:0000289	nuclear-transcribed mRNA poly(A) tail shortening	24/8849	28/12560	1.2166	0.28	24
Chronological age	GO:0021952	central nervous system projection neuron axonogenesis	24/8849	28/12560	1.2166	0.28	24
Chronological age	GO:0031116	positive regulation of microtubule polymerization	24/8849	28/12560	1.2166	0.28	24
Chronological age	GO:0045920	negative regulation of exocytosis	24/8849	28/12560	1.2166	0.28	24
Chronological age	GO:0051491	positive regulation of filopodium assembly	24/8849	28/12560	1.2166	0.28	24
Chronological age	GO:0071354	cellular response to interleukin-6	24/8849	28/12560	1.2166	0.28	24
Chronological age	GO:1901381	positive regulation of potassium ion transmembrane transport	24/8849	28/12560	1.2166	0.28	24
Chronological age	GO:0018210	peptidyl-threonine modification	73/8849	93/12560	1.11413	0.28	73
Chronological age	GO:0007041	lysosomal transport	90/8849	116/12560	1.10123	0.28	90
Chronological age	GO:0001823	mesonephros development	70/8849	89/12560	1.11636	0.28	70
Chronological age	GO:0055008	cardiac muscle tissue morphogenesis	37/8849	45/12560	1.16704	0.28	37
Chronological age	GO:0099024	plasma membrane invagination	37/8849	45/12560	1.16704	0.28	37
Chronological age	GO:0097306	cellular response to alcohol	67/8849	85/12560	1.1188	0.29	67
Chronological age	GO:0033500	carbohydrate homeostasis	145/8849	191/12560	1.07753	0.29	145
Chronological age	GO:1903131	mononuclear cell differentiation	280/8849	377/12560	1.05417	0.29	280
Chronological age	GO:0014009	glial cell proliferation	40/8849	49/12560	1.15867	0.29	40
Chronological age	GO:0046324	regulation of glucose import	40/8849	49/12560	1.15867	0.29	40
Chronological age	GO:0042306	regulation of protein import into nucleus	43/8849	53/12560	1.15156	0.29	43
Chronological age	GO:0006900	vesicle budding from membrane	58/8849	73/12560	1.12772	0.29	58
Chronological age	GO:0009137	purine nucleoside diphosphate catabolic process	58/8849	73/12560	1.12772	0.29	58
Chronological age	GO:0009181	purine ribonucleoside diphosphate catabolic process	58/8849	73/12560	1.12772	0.29	58
Chronological age	GO:0006487	protein N-linked glycosylation	46/8849	57/12560	1.14546	0.29	46
Chronological age	GO:0030166	proteoglycan biosynthetic process	46/8849	57/12560	1.14546	0.29	46
Chronological age	GO:0045453	bone resorption	46/8849	57/12560	1.14546	0.29	46
Chronological age	GO:0051149	positive regulation of muscle cell differentiation	46/8849	57/12560	1.14546	0.29	46
Chronological age	GO:0120193	tight junction organization	46/8849	57/12560	1.14546	0.29	46
Chronological age	GO:1903578	regulation of ATP metabolic process	46/8849	57/12560	1.14546	0.29	46
Chronological age	GO:0003151	outflow tract morphogenesis	55/8849	69/12560	1.13138	0.29	55
Chronological age	GO:0030500	regulation of bone mineralization	55/8849	69/12560	1.13138	0.29	55
Chronological age	GO:0048678	response to axon injury	55/8849	69/12560	1.13138	0.29	55
Chronological age	GO:0055013	cardiac muscle cell development	55/8849	69/12560	1.13138	0.29	55
Chronological age	GO:0010633	negative regulation of epithelial cell migration	49/8849	61/12560	1.14015	0.29	49
Chronological age	GO:0030098	lymphocyte differentiation	256/8849	344/12560	1.05627	0.29	256
Chronological age	GO:0071772	response to BMP	109/8849	142/12560	1.08952	0.29	109
Chronological age	GO:0071773	cellular response to BMP stimulus	109/8849	142/12560	1.08952	0.29	109
Chronological age	GO:0051282	regulation of sequestering of calcium ion	81/8849	104/12560	1.10547	0.29	81
Chronological age	GO:0043388	positive regulation of DNA binding	27/8849	32/12560	1.19759	0.29	27
Chronological age	GO:0043537	negative regulation of blood vessel endothelial cell migration	27/8849	32/12560	1.19759	0.29	27
Chronological age	GO:0141084	inflammasome-mediated signaling pathway	27/8849	32/12560	1.19759	0.29	27
Chronological age	GO:1902745	positive regulation of lamellipodium organization	27/8849	32/12560	1.19759	0.29	27
Chronological age	GO:0051648	vesicle localization	139/8849	183/12560	1.0781	0.29	139
Chronological age	GO:0032271	regulation of protein polymerization	128/8849	168/12560	1.08142	0.30	128
Chronological age	GO:0001678	intracellular glucose homeostasis	92/8849	119/12560	1.09733	0.30	92
Chronological age	GO:1904659	glucose transmembrane transport	75/8849	96/12560	1.10888	0.30	75
Chronological age	GO:0022010	central nervous system myelination	20/8849	23/12560	1.23423	0.30	20
Chronological age	GO:0032291	axon ensheathment in central nervous system	20/8849	23/12560	1.23423	0.30	20
Chronological age	GO:0032925	regulation of activin receptor signaling pathway	20/8849	23/12560	1.23423	0.30	20
Chronological age	GO:0034698	response to gonadotropin	20/8849	23/12560	1.23423	0.30	20
Chronological age	GO:0042059	negative regulation of epidermal growth factor receptor signaling pathway	20/8849	23/12560	1.23423	0.30	20
Chronological age	GO:0055023	positive regulation of cardiac muscle tissue growth	20/8849	23/12560	1.23423	0.30	20
Chronological age	GO:0060037	pharyngeal system development	20/8849	23/12560	1.23423	0.30	20
Chronological age	GO:0071295	cellular response to vitamin	20/8849	23/12560	1.23423	0.30	20
Chronological age	GO:0086011	membrane repolarization during action potential	20/8849	23/12560	1.23423	0.30	20
Chronological age	GO:0099623	regulation of cardiac muscle cell membrane repolarization	20/8849	23/12560	1.23423	0.30	20
Chronological age	GO:0099633	protein localization to postsynaptic specialization membrane	20/8849	23/12560	1.23423	0.30	20
Chronological age	GO:0099645	neurotransmitter receptor localization to postsynaptic specialization membrane	20/8849	23/12560	1.23423	0.30	20
Chronological age	GO:0101023	vascular endothelial cell proliferation	20/8849	23/12560	1.23423	0.30	20
Chronological age	GO:1902410	mitotic cytokinetic process	20/8849	23/12560	1.23423	0.30	20
Chronological age	GO:1905562	regulation of vascular endothelial cell proliferation	20/8849	23/12560	1.23423	0.30	20
Chronological age	GO:2000272	negative regulation of signaling receptor activity	20/8849	23/12560	1.23423	0.30	20
Chronological age	GO:2000819	regulation of nucleotide-excision repair	20/8849	23/12560	1.23423	0.30	20
Chronological age	GO:0042593	glucose homeostasis	144/8849	190/12560	1.07573	0.30	144
Chronological age	GO:0006612	protein targeting to membrane	72/8849	92/12560	1.11081	0.30	72
Chronological age	GO:0021955	central nervous system neuron axonogenesis	30/8849	36/12560	1.18281	0.30	30
Chronological age	GO:0031641	regulation of myelination	30/8849	36/12560	1.18281	0.30	30
Chronological age	GO:0034205	amyloid-beta formation	30/8849	36/12560	1.18281	0.30	30
Chronological age	GO:1904645	response to amyloid-beta	30/8849	36/12560	1.18281	0.30	30
Chronological age	GO:0038202	TORC1 signaling	69/8849	88/12560	1.11291	0.30	69
Chronological age	GO:0030073	insulin secretion	122/8849	160/12560	1.08227	0.31	122
Chronological age	GO:0043467	regulation of generation of precursor metabolites and energy	86/8849	111/12560	1.09969	0.31	86
Chronological age	GO:1904951	positive regulation of establishment of protein localization	197/8849	263/12560	1.06318	0.31	197
Chronological age	GO:0033173	calcineurin-NFAT signaling cascade	33/8849	40/12560	1.17098	0.31	33
Chronological age	GO:0060412	ventricular septum morphogenesis	33/8849	40/12560	1.17098	0.31	33
Chronological age	GO:2001259	positive regulation of cation channel activity	33/8849	40/12560	1.17098	0.31	33
Chronological age	GO:0048659	smooth muscle cell proliferation	97/8849	126/12560	1.09269	0.31	97
Chronological age	GO:0030516	regulation of axon extension	63/8849	80/12560	1.11775	0.31	63
Chronological age	GO:0031929	TOR signaling	108/8849	141/12560	1.08718	0.31	108
Chronological age	GO:0030162	regulation of proteolysis	332/8849	450/12560	1.04718	0.31	332
Chronological age	GO:0032984	protein-containing complex disassembly	154/8849	204/12560	1.07148	0.31	154
Chronological age	GO:0051222	positive regulation of protein transport	154/8849	204/12560	1.07148	0.31	154
Chronological age	GO:0010639	negative regulation of organelle organization	215/8849	288/12560	1.0596	0.31	215
Chronological age	GO:0051283	negative regulation of sequestering of calcium ion	80/8849	103/12560	1.10242	0.31	80
Chronological age	GO:0051963	regulation of synapse assembly	80/8849	103/12560	1.10242	0.31	80
Chronological age	GO:0008306	associative learning	57/8849	72/12560	1.12367	0.31	57
Chronological age	GO:1903050	regulation of proteolysis involved in protein catabolic process	135/8849	178/12560	1.07649	0.31	135
Chronological age	GO:0006970	response to osmotic stress	54/8849	68/12560	1.12715	0.31	54
Chronological age	GO:0038093	Fc receptor signaling pathway	39/8849	48/12560	1.15324	0.31	39
Chronological age	GO:0045604	regulation of epidermal cell differentiation	39/8849	48/12560	1.15324	0.31	39
Chronological age	GO:0002089	lens morphogenesis in camera-type eye	16/8849	18/12560	1.26166	0.31	16
Chronological age	GO:0016082	synaptic vesicle priming	16/8849	18/12560	1.26166	0.31	16
Chronological age	GO:0018230	peptidyl-L-cysteine S-palmitoylation	16/8849	18/12560	1.26166	0.31	16
Chronological age	GO:0018231	peptidyl-S-diacylglycerol-L-cysteine biosynthetic process from peptidyl-cysteine	16/8849	18/12560	1.26166	0.31	16
Chronological age	GO:0042790	nucleolar large rRNA transcription by RNA polymerase I	16/8849	18/12560	1.26166	0.31	16
Chronological age	GO:0045116	protein neddylation	16/8849	18/12560	1.26166	0.31	16
Chronological age	GO:0060438	trachea development	16/8849	18/12560	1.26166	0.31	16
Chronological age	GO:0060977	coronary vasculature morphogenesis	16/8849	18/12560	1.26166	0.31	16
Chronological age	GO:0071305	cellular response to vitamin D	16/8849	18/12560	1.26166	0.31	16
Chronological age	GO:0098719	sodium ion import across plasma membrane	16/8849	18/12560	1.26166	0.31	16
Chronological age	GO:1900273	positive regulation of long-term synaptic potentiation	16/8849	18/12560	1.26166	0.31	16
Chronological age	GO:1902774	late endosome to lysosome transport	16/8849	18/12560	1.26166	0.31	16
Chronological age	GO:1903306	negative regulation of regulated secretory pathway	16/8849	18/12560	1.26166	0.31	16
Chronological age	GO:2000810	regulation of bicellular tight junction assembly	16/8849	18/12560	1.26166	0.31	16
Chronological age	GO:0045834	positive regulation of lipid metabolic process	77/8849	99/12560	1.10395	0.31	77
Chronological age	GO:0046660	female sex differentiation	77/8849	99/12560	1.10395	0.31	77
Chronological age	GO:0007064	mitotic sister chromatid cohesion	23/8849	27/12560	1.20909	0.31	23
Chronological age	GO:0021602	cranial nerve morphogenesis	23/8849	27/12560	1.20909	0.31	23
Chronological age	GO:0036258	multivesicular body assembly	23/8849	27/12560	1.20909	0.31	23
Chronological age	GO:1903514	release of sequestered calcium ion into cytosol by endoplasmic reticulum	23/8849	27/12560	1.20909	0.31	23
Chronological age	GO:1903725	regulation of phospholipid metabolic process	23/8849	27/12560	1.20909	0.31	23
Chronological age	GO:0000380	alternative mRNA splicing, via spliceosome	51/8849	64/12560	1.13106	0.31	51
Chronological age	GO:0030032	lamellipodium assembly	51/8849	64/12560	1.13106	0.31	51
Chronological age	GO:0060411	cardiac septum morphogenesis	51/8849	64/12560	1.13106	0.31	51
Chronological age	GO:0032091	negative regulation of protein binding	42/8849	52/12560	1.14641	0.31	42
Chronological age	GO:0007585	respiratory gaseous exchange by respiratory system	48/8849	60/12560	1.1355	0.31	48
Chronological age	GO:0055117	regulation of cardiac muscle contraction	48/8849	60/12560	1.1355	0.31	48
Chronological age	GO:0010812	negative regulation of cell-substrate adhesion	45/8849	56/12560	1.14056	0.31	45
Chronological age	GO:0048278	vesicle docking	45/8849	56/12560	1.14056	0.31	45
Chronological age	GO:0048645	animal organ formation	45/8849	56/12560	1.14056	0.31	45
Chronological age	GO:0097192	extrinsic apoptotic signaling pathway in absence of ligand	45/8849	56/12560	1.14056	0.31	45
Chronological age	GO:0031214	biomineral tissue development	113/8849	148/12560	1.08371	0.32	113
Chronological age	GO:0030510	regulation of BMP signaling pathway	74/8849	95/12560	1.10561	0.32	74
Chronological age	GO:2001234	negative regulation of apoptotic signaling pathway	140/8849	185/12560	1.07412	0.32	140
Chronological age	GO:0007565	female pregnancy	110/8849	144/12560	1.08424	0.32	110
Chronological age	GO:2000045	regulation of G1/S transition of mitotic cell cycle	99/8849	129/12560	1.08928	0.32	99
Chronological age	GO:0051224	negative regulation of protein transport	71/8849	91/12560	1.10742	0.32	71
Chronological age	GO:0003222	ventricular trabecula myocardium morphogenesis	12/8849	13/12560	1.31019	0.32	12
Chronological age	GO:0007379	segment specification	12/8849	13/12560	1.31019	0.32	12
Chronological age	GO:0010831	positive regulation of myotube differentiation	12/8849	13/12560	1.31019	0.32	12
Chronological age	GO:0030238	male sex determination	12/8849	13/12560	1.31019	0.32	12
Chronological age	GO:0030497	fatty acid elongation	12/8849	13/12560	1.31019	0.32	12
Chronological age	GO:0030812	negative regulation of nucleotide catabolic process	12/8849	13/12560	1.31019	0.32	12
Chronological age	GO:0033122	negative regulation of purine nucleotide catabolic process	12/8849	13/12560	1.31019	0.32	12
Chronological age	GO:0033194	response to hydroperoxide	12/8849	13/12560	1.31019	0.32	12
Chronological age	GO:0042762	regulation of sulfur metabolic process	12/8849	13/12560	1.31019	0.32	12
Chronological age	GO:0045820	negative regulation of glycolytic process	12/8849	13/12560	1.31019	0.32	12
Chronological age	GO:0048934	peripheral nervous system neuron differentiation	12/8849	13/12560	1.31019	0.32	12
Chronological age	GO:0048935	peripheral nervous system neuron development	12/8849	13/12560	1.31019	0.32	12
Chronological age	GO:0051000	positive regulation of nitric-oxide synthase activity	12/8849	13/12560	1.31019	0.32	12
Chronological age	GO:0060253	negative regulation of glial cell proliferation	12/8849	13/12560	1.31019	0.32	12
Chronological age	GO:0060347	heart trabecula formation	12/8849	13/12560	1.31019	0.32	12
Chronological age	GO:0060576	intestinal epithelial cell development	12/8849	13/12560	1.31019	0.32	12
Chronological age	GO:0060670	branching involved in labyrinthine layer morphogenesis	12/8849	13/12560	1.31019	0.32	12
Chronological age	GO:0061000	negative regulation of dendritic spine development	12/8849	13/12560	1.31019	0.32	12
Chronological age	GO:0071871	response to epinephrine	12/8849	13/12560	1.31019	0.32	12
Chronological age	GO:0099188	postsynaptic cytoskeleton organization	12/8849	13/12560	1.31019	0.32	12
Chronological age	GO:1900221	regulation of amyloid-beta clearance	12/8849	13/12560	1.31019	0.32	12
Chronological age	GO:1903236	regulation of leukocyte tethering or rolling	12/8849	13/12560	1.31019	0.32	12
Chronological age	GO:1905063	regulation of vascular associated smooth muscle cell differentiation	12/8849	13/12560	1.31019	0.32	12
Chronological age	GO:1905962	glutamatergic neuron differentiation	12/8849	13/12560	1.31019	0.32	12
Chronological age	GO:2000479	regulation of cAMP-dependent protein kinase activity	12/8849	13/12560	1.31019	0.32	12
Chronological age	GO:0140747	regulation of ncRNA transcription	68/8849	87/12560	1.10939	0.32	68
Chronological age	GO:0007160	cell-matrix adhesion	153/8849	203/12560	1.06977	0.32	153
Chronological age	GO:0015748	organophosphate ester transport	96/8849	125/12560	1.09008	0.32	96
Chronological age	GO:0045324	late endosome to vacuole transport	26/8849	31/12560	1.19044	0.32	26
Chronological age	GO:0046006	regulation of activated T cell proliferation	26/8849	31/12560	1.19044	0.32	26
Chronological age	GO:0048841	regulation of axon extension involved in axon guidance	26/8849	31/12560	1.19044	0.32	26
Chronological age	GO:0060043	regulation of cardiac muscle cell proliferation	26/8849	31/12560	1.19044	0.32	26
Chronological age	GO:0097484	dendrite extension	26/8849	31/12560	1.19044	0.32	26
Chronological age	GO:0048545	response to steroid hormone	211/8849	283/12560	1.05826	0.33	211
Chronological age	GO:0072384	organelle transport along microtubule	65/8849	83/12560	1.11155	0.33	65
Chronological age	GO:0097696	receptor signaling pathway via STAT	104/8849	136/12560	1.0854	0.33	104
Chronological age	GO:0000281	mitotic cytokinesis	62/8849	79/12560	1.11394	0.33	62
Chronological age	GO:0009154	purine ribonucleotide catabolic process	79/8849	102/12560	1.09932	0.33	79
Chronological age	GO:0014046	dopamine secretion	29/8849	35/12560	1.17605	0.33	29
Chronological age	GO:0045773	positive regulation of axon extension	29/8849	35/12560	1.17605	0.33	29
Chronological age	GO:0048846	axon extension involved in axon guidance	29/8849	35/12560	1.17605	0.33	29
Chronological age	GO:0071634	regulation of transforming growth factor beta production	29/8849	35/12560	1.17605	0.33	29
Chronological age	GO:0090114	COPII-coated vesicle budding	29/8849	35/12560	1.17605	0.33	29
Chronological age	GO:1902284	neuron projection extension involved in neuron projection guidance	29/8849	35/12560	1.17605	0.33	29
Chronological age	GO:1903115	regulation of actin filament-based movement	29/8849	35/12560	1.17605	0.33	29
Chronological age	GO:1901654	response to ketone	131/8849	173/12560	1.07478	0.33	131
Chronological age	GO:0055006	cardiac cell development	59/8849	75/12560	1.11657	0.33	59
Chronological age	GO:0007219	Notch signaling pathway	112/8849	147/12560	1.08142	0.33	112
Chronological age	GO:0050728	negative regulation of inflammatory response	90/8849	117/12560	1.09182	0.33	90
Chronological age	GO:0008654	phospholipid biosynthetic process	155/8849	206/12560	1.06797	0.33	155
Chronological age	GO:1904427	positive regulation of calcium ion transmembrane transport	56/8849	71/12560	1.1195	0.34	56
Chronological age	GO:0050821	protein stabilization	120/8849	158/12560	1.078	0.34	120
Chronological age	GO:0003094	glomerular filtration	19/8849	22/12560	1.22582	0.34	19
Chronological age	GO:0003177	pulmonary valve development	19/8849	22/12560	1.22582	0.34	19
Chronological age	GO:0006817	phosphate ion transport	19/8849	22/12560	1.22582	0.34	19
Chronological age	GO:0010613	positive regulation of cardiac muscle hypertrophy	19/8849	22/12560	1.22582	0.34	19
Chronological age	GO:0014742	positive regulation of muscle hypertrophy	19/8849	22/12560	1.22582	0.34	19
Chronological age	GO:0035330	regulation of hippo signaling	19/8849	22/12560	1.22582	0.34	19
Chronological age	GO:0038095	Fc-epsilon receptor signaling pathway	19/8849	22/12560	1.22582	0.34	19
Chronological age	GO:0048596	embryonic camera-type eye morphogenesis	19/8849	22/12560	1.22582	0.34	19
Chronological age	GO:0048745	smooth muscle tissue development	19/8849	22/12560	1.22582	0.34	19
Chronological age	GO:0051043	regulation of membrane protein ectodomain proteolysis	19/8849	22/12560	1.22582	0.34	19
Chronological age	GO:1900101	regulation of endoplasmic reticulum unfolded protein response	19/8849	22/12560	1.22582	0.34	19
Chronological age	GO:1901863	positive regulation of muscle tissue development	19/8849	22/12560	1.22582	0.34	19
Chronological age	GO:0008542	visual learning	32/8849	39/12560	1.16461	0.34	32
Chronological age	GO:0010837	regulation of keratinocyte proliferation	32/8849	39/12560	1.16461	0.34	32
Chronological age	GO:0090148	membrane fission	32/8849	39/12560	1.16461	0.34	32
Chronological age	GO:0002292	T cell differentiation involved in immune response	53/8849	67/12560	1.12278	0.34	53
Chronological age	GO:0030218	erythrocyte differentiation	87/8849	113/12560	1.09279	0.34	87
Chronological age	GO:0035270	endocrine system development	87/8849	113/12560	1.09279	0.34	87
Chronological age	GO:1903706	regulation of hemopoiesis	244/8849	329/12560	1.05266	0.34	244
Chronological age	GO:0070663	regulation of leukocyte proliferation	152/8849	202/12560	1.06804	0.34	152
Chronological age	GO:0071470	cellular response to osmotic stress	35/8849	43/12560	1.1553	0.34	35
Chronological age	GO:0051046	regulation of secretion	357/8849	486/12560	1.04262	0.34	357
Chronological age	GO:0051051	negative regulation of transport	249/8849	336/12560	1.05185	0.34	249
Chronological age	GO:0017156	calcium-ion regulated exocytosis	47/8849	59/12560	1.13068	0.34	47
Chronological age	GO:0006940	regulation of smooth muscle contraction	38/8849	47/12560	1.14758	0.34	38
Chronological age	GO:0030520	intracellular estrogen receptor signaling pathway	38/8849	47/12560	1.14758	0.34	38
Chronological age	GO:0035601	protein deacylation	38/8849	47/12560	1.14758	0.34	38
Chronological age	GO:0016925	protein sumoylation	44/8849	55/12560	1.1355	0.34	44
Chronological age	GO:0120192	tight junction assembly	44/8849	55/12560	1.1355	0.34	44
Chronological age	GO:0031100	animal organ regeneration	41/8849	51/12560	1.14106	0.34	41
Chronological age	GO:0070830	bicellular tight junction assembly	41/8849	51/12560	1.14106	0.34	41
Chronological age	GO:0140115	export across plasma membrane	41/8849	51/12560	1.14106	0.34	41
Chronological age	GO:0009135	purine nucleoside diphosphate metabolic process	67/8849	86/12560	1.10579	0.35	67
Chronological age	GO:0009179	purine ribonucleoside diphosphate metabolic process	67/8849	86/12560	1.10579	0.35	67
Chronological age	GO:0043534	blood vessel endothelial cell migration	81/8849	105/12560	1.09494	0.35	81
Chronological age	GO:0018205	peptidyl-lysine modification	92/8849	120/12560	1.08818	0.35	92
Chronological age	GO:0072594	establishment of protein localization to organelle	269/8849	364/12560	1.04893	0.35	269
Chronological age	GO:0043535	regulation of blood vessel endothelial cell migration	64/8849	82/12560	1.1078	0.35	64
Chronological age	GO:0043393	regulation of protein binding	78/8849	101/12560	1.09615	0.35	78
Chronological age	GO:0014808	release of sequestered calcium ion into cytosol by sarcoplasmic reticulum	22/8849	26/12560	1.201	0.35	22
Chronological age	GO:0019082	viral protein processing	22/8849	26/12560	1.201	0.35	22
Chronological age	GO:0048799	animal organ maturation	22/8849	26/12560	1.201	0.35	22
Chronological age	GO:0099563	modification of synaptic structure	22/8849	26/12560	1.201	0.35	22
Chronological age	GO:1904862	inhibitory synapse assembly	22/8849	26/12560	1.201	0.35	22
Chronological age	GO:0048872	homeostasis of number of cells	196/8849	263/12560	1.05778	0.35	196
Chronological age	GO:0045995	regulation of embryonic development	61/8849	78/12560	1.11002	0.36	61
Chronological age	GO:2000027	regulation of animal organ morphogenesis	61/8849	78/12560	1.11002	0.36	61
Chronological age	GO:0097305	response to alcohol	151/8849	201/12560	1.06629	0.36	151
Chronological age	GO:0007163	establishment or maintenance of cell polarity	143/8849	190/12560	1.06826	0.36	143
Chronological age	GO:0045739	positive regulation of DNA repair	75/8849	97/12560	1.09745	0.36	75
Chronological age	GO:0030099	myeloid cell differentiation	258/8849	349/12560	1.04928	0.36	258
Chronological age	GO:0006493	protein O-linked glycosylation	58/8849	74/12560	1.11248	0.36	58
Chronological age	GO:0008589	regulation of smoothened signaling pathway	58/8849	74/12560	1.11248	0.36	58
Chronological age	GO:0061614	miRNA transcription	58/8849	74/12560	1.11248	0.36	58
Chronological age	GO:0071396	cellular response to lipid	363/8849	495/12560	1.04087	0.36	363
Chronological age	GO:0046467	membrane lipid biosynthetic process	86/8849	112/12560	1.08987	0.36	86
Chronological age	GO:0007351	tripartite regional subdivision	15/8849	17/12560	1.25238	0.36	15
Chronological age	GO:0008595	anterior/posterior axis specification, embryo	15/8849	17/12560	1.25238	0.36	15
Chronological age	GO:0030206	chondroitin sulfate biosynthetic process	15/8849	17/12560	1.25238	0.36	15
Chronological age	GO:0032515	negative regulation of phosphoprotein phosphatase activity	15/8849	17/12560	1.25238	0.36	15
Chronological age	GO:0032926	negative regulation of activin receptor signaling pathway	15/8849	17/12560	1.25238	0.36	15
Chronological age	GO:0043373	CD4-positive, alpha-beta T cell lineage commitment	15/8849	17/12560	1.25238	0.36	15
Chronological age	GO:0043586	tongue development	15/8849	17/12560	1.25238	0.36	15
Chronological age	GO:0046827	positive regulation of protein export from nucleus	15/8849	17/12560	1.25238	0.36	15
Chronological age	GO:0048486	parasympathetic nervous system development	15/8849	17/12560	1.25238	0.36	15
Chronological age	GO:0061744	motor behavior	15/8849	17/12560	1.25238	0.36	15
Chronological age	GO:0070304	positive regulation of stress-activated protein kinase signaling cascade	15/8849	17/12560	1.25238	0.36	15
Chronological age	GO:0071474	cellular hyperosmotic response	15/8849	17/12560	1.25238	0.36	15
Chronological age	GO:0072074	kidney mesenchyme development	15/8849	17/12560	1.25238	0.36	15
Chronological age	GO:0090128	regulation of synapse maturation	15/8849	17/12560	1.25238	0.36	15
Chronological age	GO:0098712	L-glutamate import across plasma membrane	15/8849	17/12560	1.25238	0.36	15
Chronological age	GO:0098743	cell aggregation	15/8849	17/12560	1.25238	0.36	15
Chronological age	GO:1901983	regulation of protein acetylation	15/8849	17/12560	1.25238	0.36	15
Chronological age	GO:1903587	regulation of blood vessel endothelial cell proliferation involved in sprouting angiogenesis	15/8849	17/12560	1.25238	0.36	15
Chronological age	GO:2000679	positive regulation of transcription regulatory region DNA binding	15/8849	17/12560	1.25238	0.36	15
Chronological age	GO:2000773	negative regulation of cellular senescence	15/8849	17/12560	1.25238	0.36	15
Chronological age	GO:0097193	intrinsic apoptotic signaling pathway	185/8849	248/12560	1.0588	0.36	185
Chronological age	GO:0048145	regulation of fibroblast proliferation	55/8849	70/12560	1.11522	0.36	55
Chronological age	GO:0071901	negative regulation of protein serine/threonine kinase activity	55/8849	70/12560	1.11522	0.36	55
Chronological age	GO:0001975	response to amphetamine	25/8849	30/12560	1.18281	0.36	25
Chronological age	GO:0010644	cell communication by electrical coupling	25/8849	30/12560	1.18281	0.36	25
Chronological age	GO:0043403	skeletal muscle tissue regeneration	25/8849	30/12560	1.18281	0.36	25
Chronological age	GO:0060674	placenta blood vessel development	25/8849	30/12560	1.18281	0.36	25
Chronological age	GO:0140632	canonical inflammasome complex assembly	25/8849	30/12560	1.18281	0.36	25
Chronological age	GO:0141085	regulation of inflammasome-mediated signaling pathway	25/8849	30/12560	1.18281	0.36	25
Chronological age	GO:1902003	regulation of amyloid-beta formation	25/8849	30/12560	1.18281	0.36	25
Chronological age	GO:0043065	positive regulation of apoptotic process	309/8849	420/12560	1.04425	0.36	309
Chronological age	GO:0043410	positive regulation of MAPK cascade	273/8849	370/12560	1.04726	0.36	273
Chronological age	GO:0010811	positive regulation of cell-substrate adhesion	83/8849	108/12560	1.09081	0.36	83
Chronological age	GO:0034103	regulation of tissue remodeling	52/8849	66/12560	1.11829	0.36	52
Chronological age	GO:0045913	positive regulation of carbohydrate metabolic process	52/8849	66/12560	1.11829	0.36	52
Chronological age	GO:0051279	regulation of release of sequestered calcium ion into cytosol	52/8849	66/12560	1.11829	0.36	52
Chronological age	GO:0010594	regulation of endothelial cell migration	113/8849	149/12560	1.07643	0.36	113
Chronological age	GO:0110020	regulation of actomyosin structure organization	69/8849	89/12560	1.10041	0.37	69
Chronological age	GO:0044703	multi-organism reproductive process	121/8849	160/12560	1.0734	0.37	121
Chronological age	GO:0007369	gastrulation	129/8849	171/12560	1.07075	0.37	129
Chronological age	GO:0050798	activated T cell proliferation	28/8849	34/12560	1.16889	0.37	28
Chronological age	GO:1900077	negative regulation of cellular response to insulin stimulus	28/8849	34/12560	1.16889	0.37	28
Chronological age	GO:2000008	regulation of protein localization to cell surface	28/8849	34/12560	1.16889	0.37	28
Chronological age	GO:0048562	embryonic organ morphogenesis	187/8849	251/12560	1.05746	0.37	187
Chronological age	GO:0003206	cardiac chamber morphogenesis	80/8849	104/12560	1.09182	0.37	80
Chronological age	GO:0031623	receptor internalization	80/8849	104/12560	1.09182	0.37	80
Chronological age	GO:0038034	signal transduction in absence of ligand	46/8849	58/12560	1.12571	0.37	46
Chronological age	GO:0045669	positive regulation of osteoblast differentiation	46/8849	58/12560	1.12571	0.37	46
Chronological age	GO:0072171	mesonephric tubule morphogenesis	46/8849	58/12560	1.12571	0.37	46
Chronological age	GO:1900076	regulation of cellular response to insulin stimulus	46/8849	58/12560	1.12571	0.37	46
Chronological age	GO:0042472	inner ear morphogenesis	66/8849	85/12560	1.1021	0.37	66
Chronological age	GO:0048144	fibroblast proliferation	66/8849	85/12560	1.1021	0.37	66
Chronological age	GO:0098742	cell-cell adhesion via plasma-membrane adhesion molecules	179/8849	240/12560	1.05861	0.37	179
Chronological age	GO:0043068	positive regulation of programmed cell death	321/8849	437/12560	1.0426	0.37	321
Chronological age	GO:0003254	regulation of membrane depolarization	31/8849	38/12560	1.15791	0.37	31
Chronological age	GO:0006476	protein deacetylation	31/8849	38/12560	1.15791	0.37	31
Chronological age	GO:0030501	positive regulation of bone mineralization	31/8849	38/12560	1.15791	0.37	31
Chronological age	GO:0060428	lung epithelium development	31/8849	38/12560	1.15791	0.37	31
Chronological age	GO:1900271	regulation of long-term synaptic potentiation	31/8849	38/12560	1.15791	0.37	31
Chronological age	GO:0002090	regulation of receptor internalization	43/8849	54/12560	1.13024	0.37	43
Chronological age	GO:0006278	RNA-templated DNA biosynthetic process	43/8849	54/12560	1.13024	0.37	43
Chronological age	GO:0009636	response to toxic substance	126/8849	167/12560	1.0709	0.37	126
Chronological age	GO:0009913	epidermal cell differentiation	134/8849	178/12560	1.06851	0.37	134
Chronological age	GO:0001658	branching involved in ureteric bud morphogenesis	40/8849	50/12560	1.1355	0.37	40
Chronological age	GO:0098732	macromolecule deacylation	40/8849	50/12560	1.1355	0.37	40
Chronological age	GO:0099172	presynapse organization	40/8849	50/12560	1.1355	0.37	40
Chronological age	GO:0006111	regulation of gluconeogenesis	34/8849	42/12560	1.14901	0.37	34
Chronological age	GO:0010517	regulation of phospholipase activity	34/8849	42/12560	1.14901	0.37	34
Chronological age	GO:0042551	neuron maturation	34/8849	42/12560	1.14901	0.37	34
Chronological age	GO:0050435	amyloid-beta metabolic process	34/8849	42/12560	1.14901	0.37	34
Chronological age	GO:0050919	negative chemotaxis	34/8849	42/12560	1.14901	0.37	34
Chronological age	GO:0060711	labyrinthine layer development	34/8849	42/12560	1.14901	0.37	34
Chronological age	GO:0072583	clathrin-dependent endocytosis	34/8849	42/12560	1.14901	0.37	34
Chronological age	GO:0019941	modification-dependent protein catabolic process	359/8849	490/12560	1.03991	0.37	359
Chronological age	GO:0006473	protein acetylation	37/8849	46/12560	1.14167	0.37	37
Chronological age	GO:0006998	nuclear envelope organization	37/8849	46/12560	1.14167	0.37	37
Chronological age	GO:0048009	insulin-like growth factor receptor signaling pathway	37/8849	46/12560	1.14167	0.37	37
Chronological age	GO:0050994	regulation of lipid catabolic process	37/8849	46/12560	1.14167	0.37	37
Chronological age	GO:0099054	presynapse assembly	37/8849	46/12560	1.14167	0.37	37
Chronological age	GO:0051952	regulation of amine transport	63/8849	81/12560	1.10395	0.37	63
Chronological age	GO:0003376	sphingosine-1-phosphate receptor signaling pathway	11/8849	12/12560	1.30109	0.37	11
Chronological age	GO:0007175	negative regulation of epidermal growth factor-activated receptor activity	11/8849	12/12560	1.30109	0.37	11
Chronological age	GO:0009048	dosage compensation by inactivation of X chromosome	11/8849	12/12560	1.30109	0.37	11
Chronological age	GO:0010457	centriole-centriole cohesion	11/8849	12/12560	1.30109	0.37	11
Chronological age	GO:0031000	response to caffeine	11/8849	12/12560	1.30109	0.37	11
Chronological age	GO:0032793	positive regulation of CREB transcription factor activity	11/8849	12/12560	1.30109	0.37	11
Chronological age	GO:0033599	regulation of mammary gland epithelial cell proliferation	11/8849	12/12560	1.30109	0.37	11
Chronological age	GO:0034333	adherens junction assembly	11/8849	12/12560	1.30109	0.37	11
Chronological age	GO:0043129	surfactant homeostasis	11/8849	12/12560	1.30109	0.37	11
Chronological age	GO:0043922	negative regulation by host of viral transcription	11/8849	12/12560	1.30109	0.37	11
Chronological age	GO:0046321	positive regulation of fatty acid oxidation	11/8849	12/12560	1.30109	0.37	11
Chronological age	GO:0050847	progesterone receptor signaling pathway	11/8849	12/12560	1.30109	0.37	11
Chronological age	GO:0050966	detection of mechanical stimulus involved in sensory perception of pain	11/8849	12/12560	1.30109	0.37	11
Chronological age	GO:0055070	copper ion homeostasis	11/8849	12/12560	1.30109	0.37	11
Chronological age	GO:0060213	positive regulation of nuclear-transcribed mRNA poly(A) tail shortening	11/8849	12/12560	1.30109	0.37	11
Chronological age	GO:0060413	atrial septum morphogenesis	11/8849	12/12560	1.30109	0.37	11
Chronological age	GO:0070561	vitamin D receptor signaling pathway	11/8849	12/12560	1.30109	0.37	11
Chronological age	GO:0071257	cellular response to electrical stimulus	11/8849	12/12560	1.30109	0.37	11
Chronological age	GO:0072044	collecting duct development	11/8849	12/12560	1.30109	0.37	11
Chronological age	GO:0072283	metanephric renal vesicle morphogenesis	11/8849	12/12560	1.30109	0.37	11
Chronological age	GO:0098693	regulation of synaptic vesicle cycle	11/8849	12/12560	1.30109	0.37	11
Chronological age	GO:0098840	protein transport along microtubule	11/8849	12/12560	1.30109	0.37	11
Chronological age	GO:0099118	microtubule-based protein transport	11/8849	12/12560	1.30109	0.37	11
Chronological age	GO:0099151	regulation of postsynaptic density assembly	11/8849	12/12560	1.30109	0.37	11
Chronological age	GO:0016241	regulation of macroautophagy	115/8849	152/12560	1.07387	0.37	115
Chronological age	GO:0044706	multi-multicellular organism process	123/8849	163/12560	1.07106	0.37	123
Chronological age	GO:1903037	regulation of leukocyte cell-cell adhesion	215/8849	290/12560	1.05229	0.37	215
Chronological age	GO:0060070	canonical Wnt signaling pathway	202/8849	272/12560	1.05409	0.37	202
Chronological age	GO:0007204	positive regulation of cytosolic calcium ion concentration	96/8849	126/12560	1.08142	0.37	96
Chronological age	GO:0006304	DNA modification	60/8849	77/12560	1.106	0.37	60
Chronological age	GO:0046849	bone remodeling	60/8849	77/12560	1.106	0.37	60
Chronological age	GO:0048565	digestive tract development	85/8849	111/12560	1.0869	0.37	85
Chronological age	GO:0007350	blastoderm segmentation	18/8849	21/12560	1.2166	0.37	18
Chronological age	GO:0010955	negative regulation of protein processing	18/8849	21/12560	1.2166	0.37	18
Chronological age	GO:0016048	detection of temperature stimulus	18/8849	21/12560	1.2166	0.37	18
Chronological age	GO:0032753	positive regulation of interleukin-4 production	18/8849	21/12560	1.2166	0.37	18
Chronological age	GO:0034315	regulation of Arp2/3 complex-mediated actin nucleation	18/8849	21/12560	1.2166	0.37	18
Chronological age	GO:0050650	chondroitin sulfate proteoglycan biosynthetic process	18/8849	21/12560	1.2166	0.37	18
Chronological age	GO:0060314	regulation of ryanodine-sensitive calcium-release channel activity	18/8849	21/12560	1.2166	0.37	18
Chronological age	GO:0072273	metanephric nephron morphogenesis	18/8849	21/12560	1.2166	0.37	18
Chronological age	GO:0090042	tubulin deacetylation	18/8849	21/12560	1.2166	0.37	18
Chronological age	GO:1903318	negative regulation of protein maturation	18/8849	21/12560	1.2166	0.37	18
Chronological age	GO:0009266	response to temperature stimulus	104/8849	137/12560	1.07748	0.37	104
Chronological age	GO:0007200	phospholipase C-activating G protein-coupled receptor signaling pathway	57/8849	73/12560	1.10827	0.37	57
Chronological age	GO:1902893	regulation of miRNA transcription	57/8849	73/12560	1.10827	0.37	57
Chronological age	GO:0006937	regulation of muscle contraction	93/8849	122/12560	1.08198	0.38	93
Chronological age	GO:0051099	positive regulation of binding	71/8849	92/12560	1.09538	0.38	71
Chronological age	GO:0090288	negative regulation of cellular response to growth factor stimulus	71/8849	92/12560	1.09538	0.38	71
Chronological age	GO:0009261	ribonucleotide catabolic process	82/8849	107/12560	1.08774	0.38	82
Chronological age	GO:0035148	tube formation	101/8849	133/12560	1.07787	0.38	101
Chronological age	GO:0002088	lens development in camera-type eye	54/8849	69/12560	1.11081	0.38	54
Chronological age	GO:0016239	positive regulation of macroautophagy	54/8849	69/12560	1.11081	0.38	54
Chronological age	GO:0099111	microtubule-based transport	133/8849	177/12560	1.06653	0.38	133
Chronological age	GO:1904950	negative regulation of establishment of protein localization	79/8849	103/12560	1.08864	0.39	79
Chronological age	GO:0010827	regulation of glucose transmembrane transport	51/8849	65/12560	1.11366	0.39	51
Chronological age	GO:0021536	diencephalon development	51/8849	65/12560	1.11366	0.39	51
Chronological age	GO:0060395	SMAD protein signal transduction	51/8849	65/12560	1.11366	0.39	51
Chronological age	GO:0071277	cellular response to calcium ion	51/8849	65/12560	1.11366	0.39	51
Chronological age	GO:0007259	receptor signaling pathway via JAK-STAT	98/8849	129/12560	1.07828	0.39	98
Chronological age	GO:0003171	atrioventricular valve development	21/8849	25/12560	1.19227	0.39	21
Chronological age	GO:0007263	nitric oxide mediated signal transduction	21/8849	25/12560	1.19227	0.39	21
Chronological age	GO:0048843	negative regulation of axon extension involved in axon guidance	21/8849	25/12560	1.19227	0.39	21
Chronological age	GO:0090311	regulation of protein deacetylation	21/8849	25/12560	1.19227	0.39	21
Chronological age	GO:0098901	regulation of cardiac muscle cell action potential	21/8849	25/12560	1.19227	0.39	21
Chronological age	GO:1903421	regulation of synaptic vesicle recycling	21/8849	25/12560	1.19227	0.39	21
Chronological age	GO:2000273	positive regulation of signaling receptor activity	21/8849	25/12560	1.19227	0.39	21
Chronological age	GO:2000515	negative regulation of CD4-positive, alpha-beta T cell activation	21/8849	25/12560	1.19227	0.39	21
Chronological age	GO:0010906	regulation of glucose metabolic process	65/8849	84/12560	1.09832	0.39	65
Chronological age	GO:0031507	heterochromatin formation	65/8849	84/12560	1.09832	0.39	65
Chronological age	GO:0042147	retrograde transport, endosome to Golgi	65/8849	84/12560	1.09832	0.39	65
Chronological age	GO:0042476	odontogenesis	87/8849	114/12560	1.0832	0.39	87
Chronological age	GO:0050678	regulation of epithelial cell proliferation	224/8849	303/12560	1.0493	0.39	224
Chronological age	GO:0008645	hexose transmembrane transport	76/8849	99/12560	1.08962	0.39	76
Chronological age	GO:0010586	miRNA metabolic process	76/8849	99/12560	1.08962	0.39	76
Chronological age	GO:0031397	negative regulation of protein ubiquitination	45/8849	57/12560	1.12055	0.39	45
Chronological age	GO:0060675	ureteric bud morphogenesis	45/8849	57/12560	1.12055	0.39	45
Chronological age	GO:0007043	cell-cell junction assembly	95/8849	125/12560	1.07872	0.39	95
Chronological age	GO:0051492	regulation of stress fiber assembly	62/8849	80/12560	1.10001	0.39	62
Chronological age	GO:1903035	negative regulation of response to wounding	62/8849	80/12560	1.10001	0.39	62
Chronological age	GO:0009743	response to carbohydrate	135/8849	180/12560	1.06453	0.39	135
Chronological age	GO:0002068	glandular epithelial cell development	24/8849	29/12560	1.17465	0.39	24
Chronological age	GO:0034063	stress granule assembly	24/8849	29/12560	1.17465	0.39	24
Chronological age	GO:0034405	response to fluid shear stress	24/8849	29/12560	1.17465	0.39	24
Chronological age	GO:0044546	NLRP3 inflammasome complex assembly	24/8849	29/12560	1.17465	0.39	24
Chronological age	GO:0048384	retinoic acid receptor signaling pathway	24/8849	29/12560	1.17465	0.39	24
Chronological age	GO:0050775	positive regulation of dendrite morphogenesis	24/8849	29/12560	1.17465	0.39	24
Chronological age	GO:0061437	renal system vasculature development	24/8849	29/12560	1.17465	0.39	24
Chronological age	GO:0061440	kidney vasculature development	24/8849	29/12560	1.17465	0.39	24
Chronological age	GO:0070741	response to interleukin-6	24/8849	29/12560	1.17465	0.39	24
Chronological age	GO:0032410	negative regulation of transporter activity	42/8849	53/12560	1.12478	0.40	42
Chronological age	GO:0060415	muscle tissue morphogenesis	42/8849	53/12560	1.12478	0.40	42
Chronological age	GO:0045637	regulation of myeloid cell differentiation	127/8849	169/12560	1.06663	0.40	127
Chronological age	GO:0032330	regulation of chondrocyte differentiation	39/8849	49/12560	1.1297	0.40	39
Chronological age	GO:0043616	keratinocyte proliferation	39/8849	49/12560	1.1297	0.40	39
Chronological age	GO:1903051	negative regulation of proteolysis involved in protein catabolic process	39/8849	49/12560	1.1297	0.40	39
Chronological age	GO:0019935	cyclic-nucleotide-mediated signaling	59/8849	76/12560	1.10188	0.40	59
Chronological age	GO:0072175	epithelial tube formation	92/8849	121/12560	1.07919	0.40	92
Chronological age	GO:0002691	regulation of cellular extravasation	27/8849	33/12560	1.1613	0.40	27
Chronological age	GO:0010453	regulation of cell fate commitment	27/8849	33/12560	1.1613	0.40	27
Chronological age	GO:0018198	peptidyl-cysteine modification	27/8849	33/12560	1.1613	0.40	27
Chronological age	GO:0021799	cerebral cortex radially oriented cell migration	27/8849	33/12560	1.1613	0.40	27
Chronological age	GO:0033144	negative regulation of intracellular steroid hormone receptor signaling pathway	27/8849	33/12560	1.1613	0.40	27
Chronological age	GO:0046627	negative regulation of insulin receptor signaling pathway	27/8849	33/12560	1.1613	0.40	27
Chronological age	GO:0051938	L-glutamate import	27/8849	33/12560	1.1613	0.40	27
Chronological age	GO:0031330	negative regulation of cellular catabolic process	140/8849	187/12560	1.06263	0.40	140
Chronological age	GO:0003229	ventricular cardiac muscle tissue development	36/8849	45/12560	1.1355	0.40	36
Chronological age	GO:0007632	visual behavior	36/8849	45/12560	1.1355	0.40	36
Chronological age	GO:0008631	intrinsic apoptotic signaling pathway in response to oxidative stress	36/8849	45/12560	1.1355	0.40	36
Chronological age	GO:1902743	regulation of lamellipodium organization	36/8849	45/12560	1.1355	0.40	36
Chronological age	GO:0001709	cell fate determination	30/8849	37/12560	1.15084	0.40	30
Chronological age	GO:0048489	synaptic vesicle transport	30/8849	37/12560	1.15084	0.40	30
Chronological age	GO:0071604	transforming growth factor beta production	30/8849	37/12560	1.15084	0.40	30
Chronological age	GO:0090049	regulation of cell migration involved in sprouting angiogenesis	30/8849	37/12560	1.15084	0.40	30
Chronological age	GO:0030521	androgen receptor signaling pathway	33/8849	41/12560	1.14242	0.40	33
Chronological age	GO:1901016	regulation of potassium ion transmembrane transporter activity	33/8849	41/12560	1.14242	0.40	33
Chronological age	GO:0045445	myoblast differentiation	70/8849	91/12560	1.09182	0.40	70
Chronological age	GO:0001502	cartilage condensation	14/8849	16/12560	1.24195	0.40	14
Chronological age	GO:0001845	phagolysosome assembly	14/8849	16/12560	1.24195	0.40	14
Chronological age	GO:0002295	T-helper cell lineage commitment	14/8849	16/12560	1.24195	0.40	14
Chronological age	GO:0003215	cardiac right ventricle morphogenesis	14/8849	16/12560	1.24195	0.40	14
Chronological age	GO:0006490	oligosaccharide-lipid intermediate biosynthetic process	14/8849	16/12560	1.24195	0.40	14
Chronological age	GO:0007176	regulation of epidermal growth factor-activated receptor activity	14/8849	16/12560	1.24195	0.40	14
Chronological age	GO:0034755	iron ion transmembrane transport	14/8849	16/12560	1.24195	0.40	14
Chronological age	GO:0038092	nodal signaling pathway	14/8849	16/12560	1.24195	0.40	14
Chronological age	GO:0043217	myelin maintenance	14/8849	16/12560	1.24195	0.40	14
Chronological age	GO:0044539	long-chain fatty acid import into cell	14/8849	16/12560	1.24195	0.40	14
Chronological age	GO:0045056	transcytosis	14/8849	16/12560	1.24195	0.40	14
Chronological age	GO:0048266	behavioral response to pain	14/8849	16/12560	1.24195	0.40	14
Chronological age	GO:0060039	pericardium development	14/8849	16/12560	1.24195	0.40	14
Chronological age	GO:0060216	definitive hemopoiesis	14/8849	16/12560	1.24195	0.40	14
Chronological age	GO:0060231	mesenchymal to epithelial transition	14/8849	16/12560	1.24195	0.40	14
Chronological age	GO:0061003	positive regulation of dendritic spine morphogenesis	14/8849	16/12560	1.24195	0.40	14
Chronological age	GO:0061323	cell proliferation involved in heart morphogenesis	14/8849	16/12560	1.24195	0.40	14
Chronological age	GO:0071318	cellular response to ATP	14/8849	16/12560	1.24195	0.40	14
Chronological age	GO:0072087	renal vesicle development	14/8849	16/12560	1.24195	0.40	14
Chronological age	GO:0072673	lamellipodium morphogenesis	14/8849	16/12560	1.24195	0.40	14
Chronological age	GO:0097320	plasma membrane tubulation	14/8849	16/12560	1.24195	0.40	14
Chronological age	GO:0098877	neurotransmitter receptor transport to plasma membrane	14/8849	16/12560	1.24195	0.40	14
Chronological age	GO:1901550	regulation of endothelial cell development	14/8849	16/12560	1.24195	0.40	14
Chronological age	GO:1903140	regulation of establishment of endothelial barrier	14/8849	16/12560	1.24195	0.40	14
Chronological age	GO:2000136	regulation of cell proliferation involved in heart morphogenesis	14/8849	16/12560	1.24195	0.40	14
Chronological age	GO:2001026	regulation of endothelial cell chemotaxis	14/8849	16/12560	1.24195	0.40	14
Chronological age	GO:0062207	regulation of pattern recognition receptor signaling pathway	89/8849	117/12560	1.07969	0.40	89
Chronological age	GO:2001252	positive regulation of chromosome organization	67/8849	87/12560	1.09308	0.40	67
Chronological age	GO:0006643	membrane lipid metabolic process	121/8849	161/12560	1.06673	0.40	121
Chronological age	GO:0008625	extrinsic apoptotic signaling pathway via death domain receptors	53/8849	68/12560	1.10627	0.40	53
Chronological age	GO:0043542	endothelial cell migration	142/8849	190/12560	1.06079	0.41	142
Chronological age	GO:1904019	epithelial cell apoptotic process	86/8849	113/12560	1.08023	0.41	86
Chronological age	GO:0001707	mesoderm formation	50/8849	64/12560	1.10888	0.41	50
Chronological age	GO:0006672	ceramide metabolic process	64/8849	83/12560	1.09445	0.41	64
Chronological age	GO:0043409	negative regulation of MAPK cascade	94/8849	124/12560	1.07597	0.41	94
Chronological age	GO:0045732	positive regulation of protein catabolic process	126/8849	168/12560	1.06453	0.41	126
Chronological age	GO:0009410	response to xenobiotic stimulus	253/8849	344/12560	1.0439	0.41	253
Chronological age	GO:0048644	muscle organ morphogenesis	47/8849	60/12560	1.11184	0.42	47
Chronological age	GO:0046822	regulation of nucleocytoplasmic transport	72/8849	94/12560	1.08718	0.42	72
Chronological age	GO:0009746	response to hexose	115/8849	153/12560	1.06685	0.42	115
Chronological age	GO:0003283	atrial septum development	17/8849	20/12560	1.20646	0.42	17
Chronological age	GO:0003299	muscle hypertrophy in response to stress	17/8849	20/12560	1.20646	0.42	17
Chronological age	GO:0010882	regulation of cardiac muscle contraction by calcium ion signaling	17/8849	20/12560	1.20646	0.42	17
Chronological age	GO:0014887	cardiac muscle adaptation	17/8849	20/12560	1.20646	0.42	17
Chronological age	GO:0014898	cardiac muscle hypertrophy in response to stress	17/8849	20/12560	1.20646	0.42	17
Chronological age	GO:0030204	chondroitin sulfate metabolic process	17/8849	20/12560	1.20646	0.42	17
Chronological age	GO:0035855	megakaryocyte development	17/8849	20/12560	1.20646	0.42	17
Chronological age	GO:0036303	lymph vessel morphogenesis	17/8849	20/12560	1.20646	0.42	17
Chronological age	GO:0045932	negative regulation of muscle contraction	17/8849	20/12560	1.20646	0.42	17
Chronological age	GO:0060045	positive regulation of cardiac muscle cell proliferation	17/8849	20/12560	1.20646	0.42	17
Chronological age	GO:0071378	cellular response to growth hormone stimulus	17/8849	20/12560	1.20646	0.42	17
Chronological age	GO:0099010	modification of postsynaptic structure	17/8849	20/12560	1.20646	0.42	17
Chronological age	GO:2000647	negative regulation of stem cell proliferation	17/8849	20/12560	1.20646	0.42	17
Chronological age	GO:0002931	response to ischemia	44/8849	56/12560	1.11522	0.42	44
Chronological age	GO:0003179	heart valve morphogenesis	44/8849	56/12560	1.11522	0.42	44
Chronological age	GO:0017148	negative regulation of translation	80/8849	105/12560	1.08142	0.42	80
Chronological age	GO:0046031	ADP metabolic process	58/8849	75/12560	1.09765	0.42	58
Chronological age	GO:0002042	cell migration involved in sprouting angiogenesis	41/8849	52/12560	1.11912	0.42	41
Chronological age	GO:0007004	telomere maintenance via telomerase	41/8849	52/12560	1.11912	0.42	41
Chronological age	GO:0070301	cellular response to hydrogen peroxide	41/8849	52/12560	1.11912	0.42	41
Chronological age	GO:0071709	membrane assembly	41/8849	52/12560	1.11912	0.42	41
Chronological age	GO:0007189	adenylate cyclase-activating G protein-coupled receptor signaling pathway	88/8849	116/12560	1.07676	0.42	88
Chronological age	GO:0006913	nucleocytoplasmic transport	211/8849	286/12560	1.04716	0.42	211
Chronological age	GO:0051169	nuclear transport	211/8849	286/12560	1.04716	0.42	211
Chronological age	GO:0000712	resolution of meiotic recombination intermediates	10/8849	11/12560	1.29034	0.42	10
Chronological age	GO:0003263	cardioblast proliferation	10/8849	11/12560	1.29034	0.42	10
Chronological age	GO:0003264	regulation of cardioblast proliferation	10/8849	11/12560	1.29034	0.42	10
Chronological age	GO:0006390	mitochondrial transcription	10/8849	11/12560	1.29034	0.42	10
Chronological age	GO:0006517	protein deglycosylation	10/8849	11/12560	1.29034	0.42	10
Chronological age	GO:0006878	intracellular copper ion homeostasis	10/8849	11/12560	1.29034	0.42	10
Chronological age	GO:0007100	mitotic centrosome separation	10/8849	11/12560	1.29034	0.42	10
Chronological age	GO:0010917	negative regulation of mitochondrial membrane potential	10/8849	11/12560	1.29034	0.42	10
Chronological age	GO:0010992	ubiquitin recycling	10/8849	11/12560	1.29034	0.42	10
Chronological age	GO:0021670	lateral ventricle development	10/8849	11/12560	1.29034	0.42	10
Chronological age	GO:0021859	pyramidal neuron differentiation	10/8849	11/12560	1.29034	0.42	10
Chronological age	GO:0033689	negative regulation of osteoblast proliferation	10/8849	11/12560	1.29034	0.42	10
Chronological age	GO:0035865	cellular response to potassium ion	10/8849	11/12560	1.29034	0.42	10
Chronological age	GO:0036490	regulation of translation in response to endoplasmic reticulum stress	10/8849	11/12560	1.29034	0.42	10
Chronological age	GO:0038180	nerve growth factor signaling pathway	10/8849	11/12560	1.29034	0.42	10
Chronological age	GO:0043589	skin morphogenesis	10/8849	11/12560	1.29034	0.42	10
Chronological age	GO:0045837	negative regulation of membrane potential	10/8849	11/12560	1.29034	0.42	10
Chronological age	GO:0045986	negative regulation of smooth muscle contraction	10/8849	11/12560	1.29034	0.42	10
Chronological age	GO:0048103	somatic stem cell division	10/8849	11/12560	1.29034	0.42	10
Chronological age	GO:0051299	centrosome separation	10/8849	11/12560	1.29034	0.42	10
Chronological age	GO:0060379	cardiac muscle cell myoblast differentiation	10/8849	11/12560	1.29034	0.42	10
Chronological age	GO:0061309	cardiac neural crest cell development involved in outflow tract morphogenesis	10/8849	11/12560	1.29034	0.42	10
Chronological age	GO:0071696	ectodermal placode development	10/8849	11/12560	1.29034	0.42	10
Chronological age	GO:0098760	response to interleukin-7	10/8849	11/12560	1.29034	0.42	10
Chronological age	GO:0099519	dense core granule cytoskeletal transport	10/8849	11/12560	1.29034	0.42	10
Chronological age	GO:1900103	positive regulation of endoplasmic reticulum unfolded protein response	10/8849	11/12560	1.29034	0.42	10
Chronological age	GO:1900452	regulation of long-term synaptic depression	10/8849	11/12560	1.29034	0.42	10
Chronological age	GO:1901950	dense core granule transport	10/8849	11/12560	1.29034	0.42	10
Chronological age	GO:1902902	negative regulation of autophagosome assembly	10/8849	11/12560	1.29034	0.42	10
Chronological age	GO:2000009	negative regulation of protein localization to cell surface	10/8849	11/12560	1.29034	0.42	10
Chronological age	GO:2001028	positive regulation of endothelial cell chemotaxis	10/8849	11/12560	1.29034	0.42	10
Chronological age	GO:2001214	positive regulation of vasculogenesis	10/8849	11/12560	1.29034	0.42	10
Chronological age	GO:0006687	glycosphingolipid metabolic process	38/8849	48/12560	1.12367	0.42	38
Chronological age	GO:0010596	negative regulation of endothelial cell migration	38/8849	48/12560	1.12367	0.42	38
Chronological age	GO:0015749	monosaccharide transmembrane transport	77/8849	101/12560	1.08209	0.42	77
Chronological age	GO:0019216	regulation of lipid metabolic process	185/8849	250/12560	1.05033	0.42	185
Chronological age	GO:0002043	blood vessel endothelial cell proliferation involved in sprouting angiogenesis	20/8849	24/12560	1.18281	0.42	20
Chronological age	GO:0010880	regulation of release of sequestered calcium ion into cytosol by sarcoplasmic reticulum	20/8849	24/12560	1.18281	0.42	20
Chronological age	GO:0031069	hair follicle morphogenesis	20/8849	24/12560	1.18281	0.42	20
Chronological age	GO:0042659	regulation of cell fate specification	20/8849	24/12560	1.18281	0.42	20
Chronological age	GO:0043267	negative regulation of potassium ion transport	20/8849	24/12560	1.18281	0.42	20
Chronological age	GO:0050654	chondroitin sulfate proteoglycan metabolic process	20/8849	24/12560	1.18281	0.42	20
Chronological age	GO:0060065	uterus development	20/8849	24/12560	1.18281	0.42	20
Chronological age	GO:0061098	positive regulation of protein tyrosine kinase activity	20/8849	24/12560	1.18281	0.42	20
Chronological age	GO:0070293	renal absorption	20/8849	24/12560	1.18281	0.42	20
Chronological age	GO:0097421	liver regeneration	20/8849	24/12560	1.18281	0.42	20
Chronological age	GO:1990806	ligand-gated ion channel signaling pathway	20/8849	24/12560	1.18281	0.42	20
Chronological age	GO:0060021	roof of mouth development	66/8849	86/12560	1.08928	0.43	66
Chronological age	GO:0070167	regulation of biomineral tissue development	66/8849	86/12560	1.08928	0.43	66
Chronological age	GO:0038127	ERBB signaling pathway	85/8849	112/12560	1.0772	0.43	85
Chronological age	GO:0090102	cochlea development	35/8849	44/12560	1.12904	0.43	35
Chronological age	GO:1905314	semi-lunar valve development	35/8849	44/12560	1.12904	0.43	35
Chronological age	GO:0032006	regulation of TOR signaling	93/8849	123/12560	1.07318	0.43	93
Chronological age	GO:0006884	cell volume homeostasis	23/8849	28/12560	1.16591	0.43	23
Chronological age	GO:0019228	neuronal action potential	23/8849	28/12560	1.16591	0.43	23
Chronological age	GO:0032872	regulation of stress-activated MAPK cascade	23/8849	28/12560	1.16591	0.43	23
Chronological age	GO:0035640	exploration behavior	23/8849	28/12560	1.16591	0.43	23
Chronological age	GO:0036257	multivesicular body organization	23/8849	28/12560	1.16591	0.43	23
Chronological age	GO:0043276	anoikis	23/8849	28/12560	1.16591	0.43	23
Chronological age	GO:1900225	regulation of NLRP3 inflammasome complex assembly	23/8849	28/12560	1.16591	0.43	23
Chronological age	GO:2000629	negative regulation of miRNA metabolic process	23/8849	28/12560	1.16591	0.43	23
Chronological age	GO:0003176	aortic valve development	32/8849	40/12560	1.1355	0.43	32
Chronological age	GO:0010883	regulation of lipid storage	32/8849	40/12560	1.1355	0.43	32
Chronological age	GO:0035384	thioester biosynthetic process	32/8849	40/12560	1.1355	0.43	32
Chronological age	GO:0060193	positive regulation of lipase activity	32/8849	40/12560	1.1355	0.43	32
Chronological age	GO:0071616	acyl-CoA biosynthetic process	32/8849	40/12560	1.1355	0.43	32
Chronological age	GO:0120009	intermembrane lipid transfer	32/8849	40/12560	1.1355	0.43	32
Chronological age	GO:0003170	heart valve development	52/8849	67/12560	1.1016	0.43	52
Chronological age	GO:0008543	fibroblast growth factor receptor signaling pathway	52/8849	67/12560	1.1016	0.43	52
Chronological age	GO:1901890	positive regulation of cell junction assembly	74/8849	97/12560	1.08282	0.43	74
Chronological age	GO:0007595	lactation	29/8849	36/12560	1.14338	0.43	29
Chronological age	GO:0014888	striated muscle adaptation	29/8849	36/12560	1.14338	0.43	29
Chronological age	GO:0043029	T cell homeostasis	29/8849	36/12560	1.14338	0.43	29
Chronological age	GO:0051155	positive regulation of striated muscle cell differentiation	29/8849	36/12560	1.14338	0.43	29
Chronological age	GO:0106056	regulation of calcineurin-mediated signaling	29/8849	36/12560	1.14338	0.43	29
Chronological age	GO:0140718	facultative heterochromatin formation	29/8849	36/12560	1.14338	0.43	29
Chronological age	GO:1990776	response to angiotensin	29/8849	36/12560	1.14338	0.43	29
Chronological age	GO:0009187	cyclic nucleotide metabolic process	26/8849	32/12560	1.15324	0.43	26
Chronological age	GO:0014002	astrocyte development	26/8849	32/12560	1.15324	0.43	26
Chronological age	GO:0031076	embryonic camera-type eye development	26/8849	32/12560	1.15324	0.43	26
Chronological age	GO:0032768	regulation of monooxygenase activity	26/8849	32/12560	1.15324	0.43	26
Chronological age	GO:0045601	regulation of endothelial cell differentiation	26/8849	32/12560	1.15324	0.43	26
Chronological age	GO:0045981	positive regulation of nucleotide metabolic process	26/8849	32/12560	1.15324	0.43	26
Chronological age	GO:0046676	negative regulation of insulin secretion	26/8849	32/12560	1.15324	0.43	26
Chronological age	GO:0046717	acid secretion	26/8849	32/12560	1.15324	0.43	26
Chronological age	GO:0071312	cellular response to alkaloid	26/8849	32/12560	1.15324	0.43	26
Chronological age	GO:0071425	hematopoietic stem cell proliferation	26/8849	32/12560	1.15324	0.43	26
Chronological age	GO:0099174	regulation of presynapse organization	26/8849	32/12560	1.15324	0.43	26
Chronological age	GO:1900544	positive regulation of purine nucleotide metabolic process	26/8849	32/12560	1.15324	0.43	26
Chronological age	GO:1905606	regulation of presynapse assembly	26/8849	32/12560	1.15324	0.43	26
Chronological age	GO:2000628	regulation of miRNA metabolic process	63/8849	82/12560	1.09049	0.43	63
Chronological age	GO:2001237	negative regulation of extrinsic apoptotic signaling pathway	63/8849	82/12560	1.09049	0.43	63
Chronological age	GO:0006195	purine nucleotide catabolic process	82/8849	108/12560	1.07767	0.43	82
Chronological age	GO:0055123	digestive system development	90/8849	119/12560	1.07347	0.43	90
Chronological age	GO:0097009	energy homeostasis	49/8849	63/12560	1.10395	0.43	49
Chronological age	GO:1904063	negative regulation of cation transmembrane transport	49/8849	63/12560	1.10395	0.43	49
Chronological age	GO:0006022	aminoglycan metabolic process	71/8849	93/12560	1.0836	0.44	71
Chronological age	GO:1990823	response to leukemia inhibitory factor	71/8849	93/12560	1.0836	0.44	71
Chronological age	GO:0042475	odontogenesis of dentin-containing tooth	60/8849	78/12560	1.09182	0.44	60
Chronological age	GO:0002262	myeloid cell homeostasis	111/8849	148/12560	1.06453	0.44	111
Chronological age	GO:0009749	response to glucose	111/8849	148/12560	1.06453	0.44	111
Chronological age	GO:0006289	nucleotide-excision repair	46/8849	59/12560	1.10663	0.44	46
Chronological age	GO:0006090	pyruvate metabolic process	68/8849	89/12560	1.08446	0.45	68
Chronological age	GO:0032465	regulation of cytokinesis	57/8849	74/12560	1.0933	0.45	57
Chronological age	GO:0045471	response to ethanol	76/8849	100/12560	1.07872	0.45	76
Chronological age	GO:0046474	glycerophospholipid biosynthetic process	129/8849	173/12560	1.05837	0.45	129
Chronological age	GO:0007159	leukocyte cell-cell adhesion	232/8849	316/12560	1.04207	0.45	232
Chronological age	GO:0045862	positive regulation of proteolysis	191/8849	259/12560	1.04672	0.45	191
Chronological age	GO:0001574	ganglioside biosynthetic process	13/8849	15/12560	1.23012	0.45	13
Chronological age	GO:0003214	cardiac left ventricle morphogenesis	13/8849	15/12560	1.23012	0.45	13
Chronological age	GO:0006488	dolichol-linked oligosaccharide biosynthetic process	13/8849	15/12560	1.23012	0.45	13
Chronological age	GO:0007635	chemosensory behavior	13/8849	15/12560	1.23012	0.45	13
Chronological age	GO:0010226	response to lithium ion	13/8849	15/12560	1.23012	0.45	13
Chronological age	GO:0010522	regulation of calcium ion transport into cytosol	13/8849	15/12560	1.23012	0.45	13
Chronological age	GO:0010958	regulation of amino acid import across plasma membrane	13/8849	15/12560	1.23012	0.45	13
Chronological age	GO:0021554	optic nerve development	13/8849	15/12560	1.23012	0.45	13
Chronological age	GO:0032354	response to follicle-stimulating hormone	13/8849	15/12560	1.23012	0.45	13
Chronological age	GO:0032874	positive regulation of stress-activated MAPK cascade	13/8849	15/12560	1.23012	0.45	13
Chronological age	GO:0035728	response to hepatocyte growth factor	13/8849	15/12560	1.23012	0.45	13
Chronological age	GO:0035864	response to potassium ion	13/8849	15/12560	1.23012	0.45	13
Chronological age	GO:0038083	peptidyl-tyrosine autophosphorylation	13/8849	15/12560	1.23012	0.45	13
Chronological age	GO:0038166	angiotensin-activated signaling pathway	13/8849	15/12560	1.23012	0.45	13
Chronological age	GO:0043923	positive regulation by host of viral transcription	13/8849	15/12560	1.23012	0.45	13
Chronological age	GO:0045721	negative regulation of gluconeogenesis	13/8849	15/12560	1.23012	0.45	13
Chronological age	GO:0046579	positive regulation of Ras protein signal transduction	13/8849	15/12560	1.23012	0.45	13
Chronological age	GO:0046782	regulation of viral transcription	13/8849	15/12560	1.23012	0.45	13
Chronological age	GO:0048557	embryonic digestive tract morphogenesis	13/8849	15/12560	1.23012	0.45	13
Chronological age	GO:0050965	detection of temperature stimulus involved in sensory perception of pain	13/8849	15/12560	1.23012	0.45	13
Chronological age	GO:0061952	midbody abscission	13/8849	15/12560	1.23012	0.45	13
Chronological age	GO:0071514	genomic imprinting	13/8849	15/12560	1.23012	0.45	13
Chronological age	GO:0072077	renal vesicle morphogenesis	13/8849	15/12560	1.23012	0.45	13
Chronological age	GO:0090051	negative regulation of cell migration involved in sprouting angiogenesis	13/8849	15/12560	1.23012	0.45	13
Chronological age	GO:0097062	dendritic spine maintenance	13/8849	15/12560	1.23012	0.45	13
Chronological age	GO:0098969	neurotransmitter receptor transport to postsynaptic membrane	13/8849	15/12560	1.23012	0.45	13
Chronological age	GO:1902430	negative regulation of amyloid-beta formation	13/8849	15/12560	1.23012	0.45	13
Chronological age	GO:1903540	establishment of protein localization to postsynaptic membrane	13/8849	15/12560	1.23012	0.45	13
Chronological age	GO:1903789	regulation of amino acid transmembrane transport	13/8849	15/12560	1.23012	0.45	13
Chronological age	GO:2001212	regulation of vasculogenesis	13/8849	15/12560	1.23012	0.45	13
Chronological age	GO:0090398	cellular senescence	65/8849	85/12560	1.0854	0.45	65
Chronological age	GO:0034766	negative regulation of monoatomic ion transmembrane transport	54/8849	70/12560	1.09494	0.45	54
Chronological age	GO:0031102	neuron projection regeneration	40/8849	51/12560	1.11323	0.45	40
Chronological age	GO:0060612	adipose tissue development	40/8849	51/12560	1.11323	0.45	40
Chronological age	GO:0006935	chemotaxis	247/8849	337/12560	1.04031	0.45	247
Chronological age	GO:0022407	regulation of cell-cell adhesion	285/8849	390/12560	1.03723	0.45	285
Chronological age	GO:0042303	molting cycle	73/8849	96/12560	1.07931	0.45	73
Chronological age	GO:0042633	hair cycle	73/8849	96/12560	1.07931	0.45	73
Chronological age	GO:0045582	positive regulation of T cell differentiation	73/8849	96/12560	1.07931	0.45	73
Chronological age	GO:2000278	regulation of DNA biosynthetic process	73/8849	96/12560	1.07931	0.45	73
Chronological age	GO:0021915	neural tube development	105/8849	140/12560	1.06453	0.45	105
Chronological age	GO:0046850	regulation of bone remodeling	37/8849	47/12560	1.11738	0.46	37
Chronological age	GO:0060425	lung morphogenesis	37/8849	47/12560	1.11738	0.46	37
Chronological age	GO:0032204	regulation of telomere maintenance	62/8849	81/12560	1.08643	0.46	62
Chronological age	GO:0009611	response to wounding	330/8849	453/12560	1.03398	0.46	330
Chronological age	GO:0048332	mesoderm morphogenesis	51/8849	66/12560	1.09679	0.46	51
Chronological age	GO:1903321	negative regulation of protein modification by small protein conjugation or removal	51/8849	66/12560	1.09679	0.46	51
Chronological age	GO:2000781	positive regulation of double-strand break repair	51/8849	66/12560	1.09679	0.46	51
Chronological age	GO:0015833	peptide transport	157/8849	212/12560	1.05114	0.46	157
Chronological age	GO:0001836	release of cytochrome c from mitochondria	34/8849	43/12560	1.12229	0.46	34
Chronological age	GO:0035176	social behavior	34/8849	43/12560	1.12229	0.46	34
Chronological age	GO:0048260	positive regulation of receptor-mediated endocytosis	34/8849	43/12560	1.12229	0.46	34
Chronological age	GO:0051703	biological process involved in intraspecies interaction between organisms	34/8849	43/12560	1.12229	0.46	34
Chronological age	GO:0061014	positive regulation of mRNA catabolic process	70/8849	92/12560	1.07995	0.46	70
Chronological age	GO:1990830	cellular response to leukemia inhibitory factor	70/8849	92/12560	1.07995	0.46	70
Chronological age	GO:0032886	regulation of microtubule-based process	149/8849	201/12560	1.05217	0.46	149
Chronological age	GO:1903038	negative regulation of leukocyte cell-cell adhesion	78/8849	103/12560	1.07486	0.46	78
Chronological age	GO:0009914	hormone transport	185/8849	251/12560	1.04615	0.46	185
Chronological age	GO:0001704	formation of primary germ layer	86/8849	114/12560	1.07075	0.46	86
Chronological age	GO:0010288	response to lead ion	16/8849	19/12560	1.19526	0.46	16
Chronological age	GO:0031338	regulation of vesicle fusion	16/8849	19/12560	1.19526	0.46	16
Chronological age	GO:0035493	SNARE complex assembly	16/8849	19/12560	1.19526	0.46	16
Chronological age	GO:0040019	positive regulation of embryonic development	16/8849	19/12560	1.19526	0.46	16
Chronological age	GO:0045652	regulation of megakaryocyte differentiation	16/8849	19/12560	1.19526	0.46	16
Chronological age	GO:0045745	positive regulation of G protein-coupled receptor signaling pathway	16/8849	19/12560	1.19526	0.46	16
Chronological age	GO:0046823	negative regulation of nucleocytoplasmic transport	16/8849	19/12560	1.19526	0.46	16
Chronological age	GO:0048207	vesicle targeting, rough ER to cis-Golgi	16/8849	19/12560	1.19526	0.46	16
Chronological age	GO:0048208	COPII vesicle coating	16/8849	19/12560	1.19526	0.46	16
Chronological age	GO:0050961	detection of temperature stimulus involved in sensory perception	16/8849	19/12560	1.19526	0.46	16
Chronological age	GO:0060252	positive regulation of glial cell proliferation	16/8849	19/12560	1.19526	0.46	16
Chronological age	GO:0060396	growth hormone receptor signaling pathway	16/8849	19/12560	1.19526	0.46	16
Chronological age	GO:0060561	apoptotic process involved in morphogenesis	16/8849	19/12560	1.19526	0.46	16
Chronological age	GO:0061099	negative regulation of protein tyrosine kinase activity	16/8849	19/12560	1.19526	0.46	16
Chronological age	GO:0071880	adenylate cyclase-activating adrenergic receptor signaling pathway	16/8849	19/12560	1.19526	0.46	16
Chronological age	GO:0086013	membrane repolarization during cardiac muscle cell action potential	16/8849	19/12560	1.19526	0.46	16
Chronological age	GO:0090043	regulation of tubulin deacetylation	16/8849	19/12560	1.19526	0.46	16
Chronological age	GO:0140354	lipid import into cell	16/8849	19/12560	1.19526	0.46	16
Chronological age	GO:1900242	regulation of synaptic vesicle endocytosis	16/8849	19/12560	1.19526	0.46	16
Chronological age	GO:1901380	negative regulation of potassium ion transmembrane transport	16/8849	19/12560	1.19526	0.46	16
Chronological age	GO:1902683	regulation of receptor localization to synapse	16/8849	19/12560	1.19526	0.46	16
Chronological age	GO:1903020	positive regulation of glycoprotein metabolic process	16/8849	19/12560	1.19526	0.46	16
Chronological age	GO:1904996	positive regulation of leukocyte adhesion to vascular endothelial cell	16/8849	19/12560	1.19526	0.46	16
Chronological age	GO:0010507	negative regulation of autophagy	59/8849	77/12560	1.08757	0.46	59
Chronological age	GO:0072665	protein localization to vacuole	59/8849	77/12560	1.08757	0.46	59
Chronological age	GO:0022602	ovulation cycle process	31/8849	39/12560	1.12822	0.46	31
Chronological age	GO:0035315	hair cell differentiation	31/8849	39/12560	1.12822	0.46	31
Chronological age	GO:0044319	wound healing, spreading of cells	31/8849	39/12560	1.12822	0.46	31
Chronological age	GO:0071320	cellular response to cAMP	31/8849	39/12560	1.12822	0.46	31
Chronological age	GO:0090505	epiboly involved in wound healing	31/8849	39/12560	1.12822	0.46	31
Chronological age	GO:0099601	regulation of neurotransmitter receptor activity	31/8849	39/12560	1.12822	0.46	31
Chronological age	GO:0044272	sulfur compound biosynthetic process	107/8849	143/12560	1.06205	0.46	107
Chronological age	GO:0070371	ERK1 and ERK2 cascade	177/8849	240/12560	1.04678	0.46	177
Chronological age	GO:0003180	aortic valve morphogenesis	28/8849	35/12560	1.1355	0.46	28
Chronological age	GO:0032509	endosome transport via multivesicular body sorting pathway	28/8849	35/12560	1.1355	0.46	28
Chronological age	GO:0070884	regulation of calcineurin-NFAT signaling cascade	28/8849	35/12560	1.1355	0.46	28
Chronological age	GO:0007009	plasma membrane organization	99/8849	132/12560	1.06453	0.46	99
Chronological age	GO:0003181	atrioventricular valve morphogenesis	19/8849	23/12560	1.17252	0.46	19
Chronological age	GO:0009648	photoperiodism	19/8849	23/12560	1.17252	0.46	19
Chronological age	GO:0030947	regulation of vascular endothelial growth factor receptor signaling pathway	19/8849	23/12560	1.17252	0.46	19
Chronological age	GO:0032511	late endosome to vacuole transport via multivesicular body sorting pathway	19/8849	23/12560	1.17252	0.46	19
Chronological age	GO:0032770	positive regulation of monooxygenase activity	19/8849	23/12560	1.17252	0.46	19
Chronological age	GO:0033119	negative regulation of RNA splicing	19/8849	23/12560	1.17252	0.46	19
Chronological age	GO:0033598	mammary gland epithelial cell proliferation	19/8849	23/12560	1.17252	0.46	19
Chronological age	GO:0043949	regulation of cAMP-mediated signaling	19/8849	23/12560	1.17252	0.46	19
Chronological age	GO:0051438	regulation of ubiquitin-protein transferase activity	19/8849	23/12560	1.17252	0.46	19
Chronological age	GO:0070198	protein localization to chromosome, telomeric region	19/8849	23/12560	1.17252	0.46	19
Chronological age	GO:0070979	protein K11-linked ubiquitination	19/8849	23/12560	1.17252	0.46	19
Chronological age	GO:0071108	protein K48-linked deubiquitination	19/8849	23/12560	1.17252	0.46	19
Chronological age	GO:0003230	cardiac atrium development	25/8849	31/12560	1.14465	0.46	25
Chronological age	GO:0006622	protein targeting to lysosome	25/8849	31/12560	1.14465	0.46	25
Chronological age	GO:0010559	regulation of glycoprotein biosynthetic process	25/8849	31/12560	1.14465	0.46	25
Chronological age	GO:0010770	positive regulation of cell morphogenesis	25/8849	31/12560	1.14465	0.46	25
Chronological age	GO:0014059	regulation of dopamine secretion	25/8849	31/12560	1.14465	0.46	25
Chronological age	GO:0035510	DNA dealkylation	25/8849	31/12560	1.14465	0.46	25
Chronological age	GO:0043162	ubiquitin-dependent protein catabolic process via the multivesicular body sorting pathway	25/8849	31/12560	1.14465	0.46	25
Chronological age	GO:0052652	cyclic purine nucleotide metabolic process	25/8849	31/12560	1.14465	0.46	25
Chronological age	GO:0060074	synapse maturation	25/8849	31/12560	1.14465	0.46	25
Chronological age	GO:0070302	regulation of stress-activated protein kinase signaling cascade	25/8849	31/12560	1.14465	0.46	25
Chronological age	GO:0086004	regulation of cardiac muscle cell contraction	25/8849	31/12560	1.14465	0.46	25
Chronological age	GO:0042698	ovulation cycle	45/8849	58/12560	1.10123	0.46	45
Chronological age	GO:0061045	negative regulation of wound healing	45/8849	58/12560	1.10123	0.46	45
Chronological age	GO:0007628	adult walking behavior	22/8849	27/12560	1.15652	0.46	22
Chronological age	GO:0010863	positive regulation of phospholipase C activity	22/8849	27/12560	1.15652	0.46	22
Chronological age	GO:0034067	protein localization to Golgi apparatus	22/8849	27/12560	1.15652	0.46	22
Chronological age	GO:0045907	positive regulation of vasoconstriction	22/8849	27/12560	1.15652	0.46	22
Chronological age	GO:0072012	glomerulus vasculature development	22/8849	27/12560	1.15652	0.46	22
Chronological age	GO:1902894	negative regulation of miRNA transcription	22/8849	27/12560	1.15652	0.46	22
Chronological age	GO:0046889	positive regulation of lipid biosynthetic process	56/8849	73/12560	1.08883	0.47	56
Chronological age	GO:1903510	mucopolysaccharide metabolic process	56/8849	73/12560	1.08883	0.47	56
Chronological age	GO:0042330	taxis	248/8849	339/12560	1.03836	0.47	248
Chronological age	GO:0051235	maintenance of location	192/8849	261/12560	1.04413	0.47	192
Chronological age	GO:2000060	positive regulation of ubiquitin-dependent protein catabolic process	64/8849	84/12560	1.08142	0.47	64
Chronological age	GO:0051091	positive regulation of DNA-binding transcription factor activity	130/8849	175/12560	1.05439	0.47	130
Chronological age	GO:0003018	vascular process in circulatory system	161/8849	218/12560	1.04825	0.47	161
Chronological age	GO:0006919	activation of cysteine-type endopeptidase activity involved in apoptotic process	42/8849	54/12560	1.10395	0.47	42
Chronological age	GO:0046626	regulation of insulin receptor signaling pathway	42/8849	54/12560	1.10395	0.47	42
Chronological age	GO:0050922	negative regulation of chemotaxis	42/8849	54/12560	1.10395	0.47	42
Chronological age	GO:0090307	mitotic spindle assembly	42/8849	54/12560	1.10395	0.47	42
Chronological age	GO:0014074	response to purine-containing compound	88/8849	117/12560	1.06756	0.47	88
Chronological age	GO:1901874	negative regulation of post-translational protein modification	53/8849	69/12560	1.09024	0.47	53
Chronological age	GO:0008544	epidermis development	212/8849	289/12560	1.0412	0.47	212
Chronological age	GO:0016331	morphogenesis of embryonic epithelium	101/8849	135/12560	1.0619	0.47	101
Chronological age	GO:0050792	regulation of viral process	101/8849	135/12560	1.0619	0.47	101
Chronological age	GO:0009953	dorsal/ventral pattern formation	61/8849	80/12560	1.08227	0.47	61
Chronological age	GO:0022404	molting cycle process	61/8849	80/12560	1.08227	0.47	61
Chronological age	GO:0022405	hair cycle process	61/8849	80/12560	1.08227	0.47	61
Chronological age	GO:0043543	protein acylation	61/8849	80/12560	1.08227	0.47	61
Chronological age	GO:0051899	membrane depolarization	61/8849	80/12560	1.08227	0.47	61
Chronological age	GO:0060491	regulation of cell projection assembly	127/8849	171/12560	1.05415	0.47	127
Chronological age	GO:0043405	regulation of MAP kinase activity	85/8849	113/12560	1.06767	0.47	85
Chronological age	GO:0062013	positive regulation of small molecule metabolic process	85/8849	113/12560	1.06767	0.47	85
Chronological age	GO:0010717	regulation of epithelial to mesenchymal transition	69/8849	91/12560	1.07623	0.47	69
Chronological age	GO:0032231	regulation of actin filament bundle assembly	69/8849	91/12560	1.07623	0.47	69
Chronological age	GO:1903312	negative regulation of mRNA metabolic process	69/8849	91/12560	1.07623	0.47	69
Chronological age	GO:0032272	negative regulation of protein polymerization	50/8849	65/12560	1.09182	0.47	50
Chronological age	GO:0061035	regulation of cartilage development	50/8849	65/12560	1.09182	0.47	50
Chronological age	GO:0071260	cellular response to mechanical stimulus	50/8849	65/12560	1.09182	0.47	50
Chronological age	GO:1903034	regulation of response to wounding	106/8849	142/12560	1.05953	0.47	106
Chronological age	GO:0003174	mitral valve development	9/8849	10/12560	1.27743	0.47	9
Chronological age	GO:0003266	regulation of secondary heart field cardioblast proliferation	9/8849	10/12560	1.27743	0.47	9
Chronological age	GO:0003334	keratinocyte development	9/8849	10/12560	1.27743	0.47	9
Chronological age	GO:0006686	sphingomyelin biosynthetic process	9/8849	10/12560	1.27743	0.47	9
Chronological age	GO:0010749	regulation of nitric oxide mediated signal transduction	9/8849	10/12560	1.27743	0.47	9
Chronological age	GO:0010889	regulation of sequestering of triglyceride	9/8849	10/12560	1.27743	0.47	9
Chronological age	GO:0016081	synaptic vesicle docking	9/8849	10/12560	1.27743	0.47	9
Chronological age	GO:0021903	rostrocaudal neural tube patterning	9/8849	10/12560	1.27743	0.47	9
Chronological age	GO:0030949	positive regulation of vascular endothelial growth factor receptor signaling pathway	9/8849	10/12560	1.27743	0.47	9
Chronological age	GO:0030953	astral microtubule organization	9/8849	10/12560	1.27743	0.47	9
Chronological age	GO:0032060	bleb assembly	9/8849	10/12560	1.27743	0.47	9
Chronological age	GO:0033327	Leydig cell differentiation	9/8849	10/12560	1.27743	0.47	9
Chronological age	GO:0034397	telomere localization	9/8849	10/12560	1.27743	0.47	9
Chronological age	GO:0035581	sequestering of extracellular ligand from receptor	9/8849	10/12560	1.27743	0.47	9
Chronological age	GO:0035871	protein K11-linked deubiquitination	9/8849	10/12560	1.27743	0.47	9
Chronological age	GO:0038063	collagen-activated tyrosine kinase receptor signaling pathway	9/8849	10/12560	1.27743	0.47	9
Chronological age	GO:0042118	endothelial cell activation	9/8849	10/12560	1.27743	0.47	9
Chronological age	GO:0042532	negative regulation of tyrosine phosphorylation of STAT protein	9/8849	10/12560	1.27743	0.47	9
Chronological age	GO:0043508	negative regulation of JUN kinase activity	9/8849	10/12560	1.27743	0.47	9
Chronological age	GO:0044837	actomyosin contractile ring organization	9/8849	10/12560	1.27743	0.47	9
Chronological age	GO:0045475	locomotor rhythm	9/8849	10/12560	1.27743	0.47	9
Chronological age	GO:0046512	sphingosine biosynthetic process	9/8849	10/12560	1.27743	0.47	9
Chronological age	GO:0046520	sphingoid biosynthetic process	9/8849	10/12560	1.27743	0.47	9
Chronological age	GO:0046541	saliva secretion	9/8849	10/12560	1.27743	0.47	9
Chronological age	GO:0048012	hepatocyte growth factor receptor signaling pathway	9/8849	10/12560	1.27743	0.47	9
Chronological age	GO:0052646	alditol phosphate metabolic process	9/8849	10/12560	1.27743	0.47	9
Chronological age	GO:0060525	prostate glandular acinus development	9/8849	10/12560	1.27743	0.47	9
Chronological age	GO:0060536	cartilage morphogenesis	9/8849	10/12560	1.27743	0.47	9
Chronological age	GO:0060707	trophoblast giant cell differentiation	9/8849	10/12560	1.27743	0.47	9
Chronological age	GO:0060788	ectodermal placode formation	9/8849	10/12560	1.27743	0.47	9
Chronological age	GO:0070294	renal sodium ion absorption	9/8849	10/12560	1.27743	0.47	9
Chronological age	GO:0071340	skeletal muscle acetylcholine-gated channel clustering	9/8849	10/12560	1.27743	0.47	9
Chronological age	GO:0071697	ectodermal placode morphogenesis	9/8849	10/12560	1.27743	0.47	9
Chronological age	GO:0090394	negative regulation of excitatory postsynaptic potential	9/8849	10/12560	1.27743	0.47	9
Chronological age	GO:0090715	immunological memory formation process	9/8849	10/12560	1.27743	0.47	9
Chronological age	GO:0097067	cellular response to thyroid hormone stimulus	9/8849	10/12560	1.27743	0.47	9
Chronological age	GO:0098761	cellular response to interleukin-7	9/8849	10/12560	1.27743	0.47	9
Chronological age	GO:0098917	retrograde trans-synaptic signaling	9/8849	10/12560	1.27743	0.47	9
Chronological age	GO:0098974	postsynaptic actin cytoskeleton organization	9/8849	10/12560	1.27743	0.47	9
Chronological age	GO:0099159	regulation of modification of postsynaptic structure	9/8849	10/12560	1.27743	0.47	9
Chronological age	GO:0110011	regulation of basement membrane organization	9/8849	10/12560	1.27743	0.47	9
Chronological age	GO:1901031	regulation of response to reactive oxygen species	9/8849	10/12560	1.27743	0.47	9
Chronological age	GO:1901535	regulation of DNA demethylation	9/8849	10/12560	1.27743	0.47	9
Chronological age	GO:1901985	positive regulation of protein acetylation	9/8849	10/12560	1.27743	0.47	9
Chronological age	GO:1902513	regulation of organelle transport along microtubule	9/8849	10/12560	1.27743	0.47	9
Chronological age	GO:1903238	positive regulation of leukocyte tethering or rolling	9/8849	10/12560	1.27743	0.47	9
Chronological age	GO:1903894	regulation of IRE1-mediated unfolded protein response	9/8849	10/12560	1.27743	0.47	9
Chronological age	GO:1904383	response to sodium phosphate	9/8849	10/12560	1.27743	0.47	9
Chronological age	GO:1905165	regulation of lysosomal protein catabolic process	9/8849	10/12560	1.27743	0.47	9
Chronological age	GO:1905456	regulation of lymphoid progenitor cell differentiation	9/8849	10/12560	1.27743	0.47	9
Chronological age	GO:1990535	neuron projection maintenance	9/8849	10/12560	1.27743	0.47	9
Chronological age	GO:2001233	regulation of apoptotic signaling pathway	219/8849	299/12560	1.03961	0.48	219
Chronological age	GO:0051656	establishment of organelle localization	277/8849	380/12560	1.03465	0.48	277
Chronological age	GO:0007062	sister chromatid cohesion	36/8849	46/12560	1.11081	0.48	36
Chronological age	GO:0015872	dopamine transport	36/8849	46/12560	1.11081	0.48	36
Chronological age	GO:0032413	negative regulation of ion transmembrane transporter activity	36/8849	46/12560	1.11081	0.48	36
Chronological age	GO:0042220	response to cocaine	36/8849	46/12560	1.11081	0.48	36
Chronological age	GO:0060688	regulation of morphogenesis of a branching structure	36/8849	46/12560	1.11081	0.48	36
Chronological age	GO:0089718	amino acid import across plasma membrane	36/8849	46/12560	1.11081	0.48	36
Chronological age	GO:0009612	response to mechanical stimulus	137/8849	185/12560	1.0511	0.48	137
Chronological age	GO:0043367	CD4-positive, alpha-beta T cell differentiation	58/8849	76/12560	1.0832	0.48	58
Chronological age	GO:0034101	erythrocyte homeostasis	90/8849	120/12560	1.06453	0.48	90
Chronological age	GO:0051090	regulation of DNA-binding transcription factor activity	206/8849	281/12560	1.04053	0.48	206
Chronological age	GO:0043632	modification-dependent macromolecule catabolic process	362/8849	499/12560	1.02968	0.48	362
Chronological age	GO:0030203	glycosaminoglycan metabolic process	66/8849	87/12560	1.07676	0.48	66
Chronological age	GO:1901343	negative regulation of vasculature development	66/8849	87/12560	1.07676	0.48	66
Chronological age	GO:0002287	alpha-beta T cell activation involved in immune response	47/8849	61/12560	1.09361	0.48	47
Chronological age	GO:0002293	alpha-beta T cell differentiation involved in immune response	47/8849	61/12560	1.09361	0.48	47
Chronological age	GO:0033143	regulation of intracellular steroid hormone receptor signaling pathway	47/8849	61/12560	1.09361	0.48	47
Chronological age	GO:0031294	lymphocyte costimulation	33/8849	42/12560	1.11522	0.49	33
Chronological age	GO:0048538	thymus development	33/8849	42/12560	1.11522	0.49	33
Chronological age	GO:0051898	negative regulation of phosphatidylinositol 3-kinase/protein kinase B signal transduction	33/8849	42/12560	1.11522	0.49	33
Chronological age	GO:0071985	multivesicular body sorting pathway	33/8849	42/12560	1.11522	0.49	33
Chronological age	GO:1903311	regulation of mRNA metabolic process	193/8849	263/12560	1.04159	0.49	193
Chronological age	GO:0007605	sensory perception of sound	95/8849	127/12560	1.06173	0.49	95
Chronological age	GO:0032944	regulation of mononuclear cell proliferation	134/8849	181/12560	1.0508	0.49	134
Chronological age	GO:0042110	T cell activation	324/8849	446/12560	1.03111	0.49	324
Chronological age	GO:0042886	amide transport	175/8849	238/12560	1.04365	0.49	175
Chronological age	GO:0051346	negative regulation of hydrolase activity	108/8849	145/12560	1.05719	0.49	108
Chronological age	GO:1902117	positive regulation of organelle assembly	55/8849	72/12560	1.08424	0.49	55
Chronological age	GO:0046879	hormone secretion	180/8849	245/12560	1.0428	0.49	180
Chronological age	GO:0007188	adenylate cyclase-modulating G protein-coupled receptor signaling pathway	139/8849	188/12560	1.04943	0.49	139
Chronological age	GO:0030072	peptide hormone secretion	139/8849	188/12560	1.04943	0.49	139
Chronological age	GO:0042246	tissue regeneration	44/8849	57/12560	1.09565	0.49	44
Chronological age	GO:0051965	positive regulation of synapse assembly	44/8849	57/12560	1.09565	0.49	44
Chronological age	GO:0007019	microtubule depolymerization	30/8849	38/12560	1.12055	0.49	30
Chronological age	GO:0035136	forelimb morphogenesis	30/8849	38/12560	1.12055	0.49	30
Chronological age	GO:0045664	regulation of neuron differentiation	126/8849	170/12560	1.052	0.49	126
Chronological age	GO:0035710	CD4-positive, alpha-beta T cell activation	71/8849	94/12560	1.07208	0.49	71
Chronological age	GO:0048709	oligodendrocyte differentiation	71/8849	94/12560	1.07208	0.49	71
Chronological age	GO:0120034	positive regulation of plasma membrane bounded cell projection assembly	71/8849	94/12560	1.07208	0.49	71
Chronological age	GO:0070372	regulation of ERK1 and ERK2 cascade	162/8849	220/12560	1.04517	0.49	162
Chronological age	GO:0042129	regulation of T cell proliferation	100/8849	134/12560	1.05923	0.49	100
Chronological age	GO:1901292	nucleoside phosphate catabolic process	100/8849	134/12560	1.05923	0.49	100
Chronological age	GO:0035966	response to topologically incorrect protein	92/8849	123/12560	1.06164	0.49	92
Chronological age	GO:0034284	response to monosaccharide	118/8849	159/12560	1.05337	0.49	118
Chronological age	GO:0001953	negative regulation of cell-matrix adhesion	27/8849	34/12560	1.12715	0.49	27
Chronological age	GO:0031018	endocrine pancreas development	27/8849	34/12560	1.12715	0.49	27
Chronological age	GO:0042149	cellular response to glucose starvation	27/8849	34/12560	1.12715	0.49	27
Chronological age	GO:0043268	positive regulation of potassium ion transport	27/8849	34/12560	1.12715	0.49	27
Chronological age	GO:0043506	regulation of JUN kinase activity	27/8849	34/12560	1.12715	0.49	27
Chronological age	GO:0045616	regulation of keratinocyte differentiation	27/8849	34/12560	1.12715	0.49	27
Chronological age	GO:1900181	negative regulation of protein localization to nucleus	27/8849	34/12560	1.12715	0.49	27
Chronological age	GO:1903018	regulation of glycoprotein metabolic process	27/8849	34/12560	1.12715	0.49	27
Chronological age	GO:0007405	neuroblast proliferation	52/8849	68/12560	1.0854	0.49	52
Chronological age	GO:0010657	muscle cell apoptotic process	52/8849	68/12560	1.0854	0.49	52
Chronological age	GO:0043242	negative regulation of protein-containing complex disassembly	52/8849	68/12560	1.0854	0.49	52
Chronological age	GO:0003413	chondrocyte differentiation involved in endochondral bone morphogenesis	12/8849	14/12560	1.2166	0.49	12
Chronological age	GO:0009642	response to light intensity	12/8849	14/12560	1.2166	0.49	12
Chronological age	GO:0010042	response to manganese ion	12/8849	14/12560	1.2166	0.49	12
Chronological age	GO:0010649	regulation of cell communication by electrical coupling	12/8849	14/12560	1.2166	0.49	12
Chronological age	GO:0010744	positive regulation of macrophage derived foam cell differentiation	12/8849	14/12560	1.2166	0.49	12
Chronological age	GO:0018146	keratan sulfate biosynthetic process	12/8849	14/12560	1.2166	0.49	12
Chronological age	GO:0030201	heparan sulfate proteoglycan metabolic process	12/8849	14/12560	1.2166	0.49	12
Chronological age	GO:0031958	corticosteroid receptor signaling pathway	12/8849	14/12560	1.2166	0.49	12
Chronological age	GO:0035435	phosphate ion transmembrane transport	12/8849	14/12560	1.2166	0.49	12
Chronological age	GO:0035641	locomotory exploration behavior	12/8849	14/12560	1.2166	0.49	12
Chronological age	GO:0038065	collagen-activated signaling pathway	12/8849	14/12560	1.2166	0.49	12
Chronological age	GO:0042159	lipoprotein catabolic process	12/8849	14/12560	1.2166	0.49	12
Chronological age	GO:0043374	CD8-positive, alpha-beta T cell differentiation	12/8849	14/12560	1.2166	0.49	12
Chronological age	GO:0043558	regulation of translational initiation in response to stress	12/8849	14/12560	1.2166	0.49	12
Chronological age	GO:0051350	negative regulation of lyase activity	12/8849	14/12560	1.2166	0.49	12
Chronological age	GO:0061450	trophoblast cell migration	12/8849	14/12560	1.2166	0.49	12
Chronological age	GO:0071071	regulation of phospholipid biosynthetic process	12/8849	14/12560	1.2166	0.49	12
Chronological age	GO:0071294	cellular response to zinc ion	12/8849	14/12560	1.2166	0.49	12
Chronological age	GO:0071361	cellular response to ethanol	12/8849	14/12560	1.2166	0.49	12
Chronological age	GO:0072075	metanephric mesenchyme development	12/8849	14/12560	1.2166	0.49	12
Chronological age	GO:0072109	glomerular mesangium development	12/8849	14/12560	1.2166	0.49	12
Chronological age	GO:0072148	epithelial cell fate commitment	12/8849	14/12560	1.2166	0.49	12
Chronological age	GO:0090336	positive regulation of brown fat cell differentiation	12/8849	14/12560	1.2166	0.49	12
Chronological age	GO:0120305	regulation of pigmentation	12/8849	14/12560	1.2166	0.49	12
Chronological age	GO:1900034	regulation of cellular response to heat	12/8849	14/12560	1.2166	0.49	12
Chronological age	GO:1900153	positive regulation of nuclear-transcribed mRNA catabolic process, deadenylation-dependent decay	12/8849	14/12560	1.2166	0.49	12
Chronological age	GO:1901142	insulin metabolic process	12/8849	14/12560	1.2166	0.49	12
Chronological age	GO:1901163	regulation of trophoblast cell migration	12/8849	14/12560	1.2166	0.49	12
Chronological age	GO:1904754	positive regulation of vascular associated smooth muscle cell migration	12/8849	14/12560	1.2166	0.49	12
Chronological age	GO:1905038	regulation of membrane lipid metabolic process	12/8849	14/12560	1.2166	0.49	12
Chronological age	GO:1905874	regulation of postsynaptic density organization	12/8849	14/12560	1.2166	0.49	12
Chronological age	GO:2000291	regulation of myoblast proliferation	12/8849	14/12560	1.2166	0.49	12
Chronological age	GO:2000696	regulation of epithelial cell differentiation involved in kidney development	12/8849	14/12560	1.2166	0.49	12
Chronological age	GO:0001838	embryonic epithelial tube formation	84/8849	112/12560	1.06453	0.49	84
Chronological age	GO:0045682	regulation of epidermis development	41/8849	53/12560	1.098	0.49	41
Chronological age	GO:0001938	positive regulation of endothelial cell proliferation	60/8849	79/12560	1.078	0.49	60
Chronological age	GO:0001824	blastocyst development	68/8849	90/12560	1.07241	0.49	68
Chronological age	GO:0014013	regulation of gliogenesis	68/8849	90/12560	1.07241	0.49	68
Chronological age	GO:0051302	regulation of cell division	110/8849	148/12560	1.05494	0.49	110
Chronological age	GO:0061136	regulation of proteasomal protein catabolic process	110/8849	148/12560	1.05494	0.49	110
Chronological age	GO:0003382	epithelial cell morphogenesis	24/8849	30/12560	1.1355	0.49	24
Chronological age	GO:0035115	embryonic forelimb morphogenesis	24/8849	30/12560	1.1355	0.49	24
Chronological age	GO:0040036	regulation of fibroblast growth factor receptor signaling pathway	24/8849	30/12560	1.1355	0.49	24
Chronological age	GO:0043300	regulation of leukocyte degranulation	24/8849	30/12560	1.1355	0.49	24
Chronological age	GO:0046825	regulation of protein export from nucleus	24/8849	30/12560	1.1355	0.49	24
Chronological age	GO:0070296	sarcoplasmic reticulum calcium ion transport	24/8849	30/12560	1.1355	0.49	24
Chronological age	GO:0070570	regulation of neuron projection regeneration	24/8849	30/12560	1.1355	0.49	24
Chronological age	GO:0090183	regulation of kidney development	24/8849	30/12560	1.1355	0.49	24
Chronological age	GO:0090659	walking behavior	24/8849	30/12560	1.1355	0.49	24
Chronological age	GO:1904861	excitatory synapse assembly	24/8849	30/12560	1.1355	0.49	24
Chronological age	GO:0003184	pulmonary valve morphogenesis	15/8849	18/12560	1.18281	0.49	15
Chronological age	GO:0007213	G protein-coupled acetylcholine receptor signaling pathway	15/8849	18/12560	1.18281	0.49	15
Chronological age	GO:0007398	ectoderm development	15/8849	18/12560	1.18281	0.49	15
Chronological age	GO:0010623	programmed cell death involved in cell development	15/8849	18/12560	1.18281	0.49	15
Chronological age	GO:0033630	positive regulation of cell adhesion mediated by integrin	15/8849	18/12560	1.18281	0.49	15
Chronological age	GO:0039702	viral budding via host ESCRT complex	15/8849	18/12560	1.18281	0.49	15
Chronological age	GO:0043249	erythrocyte maturation	15/8849	18/12560	1.18281	0.49	15
Chronological age	GO:0045591	positive regulation of regulatory T cell differentiation	15/8849	18/12560	1.18281	0.49	15
Chronological age	GO:0045947	negative regulation of translational initiation	15/8849	18/12560	1.18281	0.49	15
Chronological age	GO:0050849	negative regulation of calcium-mediated signaling	15/8849	18/12560	1.18281	0.49	15
Chronological age	GO:0060333	type II interferon-mediated signaling pathway	15/8849	18/12560	1.18281	0.49	15
Chronological age	GO:0061158	3'-UTR-mediated mRNA destabilization	15/8849	18/12560	1.18281	0.49	15
Chronological age	GO:0071498	cellular response to fluid shear stress	15/8849	18/12560	1.18281	0.49	15
Chronological age	GO:0097284	hepatocyte apoptotic process	15/8849	18/12560	1.18281	0.49	15
Chronological age	GO:2000786	positive regulation of autophagosome assembly	15/8849	18/12560	1.18281	0.49	15
Chronological age	GO:0001945	lymph vessel development	21/8849	26/12560	1.14641	0.49	21
Chronological age	GO:0002021	response to dietary excess	21/8849	26/12560	1.14641	0.49	21
Chronological age	GO:0009649	entrainment of circadian clock	21/8849	26/12560	1.14641	0.49	21
Chronological age	GO:0010592	positive regulation of lamellipodium assembly	21/8849	26/12560	1.14641	0.49	21
Chronological age	GO:0036037	CD8-positive, alpha-beta T cell activation	21/8849	26/12560	1.14641	0.49	21
Chronological age	GO:0048147	negative regulation of fibroblast proliferation	21/8849	26/12560	1.14641	0.49	21
Chronological age	GO:0048499	synaptic vesicle membrane organization	21/8849	26/12560	1.14641	0.49	21
Chronological age	GO:0035914	skeletal muscle cell differentiation	49/8849	64/12560	1.0867	0.49	49
Chronological age	GO:1904029	regulation of cyclin-dependent protein kinase activity	49/8849	64/12560	1.0867	0.49	49
Chronological age	GO:0009948	anterior/posterior axis specification	38/8849	49/12560	1.10074	0.49	38
[truncated: 20,215 more rows]
