# Supplementary material for: Plasma microRNA signatures of aging and their links to health outcomes and mortality: findings from a population-based cohort study
Source: Genome Med. 2025 Jun 25;17:70. doi: 10.1186/s13073-025-01437-5 (PMC12188677; doi:10.1186/s13073-025-01437-5)
Supplement: Supplementary file 11 — Additional file 11. Overrepresentation analyses of KEGG terms for microRNAs differentially expressed with chronological age, PhenoAge, the frailty index, and ten-year mortality. [file 13073_2025_1437_MOESM11_ESM.xlsx]

## Sheet: Sheet 1
Outcome	KEGG Pathway Identifier	Description	Subcategory	Category	Proportion of input genes mapped to the pathway	Proportion of background genes mapped to the pathway	Fold Enrichment	p-value after FDR-correction	Count
Chronological age	hsa05206	MicroRNAs in cancer	Cancer: overview	Human Diseases	136/4331	155/6099	1.2356	1.52x10-4	136
Chronological age	hsa05205	Proteoglycans in cancer	Cancer: overview	Human Diseases	153/4331	182/6099	1.18383	4.13x10-3	153
Chronological age	hsa04360	Axon guidance	Development and regeneration	Organismal Systems	138/4331	164/6099	1.18497	6.28x10-3	138
Chronological age	hsa04520	Adherens junction	Cellular community - eukaryotes	Cellular Processes	71/4331	80/6099	1.2498	8.17x10-3	71
Chronological age	hsa04510	Focal adhesion	Cellular community - eukaryotes	Cellular Processes	153/4331	185/6099	1.16464	8.17x10-3	153
Chronological age	hsa04144	Endocytosis	Transport and catabolism	Cellular Processes	179/4331	219/6099	1.15101	8.17x10-3	179
Chronological age	hsa04068	FoxO signaling pathway	Signal transduction	Environmental Information Processing	101/4331	119/6099	1.19521	0.01	101
Chronological age	hsa04150	mTOR signaling pathway	Signal transduction	Environmental Information Processing	115/4331	137/6099	1.18208	0.01	115
Chronological age	hsa05200	Pathways in cancer	Cancer: overview	Human Diseases	349/4331	447/6099	1.09948	0.01	349
Chronological age	hsa01521	EGFR tyrosine kinase inhibitor resistance	Drug resistance: antineoplastic	Human Diseases	63/4331	71/6099	1.24955	0.01	63
Chronological age	hsa04014	Ras signaling pathway	Signal transduction	Environmental Information Processing	160/4331	196/6099	1.14957	0.01	160
Chronological age	hsa04020	Calcium signaling pathway	Signal transduction	Environmental Information Processing	165/4331	204/6099	1.139	0.02	165
Chronological age	hsa05412	Arrhythmogenic right ventricular cardiomyopathy	Cardiovascular disease	Human Diseases	67/4331	77/6099	1.22533	0.02	67
Chronological age	hsa04820	Cytoskeleton in muscle cells			152/4331	187/6099	1.14465	0.02	152
Chronological age	hsa04015	Rap1 signaling pathway	Signal transduction	Environmental Information Processing	145/4331	178/6099	1.14715	0.02	145
Chronological age	hsa04725	Cholinergic synapse	Nervous system	Organismal Systems	83/4331	98/6099	1.19268	0.02	83
Chronological age	hsa05211	Renal cell carcinoma	Cancer: specific types	Human Diseases	57/4331	65/6099	1.2349	0.02	57
Chronological age	hsa04151	PI3K-Akt signaling pathway	Signal transduction	Environmental Information Processing	234/4331	297/6099	1.10951	0.02	234
Chronological age	hsa04935	Growth hormone synthesis, secretion and action	Endocrine system	Organismal Systems	89/4331	106/6099	1.18237	0.02	89
Chronological age	hsa04713	Circadian entrainment	Environmental adaptation	Organismal Systems	71/4331	83/6099	1.20462	0.02	71
Chronological age	hsa04929	GnRH secretion	Endocrine system	Organismal Systems	48/4331	54/6099	1.25175	0.02	48
Chronological age	hsa04012	ErbB signaling pathway	Signal transduction	Environmental Information Processing	70/4331	82/6099	1.20214	0.03	70
Chronological age	hsa05225	Hepatocellular carcinoma	Cancer: specific types	Human Diseases	117/4331	143/6099	1.15218	0.03	117
Chronological age	hsa04928	Parathyroid hormone synthesis, secretion and action	Endocrine system	Organismal Systems	87/4331	104/6099	1.17803	0.03	87
Chronological age	hsa05215	Prostate cancer	Cancer: specific types	Human Diseases	73/4331	86/6099	1.19535	0.03	73
Chronological age	hsa04919	Thyroid hormone signaling pathway	Endocrine system	Organismal Systems	89/4331	107/6099	1.17132	0.03	89
Chronological age	hsa04926	Relaxin signaling pathway	Endocrine system	Organismal Systems	94/4331	114/6099	1.16116	0.04	94
Chronological age	hsa05214	Glioma	Cancer: specific types	Human Diseases	59/4331	69/6099	1.20413	0.04	59
Chronological age	hsa05202	Transcriptional misregulation in cancer	Cancer: overview	Human Diseases	125/4331	155/6099	1.13566	0.04	125
Chronological age	hsa04916	Melanogenesis	Endocrine system	Organismal Systems	73/4331	87/6099	1.18161	0.04	73
Chronological age	hsa04910	Insulin signaling pathway	Endocrine system	Organismal Systems	96/4331	117/6099	1.15546	0.04	96
Chronological age	hsa04140	Autophagy - animal	Transport and catabolism	Cellular Processes	115/4331	142/6099	1.14046	0.04	115
Chronological age	hsa04261	Adrenergic signaling in cardiomyocytes	Circulatory system	Organismal Systems	105/4331	129/6099	1.14623	0.04	105
Chronological age	hsa04921	Oxytocin signaling pathway	Endocrine system	Organismal Systems	105/4331	129/6099	1.14623	0.04	105
Chronological age	hsa05223	Non-small cell lung cancer	Cancer: specific types	Human Diseases	58/4331	68/6099	1.20113	0.04	58
Chronological age	hsa04540	Gap junction	Cellular community - eukaryotes	Cellular Processes	65/4331	77/6099	1.18876	0.04	65
Chronological age	hsa05418	Fluid shear stress and atherosclerosis	Cardiovascular disease	Human Diseases	95/4331	116/6099	1.15328	0.04	95
Chronological age	hsa05207	Chemical carcinogenesis - receptor activation	Cancer: overview	Human Diseases	138/4331	173/6099	1.12332	0.04	138
Chronological age	hsa04371	Apelin signaling pathway	Signal transduction	Environmental Information Processing	91/4331	111/6099	1.15449	0.04	91
Chronological age	hsa04810	Regulation of actin cytoskeleton	Cell motility	Cellular Processes	156/4331	197/6099	1.11514	0.04	156
Chronological age	hsa01522	Endocrine resistance	Drug resistance: antineoplastic	Human Diseases	71/4331	85/6099	1.17628	0.04	71
Chronological age	hsa04330	Notch signaling pathway	Signal transduction	Environmental Information Processing	46/4331	53/6099	1.22223	0.05	46
Chronological age	hsa05410	Hypertrophic cardiomyopathy	Cardiovascular disease	Human Diseases	67/4331	80/6099	1.17938	0.05	67
Chronological age	hsa04070	Phosphatidylinositol signaling system	Signal transduction	Environmental Information Processing	73/4331	88/6099	1.16818	0.05	73
Chronological age	hsa05212	Pancreatic cancer	Cancer: specific types	Human Diseases	59/4331	70/6099	1.18693	0.06	59
Chronological age	hsa04930	Type II diabetes mellitus	Endocrine and metabolic disease	Human Diseases	37/4331	42/6099	1.24057	0.06	37
Chronological age	hsa04010	MAPK signaling pathway	Signal transduction	Environmental Information Processing	202/4331	260/6099	1.09408	0.06	202
Chronological age	hsa04722	Neurotrophin signaling pathway	Nervous system	Organismal Systems	85/4331	104/6099	1.15095	0.06	85
Chronological age	hsa00562	Inositol phosphate metabolism	Carbohydrate metabolism	Metabolism	55/4331	65/6099	1.19157	0.06	55
Chronological age	hsa04670	Leukocyte transendothelial migration	Immune system	Organismal Systems	75/4331	91/6099	1.16062	0.06	75
Chronological age	hsa04720	Long-term potentiation	Nervous system	Organismal Systems	51/4331	60/6099	1.19699	0.06	51
Chronological age	hsa05224	Breast cancer	Cancer: specific types	Human Diseases	102/4331	127/6099	1.13101	0.07	102
Chronological age	hsa04934	Cushing syndrome	Endocrine and metabolic disease	Human Diseases	108/4331	135/6099	1.12658	0.07	108
Chronological age	hsa04724	Glutamatergic synapse	Nervous system	Organismal Systems	83/4331	102/6099	1.1459	0.07	83
Chronological age	hsa05414	Dilated cardiomyopathy	Cardiovascular disease	Human Diseases	70/4331	85/6099	1.15971	0.07	70
Chronological age	hsa05226	Gastric cancer	Cancer: specific types	Human Diseases	101/4331	126/6099	1.12881	0.07	101
Chronological age	hsa03083	Polycomb repressive complex	Chromosome	Genetic Information Processing	66/4331	80/6099	1.16178	0.08	66
Chronological age	hsa04062	Chemokine signaling pathway	Immune system	Organismal Systems	121/4331	153/6099	1.11369	0.08	121
Chronological age	hsa04971	Gastric acid secretion	Digestive system	Organismal Systems	55/4331	66/6099	1.17352	0.09	55
Chronological age	hsa05165	Human papillomavirus infection	Infectious disease: viral	Human Diseases	215/4331	280/6099	1.08131	0.09	215
Chronological age	hsa04072	Phospholipase D signaling pathway	Signal transduction	Environmental Information Processing	102/4331	128/6099	1.12218	0.09	102
Chronological age	hsa04933	AGE-RAGE signaling pathway in diabetic complications	Endocrine and metabolic disease	Human Diseases	74/4331	91/6099	1.14515	0.09	74
Chronological age	hsa05218	Melanoma	Cancer: specific types	Human Diseases	51/4331	61/6099	1.17736	0.09	51
Chronological age	hsa04211	Longevity regulating pathway	Aging	Organismal Systems	64/4331	78/6099	1.15546	0.09	64
Chronological age	hsa05032	Morphine addiction	Substance dependence	Human Diseases	64/4331	78/6099	1.15546	0.09	64
Chronological age	hsa04024	cAMP signaling pathway	Signal transduction	Environmental Information Processing	148/4331	190/6099	1.09693	0.10	148
Chronological age	hsa05100	Bacterial invasion of epithelial cells	Infectious disease: bacterial	Human Diseases	60/4331	73/6099	1.15744	0.10	60
Chronological age	hsa03082	ATP-dependent chromatin remodeling	Chromosome	Genetic Information Processing	66/4331	81/6099	1.14744	0.11	66
Chronological age	hsa04218	Cellular senescence	Cell growth and death	Cellular Processes	111/4331	141/6099	1.1086	0.11	111
Chronological age	hsa05166	Human T-cell leukemia virus 1 infection	Infectious disease: viral	Human Diseases	143/4331	184/6099	1.09443	0.11	143
Chronological age	hsa05221	Acute myeloid leukemia	Cancer: specific types	Human Diseases	49/4331	59/6099	1.16954	0.12	49
Chronological age	hsa04931	Insulin resistance	Endocrine and metabolic disease	Human Diseases	80/4331	100/6099	1.12658	0.13	80
Chronological age	hsa05017	Spinocerebellar ataxia	Neurodegenerative disease	Human Diseases	94/4331	119/6099	1.11238	0.14	94
Chronological age	hsa04915	Estrogen signaling pathway	Endocrine system	Organismal Systems	88/4331	111/6099	1.11643	0.14	88
Chronological age	hsa04071	Sphingolipid signaling pathway	Signal transduction	Environmental Information Processing	87/4331	110/6099	1.11377	0.16	87
Chronological age	hsa04970	Salivary secretion	Digestive system	Organismal Systems	56/4331	69/6099	1.1429	0.17	56
Chronological age	hsa04962	Vasopressin-regulated water reabsorption	Excretory system	Organismal Systems	33/4331	39/6099	1.19157	0.17	33
Chronological age	hsa04390	Hippo signaling pathway	Signal transduction	Environmental Information Processing	112/4331	144/6099	1.09528	0.18	112
Chronological age	hsa05161	Hepatitis B	Infectious disease: viral	Human Diseases	109/4331	140/6099	1.0964	0.18	109
Chronological age	hsa04917	Prolactin signaling pathway	Endocrine system	Organismal Systems	52/4331	64/6099	1.14418	0.18	52
Chronological age	hsa05033	Nicotine addiction	Substance dependence	Human Diseases	29/4331	34/6099	1.20113	0.18	29
Chronological age	hsa04912	GnRH signaling pathway	Endocrine system	Organismal Systems	61/4331	76/6099	1.13028	0.19	61
Chronological age	hsa04120	Ubiquitin mediated proteolysis	Folding, sorting and degradation	Genetic Information Processing	96/4331	123/6099	1.0991	0.20	96
Chronological age	hsa04022	cGMP-PKG signaling pathway	Signal transduction	Environmental Information Processing	109/4331	141/6099	1.08862	0.23	109
Chronological age	hsa04611	Platelet activation	Immune system	Organismal Systems	83/4331	106/6099	1.10266	0.23	83
Chronological age	hsa04310	Wnt signaling pathway	Signal transduction	Environmental Information Processing	120/4331	156/6099	1.08325	0.23	120
Chronological age	hsa05031	Amphetamine addiction	Substance dependence	Human Diseases	50/4331	62/6099	1.13566	0.23	50
Chronological age	hsa05231	Choline metabolism in cancer	Cancer: overview	Human Diseases	68/4331	86/6099	1.11348	0.23	68
Chronological age	hsa04130	SNARE interactions in vesicular transport	Folding, sorting and degradation	Genetic Information Processing	24/4331	28/6099	1.20705	0.23	24
Chronological age	hsa05163	Human cytomegalovirus infection	Infectious disease: viral	Human Diseases	144/4331	189/6099	1.07293	0.24	144
Chronological age	hsa04710	Circadian rhythm	Environmental adaptation	Organismal Systems	27/4331	32/6099	1.18819	0.24	27
Chronological age	hsa04960	Aldosterone-regulated sodium reabsorption	Excretory system	Organismal Systems	27/4331	32/6099	1.18819	0.24	27
Chronological age	hsa01524	Platinum drug resistance	Drug resistance: antineoplastic	Human Diseases	49/4331	61/6099	1.13119	0.24	49
Chronological age	hsa05230	Central carbon metabolism in cancer	Cancer: overview	Human Diseases	49/4331	61/6099	1.13119	0.24	49
Chronological age	hsa05210	Colorectal cancer	Cancer: specific types	Human Diseases	61/4331	77/6099	1.1156	0.24	61
Chronological age	hsa04350	TGF-beta signaling pathway	Signal transduction	Environmental Information Processing	75/4331	96/6099	1.10017	0.26	75
Chronological age	hsa05203	Viral carcinogenesis	Cancer: overview	Human Diseases	109/4331	142/6099	1.08096	0.26	109
Chronological age	hsa00510	N-Glycan biosynthesis	Glycan biosynthesis and metabolism	Metabolism	36/4331	44/6099	1.15218	0.26	36
Chronological age	hsa05222	Small cell lung cancer	Cancer: specific types	Human Diseases	66/4331	84/6099	1.10646	0.26	66
Chronological age	hsa05213	Endometrial cancer	Cancer: specific types	Human Diseases	42/4331	52/6099	1.13741	0.26	42
Chronological age	hsa04630	JAK-STAT signaling pathway	Signal transduction	Environmental Information Processing	103/4331	134/6099	1.08244	0.26	103
Chronological age	hsa04920	Adipocytokine signaling pathway	Endocrine system	Organismal Systems	48/4331	60/6099	1.12658	0.26	48
Chronological age	hsa05170	Human immunodeficiency virus 1 infection	Infectious disease: viral	Human Diseases	133/4331	175/6099	1.07025	0.27	133
Chronological age	hsa04152	AMPK signaling pathway	Signal transduction	Environmental Information Processing	82/4331	106/6099	1.08938	0.29	82
Chronological age	hsa05220	Chronic myeloid leukemia	Cancer: specific types	Human Diseases	56/4331	71/6099	1.11071	0.29	56
Chronological age	hsa05135	Yersinia infection	Infectious disease: bacterial	Human Diseases	93/4331	121/6099	1.08235	0.29	93
Chronological age	hsa04728	Dopaminergic synapse	Nervous system	Organismal Systems	90/4331	117/6099	1.08325	0.29	90
Chronological age	hsa04115	p53 signaling pathway	Cell growth and death	Cellular Processes	52/4331	66/6099	1.10951	0.32	52
Chronological age	hsa04961	Endocrine and other factor-regulated calcium reabsorption	Excretory system	Organismal Systems	37/4331	46/6099	1.1327	0.32	37
Chronological age	hsa04213	Longevity regulating pathway - multiple species	Aging	Organismal Systems	40/4331	50/6099	1.12658	0.32	40
Chronological age	hsa05162	Measles	Infectious disease: viral	Human Diseases	86/4331	112/6099	1.08131	0.32	86
Chronological age	hsa04750	Inflammatory mediator regulation of TRP channels	Sensory system	Organismal Systems	63/4331	81/6099	1.09528	0.33	63
Chronological age	hsa00250	Alanine, aspartate and glutamate metabolism	Amino acid metabolism	Metabolism	24/4331	29/6099	1.16542	0.34	24
Chronological age	hsa04723	Retrograde endocannabinoid signaling	Nervous system	Organismal Systems	82/4331	107/6099	1.0792	0.35	82
Chronological age	hsa03250	Viral life cycle - HIV-1	Information processing in viruses	Genetic Information Processing	42/4331	53/6099	1.11595	0.35	42
Chronological age	hsa04730	Long-term depression	Nervous system	Organismal Systems	42/4331	53/6099	1.11595	0.35	42
Chronological age	hsa04370	VEGF signaling pathway	Signal transduction	Environmental Information Processing	39/4331	49/6099	1.12083	0.35	39
Chronological age	hsa04550	Signaling pathways regulating pluripotency of stem cells	Cellular community - eukaryotes	Cellular Processes	101/4331	133/6099	1.0694	0.35	101
Chronological age	hsa05167	Kaposi sarcoma-associated herpesvirus infection	Infectious disease: viral	Human Diseases	117/4331	155/6099	1.06298	0.35	117
Chronological age	hsa05034	Alcoholism	Substance dependence	Human Diseases	81/4331	106/6099	1.07609	0.37	81
Chronological age	hsa04148	Efferocytosis	Transport and catabolism	Cellular Processes	100/4331	132/6099	1.06683	0.37	100
Chronological age	hsa01040	Biosynthesis of unsaturated fatty acids	Lipid metabolism	Metabolism	20/4331	24/6099	1.17352	0.37	20
Chronological age	hsa04972	Pancreatic secretion	Digestive system	Organismal Systems	52/4331	67/6099	1.09295	0.40	52
Chronological age	hsa04727	GABAergic synapse	Nervous system	Organismal Systems	57/4331	74/6099	1.08471	0.42	57
Chronological age	hsa00532	Glycosaminoglycan biosynthesis - chondroitin sulfate / dermatan sulfate	Glycan biosynthesis and metabolism	Metabolism	16/4331	19/6099	1.18587	0.42	16
Chronological age	hsa04066	HIF-1 signaling pathway	Signal transduction	Environmental Information Processing	68/4331	89/6099	1.07594	0.42	68
Chronological age	hsa04530	Tight junction	Cellular community - eukaryotes	Cellular Processes	106/4331	141/6099	1.05866	0.42	106
Chronological age	hsa04215	Apoptosis - multiple species	Cell growth and death	Cellular Processes	22/4331	27/6099	1.14744	0.42	22
Chronological age	hsa04392	Hippo signaling pathway - multiple species	Signal transduction	Environmental Information Processing	22/4331	27/6099	1.14744	0.42	22
Chronological age	hsa05216	Thyroid cancer	Cancer: specific types	Human Diseases	25/4331	31/6099	1.13566	0.42	25
Chronological age	hsa04925	Aldosterone synthesis and secretion	Endocrine system	Organismal Systems	62/4331	81/6099	1.0779	0.43	62
Chronological age	hsa04650	Natural killer cell mediated cytotoxicity	Immune system	Organismal Systems	67/4331	88/6099	1.07217	0.44	67
Chronological age	hsa05010	Alzheimer disease	Neurodegenerative disease	Human Diseases	199/4331	270/6099	1.03791	0.45	199
Chronological age	hsa05160	Hepatitis C	Infectious disease: viral	Human Diseases	99/4331	132/6099	1.05616	0.45	99
Chronological age	hsa04914	Progesterone-mediated oocyte maturation	Endocrine system	Organismal Systems	61/4331	80/6099	1.07377	0.45	61
Chronological age	hsa00533	Glycosaminoglycan biosynthesis - keratan sulfate	Glycan biosynthesis and metabolism	Metabolism	12/4331	14/6099	1.20705	0.45	12
Chronological age	hsa04380	Osteoclast differentiation	Development and regeneration	Organismal Systems	87/4331	116/6099	1.05616	0.49	87
Chronological age	hsa04514	Cell adhesion molecules	Signaling molecules and interaction	Environmental Information Processing	100/4331	134/6099	1.05091	0.50	100
Chronological age	hsa05164	Influenza A	Infectious disease: viral	Human Diseases	100/4331	134/6099	1.05091	0.50	100
Chronological age	hsa04973	Carbohydrate digestion and absorption	Digestive system	Organismal Systems	29/4331	37/6099	1.10374	0.52	29
Chronological age	hsa02010	ABC transporters	Membrane transport	Environmental Information Processing	26/4331	33/6099	1.10951	0.52	26
Chronological age	hsa04911	Insulin secretion	Endocrine system	Organismal Systems	53/4331	70/6099	1.06622	0.56	53
Chronological age	hsa04664	Fc epsilon RI signaling pathway	Immune system	Organismal Systems	42/4331	55/6099	1.07537	0.56	42
Chronological age	hsa04141	Protein processing in endoplasmic reticulum	Folding, sorting and degradation	Genetic Information Processing	100/4331	135/6099	1.04313	0.58	100
Chronological age	hsa05417	Lipid and atherosclerosis	Cardiovascular disease	Human Diseases	126/4331	171/6099	1.03764	0.58	126
Chronological age	hsa04666	Fc gamma R-mediated phagocytosis	Immune system	Organismal Systems	63/4331	84/6099	1.05616	0.58	63
Chronological age	hsa00513	Various types of N-glycan biosynthesis	Glycan biosynthesis and metabolism	Metabolism	25/4331	32/6099	1.10017	0.58	25
Chronological age	hsa04668	TNF signaling pathway	Signal transduction	Environmental Information Processing	81/4331	109/6099	1.04648	0.59	81
Chronological age	hsa05130	Pathogenic Escherichia coli infection	Infectious disease: bacterial	Human Diseases	120/4331	163/6099	1.03673	0.59	120
Chronological age	hsa05235	PD-L1 expression and PD-1 checkpoint pathway in cancer	Cancer: overview	Human Diseases	57/4331	76/6099	1.05616	0.60	57
Chronological age	hsa00601	Glycosphingolipid biosynthesis - lacto and neolacto series	Glycan biosynthesis and metabolism	Metabolism	16/4331	20/6099	1.12658	0.61	16
Chronological age	hsa05219	Bladder cancer	Cancer: specific types	Human Diseases	27/4331	35/6099	1.08634	0.61	27
Chronological age	hsa04660	T cell receptor signaling pathway	Immune system	Organismal Systems	80/4331	108/6099	1.04313	0.61	80
Chronological age	hsa00450	Selenocompound metabolism	Metabolism of other amino acids	Metabolism	10/4331	12/6099	1.17352	0.61	10
Chronological age	hsa00604	Glycosphingolipid biosynthesis - ganglio series	Glycan biosynthesis and metabolism	Metabolism	10/4331	12/6099	1.17352	0.61	10
Chronological age	hsa04512	ECM-receptor interaction	Signaling molecules and interaction	Environmental Information Processing	59/4331	79/6099	1.05171	0.61	59
Chronological age	hsa01212	Fatty acid metabolism	Global and overview maps	Metabolism	35/4331	46/6099	1.07147	0.61	35
Chronological age	hsa04210	Apoptosis	Cell growth and death	Cellular Processes	82/4331	111/6099	1.04031	0.62	82
Chronological age	hsa04340	Hedgehog signaling pathway	Signal transduction	Environmental Information Processing	40/4331	53/6099	1.06281	0.62	40
Chronological age	hsa00600	Sphingolipid metabolism	Lipid metabolism	Metabolism	29/4331	38/6099	1.07469	0.64	29
Chronological age	hsa05146	Amoebiasis	Infectious disease: parasitic	Human Diseases	58/4331	78/6099	1.04714	0.64	58
Chronological age	hsa04974	Protein digestion and absorption	Digestive system	Organismal Systems	55/4331	74/6099	1.04665	0.66	55
Chronological age	hsa04137	Mitophagy - animal	Transport and catabolism	Cellular Processes	65/4331	88/6099	1.04016	0.67	65
Chronological age	hsa04659	Th17 cell differentiation	Immune system	Organismal Systems	65/4331	88/6099	1.04016	0.67	65
Chronological age	hsa04114	Oocyte meiosis	Cell growth and death	Cellular Processes	75/4331	102/6099	1.03546	0.68	75
Chronological age	hsa04740	Olfactory transduction	Sensory system	Organismal Systems	36/4331	48/6099	1.05616	0.68	36
Chronological age	hsa00514	Other types of O-glycan biosynthesis	Glycan biosynthesis and metabolism	Metabolism	28/4331	37/6099	1.06568	0.69	28
Chronological age	hsa04927	Cortisol synthesis and secretion	Endocrine system	Organismal Systems	41/4331	55/6099	1.04976	0.69	41
Chronological age	hsa04814	Motor proteins	Cell motility	Cellular Processes	100/4331	137/6099	1.0279	0.69	100
Chronological age	hsa05415	Diabetic cardiomyopathy	Cardiovascular disease	Human Diseases	97/4331	133/6099	1.02705	0.69	97
Chronological age	hsa04721	Synaptic vesicle cycle	Nervous system	Organismal Systems	51/4331	69/6099	1.04086	0.69	51
Chronological age	hsa00062	Fatty acid elongation	Lipid metabolism	Metabolism	17/4331	22/6099	1.08817	0.69	17
Chronological age	hsa04975	Fat digestion and absorption	Digestive system	Organismal Systems	17/4331	22/6099	1.08817	0.69	17
Chronological age	hsa05416	Viral myocarditis	Cardiovascular disease	Human Diseases	43/4331	58/6099	1.04403	0.70	43
Chronological age	hsa00515	Mannose type O-glycan biosynthesis	Glycan biosynthesis and metabolism	Metabolism	14/4331	18/6099	1.09528	0.72	14
Chronological age	hsa04625	C-type lectin receptor signaling pathway	Immune system	Organismal Systems	68/4331	93/6099	1.02967	0.72	68
Chronological age	hsa04918	Thyroid hormone synthesis	Endocrine system	Organismal Systems	45/4331	61/6099	1.03885	0.72	45
Chronological age	hsa04923	Regulation of lipolysis in adipocytes	Endocrine system	Organismal Systems	37/4331	50/6099	1.04208	0.74	37
Chronological age	hsa04979	Cholesterol metabolism	Digestive system	Organismal Systems	24/4331	32/6099	1.05616	0.74	24
Chronological age	hsa04978	Mineral absorption	Digestive system	Organismal Systems	34/4331	46/6099	1.04086	0.76	34
Chronological age	hsa00534	Glycosaminoglycan biosynthesis - heparan sulfate / heparin	Glycan biosynthesis and metabolism	Metabolism	16/4331	21/6099	1.07293	0.76	16
Chronological age	hsa04922	Glucagon signaling pathway	Endocrine system	Organismal Systems	64/4331	88/6099	1.02416	0.77	64
Chronological age	hsa04672	Intestinal immune network for IgA production	Immune system	Organismal Systems	26/4331	35/6099	1.04611	0.77	26
Chronological age	hsa04260	Cardiac muscle contraction	Circulatory system	Organismal Systems	36/4331	49/6099	1.03461	0.78	36
Chronological age	hsa03273	Virion - Lassa virus and SFTS virus			13/4331	17/6099	1.07687	0.78	13
Chronological age	hsa04613	Neutrophil extracellular trap formation	Immune system	Organismal Systems	73/4331	101/6099	1.01782	0.80	73
Chronological age	hsa05131	Shigellosis	Infectious disease: bacterial	Human Diseases	135/4331	188/6099	1.01122	0.80	135
Chronological age	hsa04270	Vascular smooth muscle contraction	Circulatory system	Organismal Systems	75/4331	104/6099	1.01554	0.82	75
Chronological age	hsa05332	Graft-versus-host disease	Immune disease	Human Diseases	20/4331	27/6099	1.04313	0.82	20
Chronological age	hsa05169	Epstein-Barr virus infection	Infectious disease: viral	Human Diseases	116/4331	162/6099	1.00835	0.84	116
Chronological age	hsa05030	Cocaine addiction	Substance dependence	Human Diseases	32/4331	44/6099	1.02416	0.84	32
Chronological age	hsa00240	Pyrimidine metabolism	Nucleotide metabolism	Metabolism	27/4331	37/6099	1.02762	0.84	27
Chronological age	hsa00230	Purine metabolism	Nucleotide metabolism	Metabolism	64/4331	89/6099	1.01265	0.84	64
Chronological age	hsa05330	Allograft rejection	Immune disease	Human Diseases	22/4331	30/6099	1.03269	0.84	22
Chronological age	hsa00220	Arginine biosynthesis	Amino acid metabolism	Metabolism	12/4331	16/6099	1.05616	0.85	12
Chronological age	hsa00564	Glycerophospholipid metabolism	Lipid metabolism	Metabolism	61/4331	85/6099	1.0106	0.86	61
Chronological age	hsa05320	Autoimmune thyroid disease	Immune disease	Human Diseases	26/4331	36/6099	1.01705	0.90	26
Chronological age	hsa04620	Toll-like receptor signaling pathway	Immune system	Organismal Systems	60/4331	84/6099	1.00587	0.90	60
Chronological age	hsa00310	Lysine degradation	Amino acid metabolism	Metabolism	40/4331	56/6099	1.00587	0.92	40
Chronological age	hsa05022	Pathways of neurodegeneration - multiple diseases	Neurodegenerative disease	Human Diseases	244/4331	344/6099	0.998854	0.92	244
Chronological age	hsa05132	Salmonella infection	Infectious disease: bacterial	Human Diseases	142/4331	201/6099	0.994862	0.98	142
Chronological age	hsa05145	Toxoplasmosis	Infectious disease: parasitic	Human Diseases	65/4331	92/6099	0.994938	0.98	65
Chronological age	hsa04714	Thermogenesis	Environmental adaptation	Organismal Systems	103/4331	146/6099	0.99347	0.99	103
Chronological age	hsa05143	African trypanosomiasis	Infectious disease: parasitic	Human Diseases	17/4331	24/6099	0.997489	1.00	17
Chronological age	hsa04080	Neuroactive ligand-receptor interaction	Signaling molecules and interaction	Environmental Information Processing	174/4331	247/6099	0.992025	1.00	174
Chronological age	hsa03272	Virion - Hepatitis viruses			26/4331	37/6099	0.98956	1.00	26
Chronological age	hsa04658	Th1 and Th2 cell differentiation	Immune system	Organismal Systems	54/4331	77/6099	0.987583	1.00	54
Chronological age	hsa04110	Cell cycle	Cell growth and death	Cellular Processes	87/4331	124/6099	0.988025	1.00	87
Chronological age	hsa03013	Nucleocytoplasmic transport	Translation	Genetic Information Processing	68/4331	97/6099	0.987206	1.00	68
Chronological age	hsa04913	Ovarian steroidogenesis	Endocrine system	Organismal Systems	21/4331	30/6099	0.985754	1.00	21
Chronological age	hsa04217	Necroptosis	Cell growth and death	Cellular Processes	77/4331	110/6099	0.985754	1.00	77
Chronological age	hsa04924	Renin secretion	Endocrine system	Organismal Systems	44/4331	63/6099	0.983519	1.00	44
Chronological age	hsa00983	Drug metabolism - other enzymes	Xenobiotics biodegradation and metabolism	Metabolism	37/4331	53/6099	0.983097	1.00	37
Chronological age	hsa05322	Systemic lupus erythematosus	Immune disease	Human Diseases	39/4331	56/6099	0.980725	1.00	39
Chronological age	hsa04145	Phagosome	Transport and catabolism	Cellular Processes	81/4331	116/6099	0.983326	1.00	81
Chronological age	hsa05208	Chemical carcinogenesis - reactive oxygen species	Cancer: overview	Human Diseases	102/4331	146/6099	0.983825	1.00	102
Chronological age	hsa04940	Type I diabetes mellitus	Endocrine and metabolic disease	Human Diseases	25/4331	36/6099	0.97793	1.00	25
Chronological age	hsa04742	Taste transduction	Sensory system	Organismal Systems	34/4331	49/6099	0.977132	1.00	34
Chronological age	hsa00512	Mucin type O-glycan biosynthesis	Glycan biosynthesis and metabolism	Metabolism	18/4331	26/6099	0.974921	1.00	18
Chronological age	hsa00360	Phenylalanine metabolism	Amino acid metabolism	Metabolism	7/4331	10/6099	0.985754	1.00	7
Chronological age	hsa03320	PPAR signaling pathway	Endocrine system	Organismal Systems	38/4331	55/6099	0.972952	1.00	38
Chronological age	hsa05217	Basal cell carcinoma	Cancer: specific types	Human Diseases	38/4331	55/6099	0.972952	1.00	38
Chronological age	hsa04964	Proximal tubule bicarbonate reclamation	Excretory system	Organismal Systems	11/4331	16/6099	0.968151	1.00	11
Chronological age	hsa04966	Collecting duct acid secretion	Excretory system	Organismal Systems	15/4331	22/6099	0.96015	1.00	15
Chronological age	hsa04726	Serotonergic synapse	Nervous system	Organismal Systems	64/4331	93/6099	0.969098	1.00	64
Chronological age	hsa04136	Autophagy - other	Transport and catabolism	Cellular Processes	19/4331	28/6099	0.955578	1.00	19
Chronological age	hsa03022	Basal transcription factors	Transcription	Genetic Information Processing	21/4331	31/6099	0.953955	1.00	21
Chronological age	hsa05204	Chemical carcinogenesis - DNA adducts	Cancer: overview	Human Diseases	32/4331	47/6099	0.958788	1.00	32
Chronological age	hsa04060	Cytokine-cytokine receptor interaction	Signaling molecules and interaction	Environmental Information Processing	147/4331	212/6099	0.976454	1.00	147
Chronological age	hsa05120	Epithelial cell signaling in Helicobacter pylori infection	Infectious disease: bacterial	Human Diseases	43/4331	63/6099	0.961166	1.00	43
Chronological age	hsa00520	Amino sugar and nucleotide sugar metabolism	Carbohydrate metabolism	Metabolism	23/4331	34/6099	0.952619	1.00	23
Chronological age	hsa04612	Antigen processing and presentation	Immune system	Organismal Systems	34/4331	50/6099	0.957589	1.00	34
Chronological age	hsa05142	Chagas disease	Infectious disease: parasitic	Human Diseases	61/4331	89/6099	0.965184	1.00	61
Chronological age	hsa03450	Non-homologous end-joining	Replication and repair	Genetic Information Processing	8/4331	12/6099	0.938813	1.00	8
Chronological age	hsa04744	Phototransduction	Sensory system	Organismal Systems	10/4331	15/6099	0.938813	1.00	10
Chronological age	hsa05110	Vibrio cholerae infection	Infectious disease: bacterial	Human Diseases	29/4331	43/6099	0.94973	1.00	29
Chronological age	hsa00020	Citrate cycle (TCA cycle)	Carbohydrate metabolism	Metabolism	16/4331	24/6099	0.938813	1.00	16
Chronological age	hsa00640	Propanoate metabolism	Carbohydrate metabolism	Metabolism	16/4331	24/6099	0.938813	1.00	16
Chronological age	hsa01250	Biosynthesis of nucleotide sugars	Global and overview maps	Metabolism	18/4331	27/6099	0.938813	1.00	18
Chronological age	hsa00565	Ether lipid metabolism	Lipid metabolism	Metabolism	24/4331	36/6099	0.938813	1.00	24
Chronological age	hsa04657	IL-17 signaling pathway	Immune system	Organismal Systems	50/4331	74/6099	0.9515	1.00	50
Chronological age	hsa04932	Non-alcoholic fatty liver disease	Endocrine and metabolic disease	Human Diseases	74/4331	109/6099	0.956039	1.00	74
Chronological age	hsa04662	B cell receptor signaling pathway	Immune system	Organismal Systems	45/4331	67/6099	0.945819	1.00	45
Chronological age	hsa00053	Ascorbate and aldarate metabolism	Carbohydrate metabolism	Metabolism	15/4331	23/6099	0.918404	1.00	15
Chronological age	hsa00040	Pentose and glucuronate interconversions	Carbohydrate metabolism	Metabolism	17/4331	26/6099	0.920759	1.00	17
Chronological age	hsa00500	Starch and sucrose metabolism	Carbohydrate metabolism	Metabolism	17/4331	26/6099	0.920759	1.00	17
Chronological age	hsa01232	Nucleotide metabolism	Global and overview maps	Metabolism	36/4331	54/6099	0.938813	1.00	36
Chronological age	hsa00730	Thiamine metabolism	Metabolism of cofactors and vitamins	Metabolism	7/4331	11/6099	0.89614	1.00	7
Chronological age	hsa05020	Prion disease	Neurodegenerative disease	Human Diseases	116/4331	170/6099	0.960903	1.00	116
Chronological age	hsa00561	Glycerolipid metabolism	Lipid metabolism	Metabolism	31/4331	47/6099	0.928826	1.00	31
Chronological age	hsa04936	Alcoholic liver disease	Endocrine and metabolic disease	Human Diseases	79/4331	117/6099	0.950849	1.00	79
Chronological age	hsa03040	Spliceosome	Transcription	Genetic Information Processing	70/4331	104/6099	0.94784	1.00	70
Chronological age	hsa04621	NOD-like receptor signaling pathway	Immune system	Organismal Systems	94/4331	139/6099	0.952321	1.00	94
Chronological age	hsa00860	Porphyrin metabolism	Metabolism of cofactors and vitamins	Metabolism	22/4331	34/6099	0.911201	1.00	22
Chronological age	hsa04216	Ferroptosis	Cell growth and death	Cellular Processes	22/4331	34/6099	0.911201	1.00	22
Chronological age	hsa05321	Inflammatory bowel disease	Immune disease	Human Diseases	32/4331	49/6099	0.919654	1.00	32
Chronological age	hsa00980	Metabolism of xenobiotics by cytochrome P450	Xenobiotics biodegradation and metabolism	Metabolism	34/4331	52/6099	0.920759	1.00	34
Chronological age	hsa04640	Hematopoietic cell lineage	Immune system	Organismal Systems	51/4331	77/6099	0.932717	1.00	51
Chronological age	hsa05133	Pertussis	Infectious disease: bacterial	Human Diseases	40/4331	61/6099	0.923423	1.00	40
Chronological age	hsa00270	Cysteine and methionine metabolism	Amino acid metabolism	Metabolism	25/4331	39/6099	0.902705	1.00	25
Chronological age	hsa00760	Nicotinate and nicotinamide metabolism	Metabolism of cofactors and vitamins	Metabolism	17/4331	27/6099	0.886657	1.00	17
Chronological age	hsa00052	Galactose metabolism	Carbohydrate metabolism	Metabolism	15/4331	24/6099	0.880137	1.00	15
Chronological age	hsa05310	Asthma	Immune disease	Human Diseases	15/4331	24/6099	0.880137	1.00	15
Chronological age	hsa00630	Glyoxylate and dicarboxylate metabolism	Carbohydrate metabolism	Metabolism	13/4331	21/6099	0.871755	1.00	13
Chronological age	hsa04623	Cytosolic DNA-sensing pathway	Immune system	Organismal Systems	37/4331	57/6099	0.914108	1.00	37
Chronological age	hsa00100	Steroid biosynthesis	Lipid metabolism	Metabolism	9/4331	15/6099	0.844932	1.00	9
Chronological age	hsa03420	Nucleotide excision repair	Replication and repair	Genetic Information Processing	24/4331	38/6099	0.889402	1.00	24
Chronological age	hsa00071	Fatty acid degradation	Lipid metabolism	Metabolism	22/4331	35/6099	0.885167	1.00	22
Chronological age	hsa04622	RIG-I-like receptor signaling pathway	Immune system	Organismal Systems	36/4331	56/6099	0.905284	1.00	36
Chronological age	hsa03050	Proteasome	Folding, sorting and degradation	Genetic Information Processing	18/4331	29/6099	0.874067	1.00	18
Chronological age	hsa00910	Nitrogen metabolism	Energy metabolism	Metabolism	7/4331	12/6099	0.821462	1.00	7
Chronological age	hsa04950	Maturity onset diabetes of the young	Endocrine and metabolic disease	Human Diseases	12/4331	20/6099	0.844932	1.00	12
Chronological age	hsa00982	Drug metabolism - cytochrome P450	Xenobiotics biodegradation and metabolism	Metabolism	33/4331	52/6099	0.893678	1.00	33
Chronological age	hsa05016	Huntington disease	Neurodegenerative disease	Human Diseases	136/4331	203/6099	0.943438	1.00	136
Chronological age	hsa00340	Histidine metabolism	Amino acid metabolism	Metabolism	10/4331	17/6099	0.828365	1.00	10
Chronological age	hsa00592	alpha-Linolenic acid metabolism	Lipid metabolism	Metabolism	10/4331	17/6099	0.828365	1.00	10
Chronological age	hsa00650	Butanoate metabolism	Carbohydrate metabolism	Metabolism	10/4331	17/6099	0.828365	1.00	10
Chronological age	hsa00620	Pyruvate metabolism	Carbohydrate metabolism	Metabolism	19/4331	31/6099	0.863102	1.00	19
Chronological age	hsa04064	NF-kappa B signaling pathway	Signal transduction	Environmental Information Processing	53/4331	82/6099	0.910191	1.00	53
Chronological age	hsa00061	Fatty acid biosynthesis	Lipid metabolism	Metabolism	8/4331	14/6099	0.804697	1.00	8
Chronological age	hsa04142	Lysosome	Transport and catabolism	Cellular Processes	67/4331	103/6099	0.916026	1.00	67
Chronological age	hsa00140	Steroid hormone biosynthesis	Lipid metabolism	Metabolism	28/4331	45/6099	0.876226	1.00	28
Chronological age	hsa04976	Bile secretion	Digestive system	Organismal Systems	44/4331	69/6099	0.897995	1.00	44
Chronological age	hsa00480	Glutathione metabolism	Metabolism of other amino acids	Metabolism	26/4331	42/6099	0.871755	1.00	26
Chronological age	hsa00790	Folate biosynthesis	Metabolism of cofactors and vitamins	Metabolism	11/4331	19/6099	0.815285	1.00	11
Chronological age	hsa03460	Fanconi anemia pathway	Replication and repair	Genetic Information Processing	20/4331	33/6099	0.853467	1.00	20
Chronological age	hsa05340	Primary immunodeficiency	Immune disease	Human Diseases	18/4331	30/6099	0.844932	1.00	18
Chronological age	hsa04061	Viral protein interaction with cytokine and cytokine receptor	Signaling molecules and interaction	Environmental Information Processing	47/4331	74/6099	0.89441	1.00	47
Chronological age	hsa00051	Fructose and mannose metabolism	Carbohydrate metabolism	Metabolism	12/4331	21/6099	0.804697	1.00	12
Chronological age	hsa05152	Tuberculosis	Infectious disease: bacterial	Human Diseases	94/4331	144/6099	0.919255	1.00	94
Chronological age	hsa01200	Carbon metabolism	Global and overview maps	Metabolism	50/4331	79/6099	0.891278	1.00	50
Chronological age	hsa04614	Renin-angiotensin system	Endocrine system	Organismal Systems	8/4331	15/6099	0.751051	1.00	8
Chronological age	hsa00380	Tryptophan metabolism	Amino acid metabolism	Metabolism	16/4331	28/6099	0.804697	1.00	16
Chronological age	hsa05323	Rheumatoid arthritis	Immune disease	Human Diseases	46/4331	74/6099	0.87538	1.00	46
Chronological age	hsa03060	Protein export	Folding, sorting and degradation	Genetic Information Processing	12/4331	22/6099	0.76812	1.00	12
Chronological age	hsa00590	Arachidonic acid metabolism	Lipid metabolism	Metabolism	22/4331	38/6099	0.815285	1.00	22
Chronological age	hsa01210	2-Oxocarboxylic acid metabolism	Global and overview maps	Metabolism	15/4331	27/6099	0.782344	1.00	15
Chronological age	hsa05012	Parkinson disease	Neurodegenerative disease	Human Diseases	109/4331	169/6099	0.90826	1.00	109
Chronological age	hsa04981	Folate transport and metabolism			10/4331	19/6099	0.741168	1.00	10
Chronological age	hsa00430	Taurine and hypotaurine metabolism	Metabolism of other amino acids	Metabolism	7/4331	14/6099	0.70411	1.00	7
Chronological age	hsa03008	Ribosome biogenesis in eukaryotes	Translation	Genetic Information Processing	27/4331	46/6099	0.826564	1.00	27
Chronological age	hsa05140	Leishmaniasis	Infectious disease: parasitic	Human Diseases	38/4331	63/6099	0.849402	1.00	38
Chronological age	hsa03410	Base excision repair	Replication and repair	Genetic Information Processing	13/4331	24/6099	0.762786	1.00	13
Chronological age	hsa05134	Legionellosis	Infectious disease: bacterial	Human Diseases	25/4331	43/6099	0.818732	1.00	25
Chronological age	hsa04980	Cobalamin transport and metabolism			8/4331	16/6099	0.70411	1.00	8
Chronological age	hsa00563	Glycosylphosphatidylinositol (GPI)-anchor biosynthesis	Glycan biosynthesis and metabolism	Metabolism	11/4331	21/6099	0.737639	1.00	11
Chronological age	hsa03018	RNA degradation	Folding, sorting and degradation	Genetic Information Processing	37/4331	62/6099	0.840389	1.00	37
Chronological age	hsa03430	Mismatch repair	Replication and repair	Genetic Information Processing	5/4331	11/6099	0.6401	1.00	5
Chronological age	hsa05014	Amyotrophic lateral sclerosis	Neurodegenerative disease	Human Diseases	163/4331	250/6099	0.918159	1.00	163
Chronological age	hsa00591	Linoleic acid metabolism	Lipid metabolism	Metabolism	9/4331	18/6099	0.70411	1.00	9
Chronological age	hsa00900	Terpenoid backbone biosynthesis	Metabolism of terpenoids and polyketides	Metabolism	9/4331	18/6099	0.70411	1.00	9
Chronological age	hsa01523	Antifolate resistance	Drug resistance: antineoplastic	Human Diseases	9/4331	18/6099	0.70411	1.00	9
Chronological age	hsa00010	Glycolysis / Gluconeogenesis	Carbohydrate metabolism	Metabolism	27/4331	47/6099	0.808977	1.00	27
Chronological age	hsa03015	mRNA surveillance pathway	Translation	Genetic Information Processing	52/4331	86/6099	0.851482	1.00	52
Chronological age	hsa05144	Malaria	Infectious disease: parasitic	Human Diseases	21/4331	38/6099	0.778227	1.00	21
Chronological age	hsa01240	Biosynthesis of cofactors	Global and overview maps	Metabolism	72/4331	117/6099	0.866597	1.00	72
Chronological age	hsa04146	Peroxisome	Transport and catabolism	Cellular Processes	39/4331	67/6099	0.81971	1.00	39
Chronological age	hsa00410	beta-Alanine metabolism	Metabolism of other amino acids	Metabolism	12/4331	24/6099	0.70411	1.00	12
Chronological age	hsa00830	Retinol metabolism	Metabolism of cofactors and vitamins	Metabolism	30/4331	53/6099	0.797106	1.00	30
Chronological age	hsa03020	RNA polymerase	Transcription	Genetic Information Processing	15/4331	29/6099	0.72839	1.00	15
Chronological age	hsa03440	Homologous recombination	Replication and repair	Genetic Information Processing	15/4331	29/6099	0.72839	1.00	15
Chronological age	hsa00770	Pantothenate and CoA biosynthesis	Metabolism of cofactors and vitamins	Metabolism	9/4331	19/6099	0.667051	1.00	9
Chronological age	hsa00120	Primary bile acid biosynthesis	Lipid metabolism	Metabolism	5/4331	12/6099	0.586758	1.00	5
Chronological age	hsa00785	Lipoic acid metabolism	Metabolism of cofactors and vitamins	Metabolism	7/4331	16/6099	0.616096	1.00	7
Chronological age	hsa00030	Pentose phosphate pathway	Carbohydrate metabolism	Metabolism	11/4331	23/6099	0.673496	1.00	11
Chronological age	hsa05168	Herpes simplex virus 1 infection	Infectious disease: viral	Human Diseases	274/4331	418/6099	0.923091	1.00	274
Chronological age	hsa00280	Valine, leucine and isoleucine degradation	Amino acid metabolism	Metabolism	18/4331	35/6099	0.724227	1.00	18
Chronological age	hsa00190	Oxidative phosphorylation	Energy metabolism	Metabolism	38/4331	67/6099	0.798692	1.00	38
Chronological age	hsa05171	Coronavirus disease - COVID-19	Infectious disease: viral	Human Diseases	84/4331	138/6099	0.857177	1.00	84
Chronological age	hsa00531	Glycosaminoglycan degradation	Glycan biosynthesis and metabolism	Metabolism	5/4331	13/6099	0.541623	1.00	5
Chronological age	hsa00260	Glycine, serine and threonine metabolism	Amino acid metabolism	Metabolism	14/4331	29/6099	0.67983	1.00	14
Chronological age	hsa00670	One carbon pool by folate	Metabolism of cofactors and vitamins	Metabolism	15/4331	31/6099	0.681397	1.00	15
Chronological age	hsa00350	Tyrosine metabolism	Amino acid metabolism	Metabolism	12/4331	26/6099	0.649948	1.00	12
Chronological age	hsa00970	Aminoacyl-tRNA biosynthesis	Translation	Genetic Information Processing	12/4331	26/6099	0.649948	1.00	12
Chronological age	hsa03030	DNA replication	Replication and repair	Genetic Information Processing	8/4331	19/6099	0.592935	1.00	8
Chronological age	hsa04977	Vitamin digestion and absorption	Digestive system	Organismal Systems	8/4331	19/6099	0.592935	1.00	8
Chronological age	hsa01230	Biosynthesis of amino acids	Global and overview maps	Metabolism	29/4331	55/6099	0.742516	1.00	29
Chronological age	hsa04610	Complement and coagulation cascades	Immune system	Organismal Systems	33/4331	62/6099	0.749536	1.00	33
Chronological age	hsa00330	Arginine and proline metabolism	Amino acid metabolism	Metabolism	17/4331	37/6099	0.64702	1.00	17
Chronological age	hsa03010	Ribosome	Translation	Genetic Information Processing	25/4331	53/6099	0.664255	1.00	25
Chronological age	hsa05150	Staphylococcus aureus infection	Infectious disease: bacterial	Human Diseases	27/4331	64/6099	0.594093	1.00	27
PhenoAge	hsa04144	Endocytosis	Transport and catabolism	Cellular Processes	190/4586	219/6099	1.15381	4.58x10-3	190
PhenoAge	hsa05206	MicroRNAs in cancer	Cancer: overview	Human Diseases	136/4586	155/6099	1.1669	0.01	136
PhenoAge	hsa04024	cAMP signaling pathway	Signal transduction	Environmental Information Processing	164/4586	190/6099	1.14793	0.01	164
PhenoAge	hsa03083	Polycomb repressive complex	Chromosome	Genetic Information Processing	72/4586	80/6099	1.19693	0.05	72
PhenoAge	hsa04068	FoxO signaling pathway	Signal transduction	Environmental Information Processing	104/4586	119/6099	1.16228	0.05	104
PhenoAge	hsa04510	Focal adhesion	Cellular community - eukaryotes	Cellular Processes	157/4586	185/6099	1.12863	0.05	157
PhenoAge	hsa05032	Morphine addiction	Substance dependence	Human Diseases	70/4586	78/6099	1.19352	0.05	70
PhenoAge	hsa04725	Cholinergic synapse	Nervous system	Organismal Systems	86/4586	98/6099	1.16707	0.06	86
PhenoAge	hsa04261	Adrenergic signaling in cardiomyocytes	Circulatory system	Organismal Systems	111/4586	129/6099	1.14435	0.06	111
PhenoAge	hsa04728	Dopaminergic synapse	Nervous system	Organismal Systems	101/4586	117/6099	1.14805	0.07	101
PhenoAge	hsa04152	AMPK signaling pathway	Signal transduction	Environmental Information Processing	92/4586	106/6099	1.15427	0.07	92
PhenoAge	hsa05135	Yersinia infection	Infectious disease: bacterial	Human Diseases	104/4586	121/6099	1.14307	0.07	104
PhenoAge	hsa04713	Circadian entrainment	Environmental adaptation	Organismal Systems	73/4586	83/6099	1.16969	0.07	73
PhenoAge	hsa04971	Gastric acid secretion	Digestive system	Organismal Systems	59/4586	66/6099	1.18887	0.07	59
PhenoAge	hsa04540	Gap junction	Cellular community - eukaryotes	Cellular Processes	68/4586	77/6099	1.17447	0.07	68
PhenoAge	hsa04921	Oxytocin signaling pathway	Endocrine system	Organismal Systems	110/4586	129/6099	1.13404	0.07	110
PhenoAge	hsa04015	Rap1 signaling pathway	Signal transduction	Environmental Information Processing	149/4586	178/6099	1.11325	0.07	149
PhenoAge	hsa05205	Proteoglycans in cancer	Cancer: overview	Human Diseases	152/4586	182/6099	1.1107	0.07	152
PhenoAge	hsa04392	Hippo signaling pathway - multiple species	Signal transduction	Environmental Information Processing	26/4586	27/6099	1.28066	0.07	26
PhenoAge	hsa05033	Nicotine addiction	Substance dependence	Human Diseases	32/4586	34/6099	1.25169	0.07	32
PhenoAge	hsa04150	mTOR signaling pathway	Signal transduction	Environmental Information Processing	116/4586	137/6099	1.12606	0.07	116
PhenoAge	hsa05410	Hypertrophic cardiomyopathy	Cardiovascular disease	Human Diseases	70/4586	80/6099	1.16368	0.07	70
PhenoAge	hsa04020	Calcium signaling pathway	Signal transduction	Environmental Information Processing	169/4586	204/6099	1.10175	0.07	169
PhenoAge	hsa04961	Endocrine and other factor-regulated calcium reabsorption	Excretory system	Organismal Systems	42/4586	46/6099	1.21427	0.07	42
PhenoAge	hsa04371	Apelin signaling pathway	Signal transduction	Environmental Information Processing	95/4586	111/6099	1.13822	0.07	95
PhenoAge	hsa04218	Cellular senescence	Cell growth and death	Cellular Processes	119/4586	141/6099	1.12241	0.07	119
PhenoAge	hsa05414	Dilated cardiomyopathy	Cardiovascular disease	Human Diseases	74/4586	85/6099	1.15781	0.07	74
PhenoAge	hsa04934	Cushing syndrome	Endocrine and metabolic disease	Human Diseases	114/4586	135/6099	1.12304	0.07	114
PhenoAge	hsa05100	Bacterial invasion of epithelial cells	Infectious disease: bacterial	Human Diseases	64/4586	73/6099	1.16595	0.08	64
PhenoAge	hsa04928	Parathyroid hormone synthesis, secretion and action	Endocrine system	Organismal Systems	89/4586	104/6099	1.1381	0.08	89
PhenoAge	hsa05017	Spinocerebellar ataxia	Neurodegenerative disease	Human Diseases	101/4586	119/6099	1.12875	0.08	101
PhenoAge	hsa04972	Pancreatic secretion	Digestive system	Organismal Systems	59/4586	67/6099	1.17112	0.08	59
PhenoAge	hsa05030	Cocaine addiction	Substance dependence	Human Diseases	40/4586	44/6099	1.20902	0.08	40
PhenoAge	hsa04140	Autophagy - animal	Transport and catabolism	Cellular Processes	119/4586	142/6099	1.11451	0.08	119
PhenoAge	hsa04724	Glutamatergic synapse	Nervous system	Organismal Systems	87/4586	102/6099	1.13434	0.09	87
PhenoAge	hsa04919	Thyroid hormone signaling pathway	Endocrine system	Organismal Systems	91/4586	107/6099	1.13105	0.09	91
PhenoAge	hsa04720	Long-term potentiation	Nervous system	Organismal Systems	53/4586	60/6099	1.17476	0.09	53
PhenoAge	hsa05211	Renal cell carcinoma	Cancer: specific types	Human Diseases	57/4586	65/6099	1.16624	0.09	57
PhenoAge	hsa04933	AGE-RAGE signaling pathway in diabetic complications	Endocrine and metabolic disease	Human Diseases	78/4586	91/6099	1.13993	0.09	78
PhenoAge	hsa04350	TGF-beta signaling pathway	Signal transduction	Environmental Information Processing	82/4586	96/6099	1.13597	0.09	82
PhenoAge	hsa05034	Alcoholism	Substance dependence	Human Diseases	90/4586	106/6099	1.12917	0.09	90
PhenoAge	hsa04360	Axon guidance	Development and regeneration	Organismal Systems	136/4586	164/6099	1.10286	0.09	136
PhenoAge	hsa04970	Salivary secretion	Digestive system	Organismal Systems	60/4586	69/6099	1.15645	0.10	60
PhenoAge	hsa04722	Neurotrophin signaling pathway	Nervous system	Organismal Systems	88/4586	104/6099	1.12531	0.10	88
PhenoAge	hsa04120	Ubiquitin mediated proteolysis	Folding, sorting and degradation	Genetic Information Processing	103/4586	123/6099	1.11367	0.11	103
PhenoAge	hsa05170	Human immunodeficiency virus 1 infection	Infectious disease: viral	Human Diseases	144/4586	175/6099	1.09433	0.11	144
PhenoAge	hsa04310	Wnt signaling pathway	Signal transduction	Environmental Information Processing	129/4586	156/6099	1.09974	0.11	129
PhenoAge	hsa04910	Insulin signaling pathway	Endocrine system	Organismal Systems	98/4586	117/6099	1.11395	0.12	98
PhenoAge	hsa05412	Arrhythmogenic right ventricular cardiomyopathy	Cardiovascular disease	Human Diseases	66/4586	77/6099	1.13993	0.12	66
PhenoAge	hsa04962	Vasopressin-regulated water reabsorption	Excretory system	Organismal Systems	35/4586	39/6099	1.19352	0.14	35
PhenoAge	hsa04071	Sphingolipid signaling pathway	Signal transduction	Environmental Information Processing	92/4586	110/6099	1.11229	0.14	92
PhenoAge	hsa01522	Endocrine resistance	Drug resistance: antineoplastic	Human Diseases	72/4586	85/6099	1.12652	0.15	72
PhenoAge	hsa04926	Relaxin signaling pathway	Endocrine system	Organismal Systems	95/4586	114/6099	1.10826	0.15	95
PhenoAge	hsa04810	Regulation of actin cytoskeleton	Cell motility	Cellular Processes	160/4586	197/6099	1.08014	0.16	160
PhenoAge	hsa04010	MAPK signaling pathway	Signal transduction	Environmental Information Processing	209/4586	260/6099	1.06905	0.16	209
PhenoAge	hsa04727	GABAergic synapse	Nervous system	Organismal Systems	63/4586	74/6099	1.13223	0.16	63
PhenoAge	hsa04022	cGMP-PKG signaling pathway	Signal transduction	Environmental Information Processing	116/4586	141/6099	1.09412	0.16	116
PhenoAge	hsa04530	Tight junction	Cellular community - eukaryotes	Cellular Processes	116/4586	141/6099	1.09412	0.16	116
PhenoAge	hsa04340	Hedgehog signaling pathway	Signal transduction	Environmental Information Processing	46/4586	53/6099	1.15427	0.17	46
PhenoAge	hsa04730	Long-term depression	Nervous system	Organismal Systems	46/4586	53/6099	1.15427	0.17	46
PhenoAge	hsa04211	Longevity regulating pathway	Aging	Organismal Systems	66/4586	78/6099	1.12531	0.17	66
PhenoAge	hsa04723	Retrograde endocannabinoid signaling	Nervous system	Organismal Systems	89/4586	107/6099	1.10619	0.17	89
PhenoAge	hsa04141	Protein processing in endoplasmic reticulum	Folding, sorting and degradation	Genetic Information Processing	111/4586	135/6099	1.09349	0.17	111
PhenoAge	hsa04390	Hippo signaling pathway	Signal transduction	Environmental Information Processing	118/4586	144/6099	1.08979	0.17	118
PhenoAge	hsa04916	Melanogenesis	Endocrine system	Organismal Systems	73/4586	87/6099	1.11591	0.18	73
PhenoAge	hsa05031	Amphetamine addiction	Substance dependence	Human Diseases	53/4586	62/6099	1.13686	0.19	53
PhenoAge	hsa05131	Shigellosis	Infectious disease: bacterial	Human Diseases	152/4586	188/6099	1.07525	0.20	152
PhenoAge	hsa04925	Aldosterone synthesis and secretion	Endocrine system	Organismal Systems	68/4586	81/6099	1.11647	0.20	68
PhenoAge	hsa04072	Phospholipase D signaling pathway	Signal transduction	Environmental Information Processing	105/4586	128/6099	1.09095	0.20	105
PhenoAge	hsa01521	EGFR tyrosine kinase inhibitor resistance	Drug resistance: antineoplastic	Human Diseases	60/4586	71/6099	1.12387	0.20	60
PhenoAge	hsa05165	Human papillomavirus infection	Infectious disease: viral	Human Diseases	223/4586	280/6099	1.05918	0.21	223
PhenoAge	hsa04520	Adherens junction	Cellular community - eukaryotes	Cellular Processes	67/4586	80/6099	1.11381	0.21	67
PhenoAge	hsa05130	Pathogenic Escherichia coli infection	Infectious disease: bacterial	Human Diseases	132/4586	163/6099	1.07699	0.22	132
PhenoAge	hsa04114	Oocyte meiosis	Cell growth and death	Cellular Processes	84/4586	102/6099	1.09523	0.24	84
PhenoAge	hsa04929	GnRH secretion	Endocrine system	Organismal Systems	46/4586	54/6099	1.13289	0.24	46
PhenoAge	hsa04260	Cardiac muscle contraction	Circulatory system	Organismal Systems	42/4586	49/6099	1.13993	0.24	42
PhenoAge	hsa05225	Hepatocellular carcinoma	Cancer: specific types	Human Diseases	116/4586	143/6099	1.07881	0.24	116
PhenoAge	hsa05146	Amoebiasis	Infectious disease: parasitic	Human Diseases	65/4586	78/6099	1.10826	0.24	65
PhenoAge	hsa04130	SNARE interactions in vesicular transport	Folding, sorting and degradation	Genetic Information Processing	25/4586	28/6099	1.18743	0.24	25
PhenoAge	hsa05132	Salmonella infection	Infectious disease: bacterial	Human Diseases	161/4586	201/6099	1.06526	0.24	161
PhenoAge	hsa04611	Platelet activation	Immune system	Organismal Systems	87/4586	106/6099	1.09154	0.24	87
PhenoAge	hsa04924	Renin secretion	Endocrine system	Organismal Systems	53/4586	63/6099	1.11882	0.26	53
PhenoAge	hsa00062	Fatty acid elongation	Lipid metabolism	Metabolism	20/4586	22/6099	1.20902	0.26	20
PhenoAge	hsa05202	Transcriptional misregulation in cancer	Cancer: overview	Human Diseases	125/4586	155/6099	1.07251	0.26	125
PhenoAge	hsa03082	ATP-dependent chromatin remodeling	Chromosome	Genetic Information Processing	67/4586	81/6099	1.10005	0.28	67
PhenoAge	hsa04912	GnRH signaling pathway	Endocrine system	Organismal Systems	63/4586	76/6099	1.10243	0.28	63
PhenoAge	hsa04710	Circadian rhythm	Environmental adaptation	Organismal Systems	28/4586	32/6099	1.16368	0.28	28
PhenoAge	hsa04960	Aldosterone-regulated sodium reabsorption	Excretory system	Organismal Systems	28/4586	32/6099	1.16368	0.28	28
PhenoAge	hsa04151	PI3K-Akt signaling pathway	Signal transduction	Environmental Information Processing	234/4586	297/6099	1.04781	0.30	234
PhenoAge	hsa04666	Fc gamma R-mediated phagocytosis	Immune system	Organismal Systems	69/4586	84/6099	1.09243	0.31	69
PhenoAge	hsa04014	Ras signaling pathway	Signal transduction	Environmental Information Processing	156/4586	196/6099	1.05851	0.31	156
PhenoAge	hsa04911	Insulin secretion	Endocrine system	Organismal Systems	58/4586	70/6099	1.10193	0.31	58
PhenoAge	hsa01212	Fatty acid metabolism	Global and overview maps	Metabolism	39/4586	46/6099	1.12754	0.31	39
PhenoAge	hsa04915	Estrogen signaling pathway	Endocrine system	Organismal Systems	90/4586	111/6099	1.07831	0.32	90
PhenoAge	hsa05203	Viral carcinogenesis	Cancer: overview	Human Diseases	114/4586	142/6099	1.06768	0.33	114
PhenoAge	hsa04935	Growth hormone synthesis, secretion and action	Endocrine system	Organismal Systems	86/4586	106/6099	1.07899	0.33	86
PhenoAge	hsa04721	Synaptic vesicle cycle	Nervous system	Organismal Systems	57/4586	69/6099	1.09863	0.33	57
PhenoAge	hsa04213	Longevity regulating pathway - multiple species	Aging	Organismal Systems	42/4586	50/6099	1.11713	0.33	42
PhenoAge	hsa04672	Intestinal immune network for IgA production	Immune system	Organismal Systems	30/4586	35/6099	1.13993	0.35	30
PhenoAge	hsa04012	ErbB signaling pathway	Signal transduction	Environmental Information Processing	67/4586	82/6099	1.08664	0.35	67
PhenoAge	hsa04931	Insulin resistance	Endocrine and metabolic disease	Human Diseases	81/4586	100/6099	1.07723	0.36	81
PhenoAge	hsa04981	Folate transport and metabolism			17/4586	19/6099	1.18993	0.38	17
PhenoAge	hsa01040	Biosynthesis of unsaturated fatty acids	Lipid metabolism	Metabolism	21/4586	24/6099	1.16368	0.39	21
PhenoAge	hsa04330	Notch signaling pathway	Signal transduction	Environmental Information Processing	44/4586	53/6099	1.10408	0.39	44
PhenoAge	hsa04514	Cell adhesion molecules	Signaling molecules and interaction	Environmental Information Processing	107/4586	134/6099	1.06195	0.39	107
PhenoAge	hsa04914	Progesterone-mediated oocyte maturation	Endocrine system	Organismal Systems	65/4586	80/6099	1.08056	0.41	65
PhenoAge	hsa04726	Serotonergic synapse	Nervous system	Organismal Systems	75/4586	93/6099	1.07251	0.42	75
PhenoAge	hsa05163	Human cytomegalovirus infection	Infectious disease: viral	Human Diseases	149/4586	189/6099	1.04845	0.43	149
PhenoAge	hsa02010	ABC transporters	Membrane transport	Environmental Information Processing	28/4586	33/6099	1.12841	0.43	28
PhenoAge	hsa04148	Efferocytosis	Transport and catabolism	Cellular Processes	105/4586	132/6099	1.05789	0.44	105
PhenoAge	hsa04973	Carbohydrate digestion and absorption	Digestive system	Organismal Systems	31/4586	37/6099	1.11425	0.47	31
PhenoAge	hsa05214	Glioma	Cancer: specific types	Human Diseases	56/4586	69/6099	1.07935	0.47	56
PhenoAge	hsa04820	Cytoskeleton in muscle cells			147/4586	187/6099	1.04544	0.47	147
PhenoAge	hsa04670	Leukocyte transendothelial migration	Immune system	Organismal Systems	73/4586	91/6099	1.06686	0.47	73
PhenoAge	hsa00450	Selenocompound metabolism	Metabolism of other amino acids	Metabolism	11/4586	12/6099	1.21909	0.47	11
PhenoAge	hsa00604	Glycosphingolipid biosynthesis - ganglio series	Glycan biosynthesis and metabolism	Metabolism	11/4586	12/6099	1.21909	0.47	11
PhenoAge	hsa04927	Cortisol synthesis and secretion	Endocrine system	Organismal Systems	45/4586	55/6099	1.08811	0.47	45
PhenoAge	hsa03273	Virion - Lassa virus and SFTS virus			15/4586	17/6099	1.17346	0.48	15
PhenoAge	hsa05215	Prostate cancer	Cancer: specific types	Human Diseases	69/4586	86/6099	1.06703	0.48	69
PhenoAge	hsa05231	Choline metabolism in cancer	Cancer: overview	Human Diseases	69/4586	86/6099	1.06703	0.48	69
PhenoAge	hsa05166	Human T-cell leukemia virus 1 infection	Infectious disease: viral	Human Diseases	144/4586	184/6099	1.0408	0.53	144
PhenoAge	hsa05219	Bladder cancer	Cancer: specific types	Human Diseases	29/4586	35/6099	1.10193	0.55	29
PhenoAge	hsa04062	Chemokine signaling pathway	Immune system	Organismal Systems	120/4586	153/6099	1.04307	0.56	120
PhenoAge	hsa04137	Mitophagy - animal	Transport and catabolism	Cellular Processes	70/4586	88/6099	1.05789	0.57	70
PhenoAge	hsa04115	p53 signaling pathway	Cell growth and death	Cellular Processes	53/4586	66/6099	1.06796	0.57	53
PhenoAge	hsa04740	Olfactory transduction	Sensory system	Organismal Systems	39/4586	48/6099	1.08056	0.58	39
PhenoAge	hsa04668	TNF signaling pathway	Signal transduction	Environmental Information Processing	86/4586	109/6099	1.04929	0.58	86
PhenoAge	hsa05207	Chemical carcinogenesis - receptor activation	Cancer: overview	Human Diseases	135/4586	173/6099	1.0378	0.58	135
PhenoAge	hsa05218	Melanoma	Cancer: specific types	Human Diseases	49/4586	61/6099	1.06829	0.58	49
PhenoAge	hsa04270	Vascular smooth muscle contraction	Circulatory system	Organismal Systems	82/4586	104/6099	1.04859	0.60	82
PhenoAge	hsa00310	Lysine degradation	Amino acid metabolism	Metabolism	45/4586	56/6099	1.06868	0.60	45
PhenoAge	hsa05418	Fluid shear stress and atherosclerosis	Cardiovascular disease	Human Diseases	91/4586	116/6099	1.0433	0.62	91
PhenoAge	hsa04917	Prolactin signaling pathway	Endocrine system	Organismal Systems	51/4586	64/6099	1.05978	0.64	51
PhenoAge	hsa04110	Cell cycle	Cell growth and death	Cellular Processes	97/4586	124/6099	1.04034	0.64	97
PhenoAge	hsa00230	Purine metabolism	Nucleotide metabolism	Metabolism	70/4586	89/6099	1.046	0.67	70
PhenoAge	hsa04923	Regulation of lipolysis in adipocytes	Endocrine system	Organismal Systems	40/4586	50/6099	1.06393	0.68	40
PhenoAge	hsa04070	Phosphatidylinositol signaling system	Signal transduction	Environmental Information Processing	69/4586	88/6099	1.04278	0.70	69
PhenoAge	hsa04922	Glucagon signaling pathway	Endocrine system	Organismal Systems	69/4586	88/6099	1.04278	0.70	69
PhenoAge	hsa00533	Glycosaminoglycan biosynthesis - keratan sulfate	Glycan biosynthesis and metabolism	Metabolism	12/4586	14/6099	1.13993	0.70	12
PhenoAge	hsa04742	Taste transduction	Sensory system	Organismal Systems	39/4586	49/6099	1.05851	0.72	39
PhenoAge	hsa05321	Inflammatory bowel disease	Immune disease	Human Diseases	39/4586	49/6099	1.05851	0.72	39
PhenoAge	hsa03250	Viral life cycle - HIV-1	Information processing in viruses	Genetic Information Processing	42/4586	53/6099	1.0539	0.73	42
PhenoAge	hsa05212	Pancreatic cancer	Cancer: specific types	Human Diseases	55/4586	70/6099	1.04493	0.73	55
PhenoAge	hsa04974	Protein digestion and absorption	Digestive system	Organismal Systems	58/4586	74/6099	1.04237	0.73	58
PhenoAge	hsa04380	Osteoclast differentiation	Development and regeneration	Organismal Systems	90/4586	116/6099	1.03183	0.73	90
PhenoAge	hsa00510	N-Glycan biosynthesis	Glycan biosynthesis and metabolism	Metabolism	35/4586	44/6099	1.05789	0.73	35
PhenoAge	hsa00620	Pyruvate metabolism	Carbohydrate metabolism	Metabolism	25/4586	31/6099	1.07251	0.73	25
PhenoAge	hsa00670	One carbon pool by folate	Metabolism of cofactors and vitamins	Metabolism	25/4586	31/6099	1.07251	0.73	25
PhenoAge	hsa04918	Thyroid hormone synthesis	Endocrine system	Organismal Systems	48/4586	61/6099	1.04649	0.73	48
PhenoAge	hsa00071	Fatty acid degradation	Lipid metabolism	Metabolism	28/4586	35/6099	1.06393	0.75	28
PhenoAge	hsa05210	Colorectal cancer	Cancer: specific types	Human Diseases	60/4586	77/6099	1.0363	0.77	60
PhenoAge	hsa04920	Adipocytokine signaling pathway	Endocrine system	Organismal Systems	47/4586	60/6099	1.04177	0.78	47
PhenoAge	hsa04621	NOD-like receptor signaling pathway	Immune system	Organismal Systems	107/4586	139/6099	1.02375	0.78	107
PhenoAge	hsa05223	Non-small cell lung cancer	Cancer: specific types	Human Diseases	53/4586	68/6099	1.03655	0.79	53
PhenoAge	hsa04625	C-type lectin receptor signaling pathway	Immune system	Organismal Systems	72/4586	93/6099	1.02961	0.79	72
PhenoAge	hsa05226	Gastric cancer	Cancer: specific types	Human Diseases	97/4586	126/6099	1.02383	0.79	97
PhenoAge	hsa04664	Fc epsilon RI signaling pathway	Immune system	Organismal Systems	43/4586	55/6099	1.03975	0.80	43
PhenoAge	hsa05222	Small cell lung cancer	Cancer: specific types	Human Diseases	65/4586	84/6099	1.0291	0.80	65
PhenoAge	hsa04714	Thermogenesis	Environmental adaptation	Organismal Systems	112/4586	146/6099	1.02021	0.80	112
PhenoAge	hsa00630	Glyoxylate and dicarboxylate metabolism	Carbohydrate metabolism	Metabolism	17/4586	21/6099	1.0766	0.80	17
PhenoAge	hsa04930	Type II diabetes mellitus	Endocrine and metabolic disease	Human Diseases	33/4586	42/6099	1.04493	0.81	33
PhenoAge	hsa05220	Chronic myeloid leukemia	Cancer: specific types	Human Diseases	55/4586	71/6099	1.03022	0.82	55
PhenoAge	hsa04512	ECM-receptor interaction	Signaling molecules and interaction	Environmental Information Processing	61/4586	79/6099	1.0269	0.83	61
PhenoAge	hsa04080	Neuroactive ligand-receptor interaction	Signaling molecules and interaction	Environmental Information Processing	188/4586	247/6099	1.01224	0.83	188
PhenoAge	hsa00220	Arginine biosynthesis	Amino acid metabolism	Metabolism	13/4586	16/6099	1.08056	0.85	13
PhenoAge	hsa04964	Proximal tubule bicarbonate reclamation	Excretory system	Organismal Systems	13/4586	16/6099	1.08056	0.85	13
PhenoAge	hsa04370	VEGF signaling pathway	Signal transduction	Environmental Information Processing	38/4586	49/6099	1.03136	0.87	38
PhenoAge	hsa00640	Propanoate metabolism	Carbohydrate metabolism	Metabolism	19/4586	24/6099	1.05285	0.87	19
PhenoAge	hsa01524	Platinum drug resistance	Drug resistance: antineoplastic	Human Diseases	47/4586	61/6099	1.02469	0.88	47
PhenoAge	hsa04066	HIF-1 signaling pathway	Signal transduction	Environmental Information Processing	68/4586	89/6099	1.01612	0.90	68
PhenoAge	hsa05213	Endometrial cancer	Cancer: specific types	Human Diseases	40/4586	52/6099	1.02301	0.92	40
PhenoAge	hsa00100	Steroid biosynthesis	Lipid metabolism	Metabolism	12/4586	15/6099	1.06393	0.92	12
PhenoAge	hsa04744	Phototransduction	Sensory system	Organismal Systems	12/4586	15/6099	1.06393	0.92	12
PhenoAge	hsa05332	Graft-versus-host disease	Immune disease	Human Diseases	21/4586	27/6099	1.03438	0.94	21
PhenoAge	hsa04660	T cell receptor signaling pathway	Immune system	Organismal Systems	82/4586	108/6099	1.00975	0.94	82
PhenoAge	hsa05200	Pathways in cancer	Cancer: overview	Human Diseases	337/4586	447/6099	1.00264	0.94	337
PhenoAge	hsa05224	Breast cancer	Cancer: specific types	Human Diseases	96/4586	127/6099	1.00529	0.96	96
PhenoAge	hsa04978	Mineral absorption	Digestive system	Organismal Systems	35/4586	46/6099	1.01189	0.96	35
PhenoAge	hsa04612	Antigen processing and presentation	Immune system	Organismal Systems	38/4586	50/6099	1.01074	0.96	38
PhenoAge	hsa00600	Sphingolipid metabolism	Lipid metabolism	Metabolism	29/4586	38/6099	1.01494	0.96	29
PhenoAge	hsa05416	Viral myocarditis	Cardiovascular disease	Human Diseases	44/4586	58/6099	1.0089	0.96	44
PhenoAge	hsa04913	Ovarian steroidogenesis	Endocrine system	Organismal Systems	23/4586	30/6099	1.0196	0.96	23
PhenoAge	hsa00512	Mucin type O-glycan biosynthesis	Glycan biosynthesis and metabolism	Metabolism	20/4586	26/6099	1.02301	0.96	20
PhenoAge	hsa00970	Aminoacyl-tRNA biosynthesis	Translation	Genetic Information Processing	20/4586	26/6099	1.02301	0.96	20
PhenoAge	hsa04975	Fat digestion and absorption	Digestive system	Organismal Systems	17/4586	22/6099	1.02766	0.96	17
PhenoAge	hsa00515	Mannose type O-glycan biosynthesis	Glycan biosynthesis and metabolism	Metabolism	14/4586	18/6099	1.03438	0.96	14
PhenoAge	hsa04550	Signaling pathways regulating pluripotency of stem cells	Cellular community - eukaryotes	Cellular Processes	100/4586	133/6099	0.999938	0.99	100
PhenoAge	hsa05415	Diabetic cardiomyopathy	Cardiovascular disease	Human Diseases	100/4586	133/6099	0.999938	0.99	100
PhenoAge	hsa04613	Neutrophil extracellular trap formation	Immune system	Organismal Systems	76/4586	101/6099	1.00073	0.99	76
PhenoAge	hsa05142	Chagas disease	Infectious disease: parasitic	Human Diseases	67/4586	89/6099	1.00117	0.99	67
PhenoAge	hsa05230	Central carbon metabolism in cancer	Cancer: overview	Human Diseases	46/4586	61/6099	1.00289	0.99	46
PhenoAge	hsa00514	Other types of O-glycan biosynthesis	Glycan biosynthesis and metabolism	Metabolism	28/4586	37/6099	1.00642	1.00	28
PhenoAge	hsa00592	alpha-Linolenic acid metabolism	Lipid metabolism	Metabolism	13/4586	17/6099	1.017	1.00	13
PhenoAge	hsa00650	Butanoate metabolism	Carbohydrate metabolism	Metabolism	13/4586	17/6099	1.017	1.00	13
PhenoAge	hsa05010	Alzheimer disease	Neurodegenerative disease	Human Diseases	202/4586	270/6099	0.994975	1.00	202
PhenoAge	hsa04210	Apoptosis	Cell growth and death	Cellular Processes	83/4586	111/6099	0.994443	1.00	83
PhenoAge	hsa05169	Epstein-Barr virus infection	Infectious disease: viral	Human Diseases	121/4586	162/6099	0.993333	1.00	121
PhenoAge	hsa00513	Various types of N-glycan biosynthesis	Glycan biosynthesis and metabolism	Metabolism	24/4586	32/6099	0.997438	1.00	24
PhenoAge	hsa00380	Tryptophan metabolism	Amino acid metabolism	Metabolism	21/4586	28/6099	0.997438	1.00	21
PhenoAge	hsa04136	Autophagy - other	Transport and catabolism	Cellular Processes	21/4586	28/6099	0.997438	1.00	21
PhenoAge	hsa04814	Motor proteins	Cell motility	Cellular Processes	102/4586	137/6099	0.990157	1.00	102
PhenoAge	hsa00601	Glycosphingolipid biosynthesis - lacto and neolacto series	Glycan biosynthesis and metabolism	Metabolism	15/4586	20/6099	0.997438	1.00	15
PhenoAge	hsa05110	Vibrio cholerae infection	Infectious disease: bacterial	Human Diseases	32/4586	43/6099	0.989706	1.00	32
PhenoAge	hsa04932	Non-alcoholic fatty liver disease	Endocrine and metabolic disease	Human Diseases	81/4586	109/6099	0.988287	1.00	81
PhenoAge	hsa00280	Valine, leucine and isoleucine degradation	Amino acid metabolism	Metabolism	26/4586	35/6099	0.987938	1.00	26
PhenoAge	hsa03018	RNA degradation	Folding, sorting and degradation	Genetic Information Processing	46/4586	62/6099	0.986713	1.00	46
PhenoAge	hsa05161	Hepatitis B	Infectious disease: viral	Human Diseases	104/4586	140/6099	0.987938	1.00	104
PhenoAge	hsa04750	Inflammatory mediator regulation of TRP channels	Sensory system	Organismal Systems	60/4586	81/6099	0.985124	1.00	60
PhenoAge	hsa04145	Phagosome	Transport and catabolism	Cellular Processes	86/4586	116/6099	0.985973	1.00	86
PhenoAge	hsa04215	Apoptosis - multiple species	Cell growth and death	Cellular Processes	20/4586	27/6099	0.985124	1.00	20
PhenoAge	hsa03040	Spliceosome	Transcription	Genetic Information Processing	77/4586	104/6099	0.98465	1.00	77
PhenoAge	hsa04976	Bile secretion	Digestive system	Organismal Systems	51/4586	69/6099	0.982982	1.00	51
PhenoAge	hsa00562	Inositol phosphate metabolism	Carbohydrate metabolism	Metabolism	48/4586	65/6099	0.982093	1.00	48
PhenoAge	hsa04650	Natural killer cell mediated cytotoxicity	Immune system	Organismal Systems	65/4586	88/6099	0.982325	1.00	65
PhenoAge	hsa00790	Folate biosynthesis	Metabolism of cofactors and vitamins	Metabolism	14/4586	19/6099	0.979939	1.00	14
PhenoAge	hsa05330	Allograft rejection	Immune disease	Human Diseases	22/4586	30/6099	0.975273	1.00	22
PhenoAge	hsa00500	Starch and sucrose metabolism	Carbohydrate metabolism	Metabolism	19/4586	26/6099	0.971863	1.00	19
PhenoAge	hsa05160	Hepatitis C	Infectious disease: viral	Human Diseases	97/4586	132/6099	0.977288	1.00	97
PhenoAge	hsa05167	Kaposi sarcoma-associated herpesvirus infection	Infectious disease: viral	Human Diseases	114/4586	155/6099	0.978133	1.00	114
PhenoAge	hsa00260	Glycine, serine and threonine metabolism	Amino acid metabolism	Metabolism	21/4586	29/6099	0.963043	1.00	21
PhenoAge	hsa01523	Antifolate resistance	Drug resistance: antineoplastic	Human Diseases	13/4586	18/6099	0.960496	1.00	13
PhenoAge	hsa03320	PPAR signaling pathway	Endocrine system	Organismal Systems	40/4586	55/6099	0.967212	1.00	40
PhenoAge	hsa05020	Prion disease	Neurodegenerative disease	Human Diseases	125/4586	170/6099	0.97788	1.00	125
PhenoAge	hsa05320	Autoimmune thyroid disease	Immune disease	Human Diseases	26/4586	36/6099	0.960496	1.00	26
PhenoAge	hsa04979	Cholesterol metabolism	Digestive system	Organismal Systems	23/4586	32/6099	0.955878	1.00	23
PhenoAge	hsa05145	Toxoplasmosis	Infectious disease: parasitic	Human Diseases	67/4586	92/6099	0.968527	1.00	67
PhenoAge	hsa00061	Fatty acid biosynthesis	Lipid metabolism	Metabolism	10/4586	14/6099	0.949941	1.00	10
PhenoAge	hsa00534	Glycosaminoglycan biosynthesis - heparan sulfate / heparin	Glycan biosynthesis and metabolism	Metabolism	15/4586	21/6099	0.949941	1.00	15
PhenoAge	hsa05417	Lipid and atherosclerosis	Cardiovascular disease	Human Diseases	125/4586	171/6099	0.972162	1.00	125
PhenoAge	hsa00020	Citrate cycle (TCA cycle)	Carbohydrate metabolism	Metabolism	17/4586	24/6099	0.942025	1.00	17
PhenoAge	hsa05310	Asthma	Immune disease	Human Diseases	17/4586	24/6099	0.942025	1.00	17
PhenoAge	hsa04936	Alcoholic liver disease	Endocrine and metabolic disease	Human Diseases	85/4586	117/6099	0.966179	1.00	85
PhenoAge	hsa05216	Thyroid cancer	Cancer: specific types	Human Diseases	22/4586	31/6099	0.943812	1.00	22
PhenoAge	hsa01200	Carbon metabolism	Global and overview maps	Metabolism	57/4586	79/6099	0.95956	1.00	57
PhenoAge	hsa00360	Phenylalanine metabolism	Amino acid metabolism	Metabolism	7/4586	10/6099	0.930942	1.00	7
PhenoAge	hsa03420	Nucleotide excision repair	Replication and repair	Genetic Information Processing	27/4586	38/6099	0.944941	1.00	27
PhenoAge	hsa01210	2-Oxocarboxylic acid metabolism	Global and overview maps	Metabolism	19/4586	27/6099	0.935868	1.00	19
PhenoAge	hsa05322	Systemic lupus erythematosus	Immune disease	Human Diseases	40/4586	56/6099	0.949941	1.00	40
PhenoAge	hsa04662	B cell receptor signaling pathway	Immune system	Organismal Systems	48/4586	67/6099	0.952776	1.00	48
PhenoAge	hsa05208	Chemical carcinogenesis - reactive oxygen species	Cancer: overview	Human Diseases	106/4586	146/6099	0.965556	1.00	106
PhenoAge	hsa05120	Epithelial cell signaling in Helicobacter pylori infection	Infectious disease: bacterial	Human Diseases	45/4586	63/6099	0.949941	1.00	45
PhenoAge	hsa05016	Huntington disease	Neurodegenerative disease	Human Diseases	148/4586	203/6099	0.969595	1.00	148
PhenoAge	hsa04061	Viral protein interaction with cytokine and cytokine receptor	Signaling molecules and interaction	Environmental Information Processing	53/4586	74/6099	0.952508	1.00	53
PhenoAge	hsa00030	Pentose phosphate pathway	Carbohydrate metabolism	Metabolism	16/4586	23/6099	0.92516	1.00	16
PhenoAge	hsa00053	Ascorbate and aldarate metabolism	Carbohydrate metabolism	Metabolism	16/4586	23/6099	0.92516	1.00	16
PhenoAge	hsa05340	Primary immunodeficiency	Immune disease	Human Diseases	21/4586	30/6099	0.930942	1.00	21
PhenoAge	hsa03272	Virion - Hepatitis viruses			26/4586	37/6099	0.934536	1.00	26
PhenoAge	hsa01230	Biosynthesis of amino acids	Global and overview maps	Metabolism	39/4586	55/6099	0.943032	1.00	39
PhenoAge	hsa05022	Pathways of neurodegeneration - multiple diseases	Neurodegenerative disease	Human Diseases	252/4586	344/6099	0.974242	1.00	252
PhenoAge	hsa00010	Glycolysis / Gluconeogenesis	Carbohydrate metabolism	Metabolism	33/4586	47/6099	0.933772	1.00	33
PhenoAge	hsa00250	Alanine, aspartate and glutamate metabolism	Amino acid metabolism	Metabolism	20/4586	29/6099	0.917184	1.00	20
PhenoAge	hsa00565	Ether lipid metabolism	Lipid metabolism	Metabolism	25/4586	36/6099	0.923554	1.00	25
PhenoAge	hsa04940	Type I diabetes mellitus	Endocrine and metabolic disease	Human Diseases	25/4586	36/6099	0.923554	1.00	25
PhenoAge	hsa03450	Non-homologous end-joining	Replication and repair	Genetic Information Processing	8/4586	12/6099	0.886611	1.00	8
PhenoAge	hsa05162	Measles	Infectious disease: viral	Human Diseases	80/4586	112/6099	0.949941	1.00	80
PhenoAge	hsa04614	Renin-angiotensin system	Endocrine system	Organismal Systems	10/4586	15/6099	0.886611	1.00	10
PhenoAge	hsa04657	IL-17 signaling pathway	Immune system	Organismal Systems	52/4586	74/6099	0.934536	1.00	52
PhenoAge	hsa00051	Fructose and mannose metabolism	Carbohydrate metabolism	Metabolism	14/4586	21/6099	0.886611	1.00	14
PhenoAge	hsa04659	Th17 cell differentiation	Immune system	Organismal Systems	62/4586	88/6099	0.936987	1.00	62
PhenoAge	hsa04620	Toll-like receptor signaling pathway	Immune system	Organismal Systems	59/4586	84/6099	0.934108	1.00	59
PhenoAge	hsa00052	Galactose metabolism	Carbohydrate metabolism	Metabolism	16/4586	24/6099	0.886611	1.00	16
PhenoAge	hsa05143	African trypanosomiasis	Infectious disease: parasitic	Human Diseases	16/4586	24/6099	0.886611	1.00	16
PhenoAge	hsa05217	Basal cell carcinoma	Cancer: specific types	Human Diseases	38/4586	55/6099	0.918852	1.00	38
PhenoAge	hsa00520	Amino sugar and nucleotide sugar metabolism	Carbohydrate metabolism	Metabolism	23/4586	34/6099	0.89965	1.00	23
PhenoAge	hsa00730	Thiamine metabolism	Metabolism of cofactors and vitamins	Metabolism	7/4586	11/6099	0.846311	1.00	7
PhenoAge	hsa03430	Mismatch repair	Replication and repair	Genetic Information Processing	7/4586	11/6099	0.846311	1.00	7
PhenoAge	hsa00240	Pyrimidine metabolism	Nucleotide metabolism	Metabolism	25/4586	37/6099	0.898593	1.00	25
PhenoAge	hsa04630	JAK-STAT signaling pathway	Signal transduction	Environmental Information Processing	95/4586	134/6099	0.942852	1.00	95
PhenoAge	hsa00561	Glycerolipid metabolism	Lipid metabolism	Metabolism	32/4586	47/6099	0.905475	1.00	32
PhenoAge	hsa03015	mRNA surveillance pathway	Translation	Genetic Information Processing	60/4586	86/6099	0.927849	1.00	60
PhenoAge	hsa05133	Pertussis	Infectious disease: bacterial	Human Diseases	42/4586	61/6099	0.915681	1.00	42
PhenoAge	hsa00564	Glycerophospholipid metabolism	Lipid metabolism	Metabolism	59/4586	85/6099	0.923119	1.00	59
PhenoAge	hsa00040	Pentose and glucuronate interconversions	Carbohydrate metabolism	Metabolism	17/4586	26/6099	0.869561	1.00	17
PhenoAge	hsa00350	Tyrosine metabolism	Amino acid metabolism	Metabolism	17/4586	26/6099	0.869561	1.00	17
PhenoAge	hsa04217	Necroptosis	Cell growth and death	Cellular Processes	77/4586	110/6099	0.930942	1.00	77
PhenoAge	hsa05323	Rheumatoid arthritis	Immune disease	Human Diseases	51/4586	74/6099	0.916565	1.00	51
PhenoAge	hsa03008	Ribosome biogenesis in eukaryotes	Translation	Genetic Information Processing	31/4586	46/6099	0.896249	1.00	31
PhenoAge	hsa03020	RNA polymerase	Transcription	Genetic Information Processing	19/4586	29/6099	0.871325	1.00	19
PhenoAge	hsa03050	Proteasome	Folding, sorting and degradation	Genetic Information Processing	19/4586	29/6099	0.871325	1.00	19
PhenoAge	hsa03440	Homologous recombination	Replication and repair	Genetic Information Processing	19/4586	29/6099	0.871325	1.00	19
PhenoAge	hsa00270	Cysteine and methionine metabolism	Amino acid metabolism	Metabolism	26/4586	39/6099	0.886611	1.00	26
PhenoAge	hsa00531	Glycosaminoglycan degradation	Glycan biosynthesis and metabolism	Metabolism	8/4586	13/6099	0.818411	1.00	8
PhenoAge	hsa00785	Lipoic acid metabolism	Metabolism of cofactors and vitamins	Metabolism	10/4586	16/6099	0.831198	1.00	10
PhenoAge	hsa00532	Glycosaminoglycan biosynthesis - chondroitin sulfate / dermatan sulfate	Glycan biosynthesis and metabolism	Metabolism	12/4586	19/6099	0.839948	1.00	12
PhenoAge	hsa04977	Vitamin digestion and absorption	Digestive system	Organismal Systems	12/4586	19/6099	0.839948	1.00	12
PhenoAge	hsa05221	Acute myeloid leukemia	Cancer: specific types	Human Diseases	40/4586	59/6099	0.901639	1.00	40
PhenoAge	hsa04966	Collecting duct acid secretion	Excretory system	Organismal Systems	14/4586	22/6099	0.846311	1.00	14
PhenoAge	hsa00140	Steroid hormone biosynthesis	Lipid metabolism	Metabolism	30/4586	45/6099	0.886611	1.00	30
PhenoAge	hsa05144	Malaria	Infectious disease: parasitic	Human Diseases	25/4586	38/6099	0.874945	1.00	25
PhenoAge	hsa03013	Nucleocytoplasmic transport	Translation	Genetic Information Processing	67/4586	97/6099	0.918603	1.00	67
PhenoAge	hsa05012	Parkinson disease	Neurodegenerative disease	Human Diseases	119/4586	169/6099	0.936451	1.00	119
PhenoAge	hsa03022	Basal transcription factors	Transcription	Genetic Information Processing	20/4586	31/6099	0.858011	1.00	20
PhenoAge	hsa04064	NF-kappa B signaling pathway	Signal transduction	Environmental Information Processing	56/4586	82/6099	0.908236	1.00	56
PhenoAge	hsa04142	Lysosome	Transport and catabolism	Cellular Processes	71/4586	103/6099	0.916739	1.00	71
PhenoAge	hsa04216	Ferroptosis	Cell growth and death	Cellular Processes	22/4586	34/6099	0.860535	1.00	22
PhenoAge	hsa01232	Nucleotide metabolism	Global and overview maps	Metabolism	36/4586	54/6099	0.886611	1.00	36
PhenoAge	hsa00591	Linoleic acid metabolism	Lipid metabolism	Metabolism	11/4586	18/6099	0.812727	1.00	11
PhenoAge	hsa00900	Terpenoid backbone biosynthesis	Metabolism of terpenoids and polyketides	Metabolism	11/4586	18/6099	0.812727	1.00	11
PhenoAge	hsa00563	Glycosylphosphatidylinositol (GPI)-anchor biosynthesis	Glycan biosynthesis and metabolism	Metabolism	13/4586	21/6099	0.823282	1.00	13
PhenoAge	hsa04623	Cytosolic DNA-sensing pathway	Immune system	Organismal Systems	38/4586	57/6099	0.886611	1.00	38
PhenoAge	hsa00120	Primary bile acid biosynthesis	Lipid metabolism	Metabolism	7/4586	12/6099	0.775785	1.00	7
PhenoAge	hsa00410	beta-Alanine metabolism	Metabolism of other amino acids	Metabolism	15/4586	24/6099	0.831198	1.00	15
PhenoAge	hsa00760	Nicotinate and nicotinamide metabolism	Metabolism of cofactors and vitamins	Metabolism	17/4586	27/6099	0.837355	1.00	17
PhenoAge	hsa01250	Biosynthesis of nucleotide sugars	Global and overview maps	Metabolism	17/4586	27/6099	0.837355	1.00	17
PhenoAge	hsa04640	Hematopoietic cell lineage	Immune system	Organismal Systems	52/4586	77/6099	0.898126	1.00	52
PhenoAge	hsa04658	Th1 and Th2 cell differentiation	Immune system	Organismal Systems	52/4586	77/6099	0.898126	1.00	52
PhenoAge	hsa05134	Legionellosis	Infectious disease: bacterial	Human Diseases	28/4586	43/6099	0.865993	1.00	28
PhenoAge	hsa00830	Retinol metabolism	Metabolism of cofactors and vitamins	Metabolism	35/4586	53/6099	0.878247	1.00	35
PhenoAge	hsa00983	Drug metabolism - other enzymes	Xenobiotics biodegradation and metabolism	Metabolism	35/4586	53/6099	0.878247	1.00	35
PhenoAge	hsa05140	Leishmaniasis	Infectious disease: parasitic	Human Diseases	42/4586	63/6099	0.886611	1.00	42
PhenoAge	hsa03460	Fanconi anemia pathway	Replication and repair	Genetic Information Processing	21/4586	33/6099	0.846311	1.00	21
PhenoAge	hsa04622	RIG-I-like receptor signaling pathway	Immune system	Organismal Systems	37/4586	56/6099	0.878695	1.00	37
PhenoAge	hsa05235	PD-L1 expression and PD-1 checkpoint pathway in cancer	Cancer: overview	Human Diseases	51/4586	76/6099	0.892444	1.00	51
PhenoAge	hsa04060	Cytokine-cytokine receptor interaction	Signaling molecules and interaction	Environmental Information Processing	149/4586	212/6099	0.934706	1.00	149
PhenoAge	hsa04950	Maturity onset diabetes of the young	Endocrine and metabolic disease	Human Diseases	12/4586	20/6099	0.79795	1.00	12
PhenoAge	hsa00430	Taurine and hypotaurine metabolism	Metabolism of other amino acids	Metabolism	8/4586	14/6099	0.759953	1.00	8
PhenoAge	hsa01240	Biosynthesis of cofactors	Global and overview maps	Metabolism	80/4586	117/6099	0.909345	1.00	80
PhenoAge	hsa05164	Influenza A	Infectious disease: viral	Human Diseases	92/4586	134/6099	0.913077	1.00	92
PhenoAge	hsa05014	Amyotrophic lateral sclerosis	Neurodegenerative disease	Human Diseases	176/4586	250/6099	0.936262	1.00	176
PhenoAge	hsa00770	Pantothenate and CoA biosynthesis	Metabolism of cofactors and vitamins	Metabolism	11/4586	19/6099	0.769952	1.00	11
PhenoAge	hsa03030	DNA replication	Replication and repair	Genetic Information Processing	11/4586	19/6099	0.769952	1.00	11
PhenoAge	hsa00860	Porphyrin metabolism	Metabolism of cofactors and vitamins	Metabolism	21/4586	34/6099	0.821419	1.00	21
PhenoAge	hsa00980	Metabolism of xenobiotics by cytochrome P450	Xenobiotics biodegradation and metabolism	Metabolism	33/4586	52/6099	0.843986	1.00	33
PhenoAge	hsa00982	Drug metabolism - cytochrome P450	Xenobiotics biodegradation and metabolism	Metabolism	33/4586	52/6099	0.843986	1.00	33
PhenoAge	hsa05168	Herpes simplex virus 1 infection	Infectious disease: viral	Human Diseases	297/4586	418/6099	0.944941	1.00	297
PhenoAge	hsa00480	Glutathione metabolism	Metabolism of other amino acids	Metabolism	26/4586	42/6099	0.823282	1.00	26
PhenoAge	hsa00590	Arachidonic acid metabolism	Lipid metabolism	Metabolism	23/4586	38/6099	0.80495	1.00	23
PhenoAge	hsa00910	Nitrogen metabolism	Energy metabolism	Metabolism	6/4586	12/6099	0.664959	1.00	6
PhenoAge	hsa05204	Chemical carcinogenesis - DNA adducts	Cancer: overview	Human Diseases	29/4586	47/6099	0.820587	1.00	29
PhenoAge	hsa05152	Tuberculosis	Infectious disease: bacterial	Human Diseases	97/4586	144/6099	0.895847	1.00	97
PhenoAge	hsa00340	Histidine metabolism	Amino acid metabolism	Metabolism	9/4586	17/6099	0.704074	1.00	9
PhenoAge	hsa03060	Protein export	Folding, sorting and degradation	Genetic Information Processing	12/4586	22/6099	0.725409	1.00	12
PhenoAge	hsa04146	Peroxisome	Transport and catabolism	Cellular Processes	42/4586	67/6099	0.833679	1.00	42
PhenoAge	hsa04980	Cobalamin transport and metabolism			8/4586	16/6099	0.664959	1.00	8
PhenoAge	hsa03410	Base excision repair	Replication and repair	Genetic Information Processing	13/4586	24/6099	0.720372	1.00	13
PhenoAge	hsa00330	Arginine and proline metabolism	Amino acid metabolism	Metabolism	21/4586	37/6099	0.754818	1.00	21
PhenoAge	hsa00190	Oxidative phosphorylation	Energy metabolism	Metabolism	41/4586	67/6099	0.81383	1.00	41
PhenoAge	hsa03010	Ribosome	Translation	Genetic Information Processing	31/4586	53/6099	0.777876	1.00	31
PhenoAge	hsa05171	Coronavirus disease - COVID-19	Infectious disease: viral	Human Diseases	89/4586	138/6099	0.8577	1.00	89
PhenoAge	hsa04610	Complement and coagulation cascades	Immune system	Organismal Systems	36/4586	62/6099	0.77221	1.00	36
PhenoAge	hsa05150	Staphylococcus aureus infection	Infectious disease: bacterial	Human Diseases	33/4586	64/6099	0.685739	1.00	33
Frailty Index	hsa04010	MAPK signaling pathway	Signal transduction	Environmental Information Processing	141/2326	260/6099	1.42198	1.86x10-5	141
Frailty Index	hsa05206	MicroRNAs in cancer	Cancer: overview	Human Diseases	91/2326	155/6099	1.53943	2.04x10-5	91
Frailty Index	hsa04921	Oxytocin signaling pathway	Endocrine system	Organismal Systems	75/2326	129/6099	1.52448	2.46x10-4	75
Frailty Index	hsa04068	FoxO signaling pathway	Signal transduction	Environmental Information Processing	70/2326	119/6099	1.54241	2.46x10-4	70
Frailty Index	hsa04024	cAMP signaling pathway	Signal transduction	Environmental Information Processing	103/2326	190/6099	1.42145	2.46x10-4	103
Frailty Index	hsa05205	Proteoglycans in cancer	Cancer: overview	Human Diseases	99/2326	182/6099	1.42631	2.60x10-4	99
Frailty Index	hsa04014	Ras signaling pathway	Signal transduction	Environmental Information Processing	104/2326	196/6099	1.39132	5.38x10-4	104
Frailty Index	hsa04144	Endocytosis	Transport and catabolism	Cellular Processes	114/2326	219/6099	1.36493	5.38x10-4	114
Frailty Index	hsa04360	Axon guidance	Development and regeneration	Organismal Systems	89/2326	164/6099	1.42297	5.38x10-4	89
Frailty Index	hsa04724	Glutamatergic synapse	Nervous system	Organismal Systems	60/2326	102/6099	1.54241	5.38x10-4	60
Frailty Index	hsa04211	Longevity regulating pathway	Aging	Organismal Systems	48/2326	78/6099	1.6136	6.63x10-4	48
Frailty Index	hsa04713	Circadian entrainment	Environmental adaptation	Organismal Systems	50/2326	83/6099	1.57958	8.97x10-4	50
Frailty Index	hsa04935	Growth hormone synthesis, secretion and action	Endocrine system	Organismal Systems	61/2326	106/6099	1.50894	8.97x10-4	61
Frailty Index	hsa04725	Cholinergic synapse	Nervous system	Organismal Systems	57/2326	98/6099	1.5251	9.84x10-4	57
Frailty Index	hsa04012	ErbB signaling pathway	Signal transduction	Environmental Information Processing	49/2326	82/6099	1.56686	1.18x10-3	49
Frailty Index	hsa05032	Morphine addiction	Substance dependence	Human Diseases	47/2326	78/6099	1.57998	1.18x10-3	47
Frailty Index	hsa04971	Gastric acid secretion	Digestive system	Organismal Systems	41/2326	66/6099	1.62888	1.18x10-3	41
Frailty Index	hsa04720	Long-term potentiation	Nervous system	Organismal Systems	38/2326	60/6099	1.66066	1.18x10-3	38
Frailty Index	hsa04728	Dopaminergic synapse	Nervous system	Organismal Systems	65/2326	117/6099	1.45672	1.53x10-3	65
Frailty Index	hsa04972	Pancreatic secretion	Digestive system	Organismal Systems	41/2326	67/6099	1.60457	1.73x10-3	41
Frailty Index	hsa04912	GnRH signaling pathway	Endocrine system	Organismal Systems	45/2326	76/6099	1.55256	2.35x10-3	45
Frailty Index	hsa05135	Yersinia infection	Infectious disease: bacterial	Human Diseases	66/2326	121/6099	1.43024	2.37x10-3	66
Frailty Index	hsa05225	Hepatocellular carcinoma	Cancer: specific types	Human Diseases	76/2326	143/6099	1.39356	2.37x10-3	76
Frailty Index	hsa04929	GnRH secretion	Endocrine system	Organismal Systems	34/2326	54/6099	1.65095	2.55x10-3	34
Frailty Index	hsa01522	Endocrine resistance	Drug resistance: antineoplastic	Human Diseases	49/2326	85/6099	1.51156	2.56x10-3	49
Frailty Index	hsa04919	Thyroid hormone signaling pathway	Endocrine system	Organismal Systems	59/2326	107/6099	1.44583	2.99x10-3	59
Frailty Index	hsa04015	Rap1 signaling pathway	Signal transduction	Environmental Information Processing	91/2326	178/6099	1.34051	2.99x10-3	91
Frailty Index	hsa04261	Adrenergic signaling in cardiomyocytes	Circulatory system	Organismal Systems	69/2326	129/6099	1.40252	3.00x10-3	69
Frailty Index	hsa04727	GABAergic synapse	Nervous system	Organismal Systems	43/2326	74/6099	1.52365	4.18x10-3	43
Frailty Index	hsa04722	Neurotrophin signaling pathway	Nervous system	Organismal Systems	57/2326	104/6099	1.43711	4.18x10-3	57
Frailty Index	hsa04915	Estrogen signaling pathway	Endocrine system	Organismal Systems	60/2326	111/6099	1.41735	4.67x10-3	60
Frailty Index	hsa05031	Amphetamine addiction	Substance dependence	Human Diseases	37/2326	62/6099	1.5648	4.67x10-3	37
Frailty Index	hsa05161	Hepatitis B	Infectious disease: viral	Human Diseases	73/2326	140/6099	1.36724	4.67x10-3	73
Frailty Index	hsa04925	Aldosterone synthesis and secretion	Endocrine system	Organismal Systems	46/2326	81/6099	1.48909	4.67x10-3	46
Frailty Index	hsa04723	Retrograde endocannabinoid signaling	Nervous system	Organismal Systems	58/2326	107/6099	1.42132	4.68x10-3	58
Frailty Index	hsa04213	Longevity regulating pathway - multiple species	Aging	Organismal Systems	31/2326	50/6099	1.6257	4.83x10-3	31
Frailty Index	hsa05202	Transcriptional misregulation in cancer	Cancer: overview	Human Diseases	79/2326	155/6099	1.33642	6.21x10-3	79
Frailty Index	hsa04914	Progesterone-mediated oocyte maturation	Endocrine system	Organismal Systems	45/2326	80/6099	1.47493	6.36x10-3	45
Frailty Index	hsa04933	AGE-RAGE signaling pathway in diabetic complications	Endocrine and metabolic disease	Human Diseases	50/2326	91/6099	1.44071	6.70x10-3	50
Frailty Index	hsa05131	Shigellosis	Infectious disease: bacterial	Human Diseases	93/2326	188/6099	1.2971	7.31x10-3	93
Frailty Index	hsa05414	Dilated cardiomyopathy	Cardiovascular disease	Human Diseases	47/2326	85/6099	1.44987	7.55x10-3	47
Frailty Index	hsa04917	Prolactin signaling pathway	Endocrine system	Organismal Systems	37/2326	64/6099	1.5159	7.94x10-3	37
Frailty Index	hsa04926	Relaxin signaling pathway	Endocrine system	Organismal Systems	60/2326	114/6099	1.38005	7.94x10-3	60
Frailty Index	hsa05163	Human cytomegalovirus infection	Infectious disease: viral	Human Diseases	93/2326	189/6099	1.29024	7.94x10-3	93
Frailty Index	hsa04218	Cellular senescence	Cell growth and death	Cellular Processes	72/2326	141/6099	1.33894	7.94x10-3	72
Frailty Index	hsa04530	Tight junction	Cellular community - eukaryotes	Cellular Processes	72/2326	141/6099	1.33894	7.94x10-3	72
Frailty Index	hsa04152	AMPK signaling pathway	Signal transduction	Environmental Information Processing	56/2326	106/6099	1.38526	9.77x10-3	56
Frailty Index	hsa04140	Autophagy - animal	Transport and catabolism	Cellular Processes	72/2326	142/6099	1.32951	9.77x10-3	72
Frailty Index	hsa04928	Parathyroid hormone synthesis, secretion and action	Endocrine system	Organismal Systems	55/2326	104/6099	1.38669	0.01	55
Frailty Index	hsa04668	TNF signaling pathway	Signal transduction	Environmental Information Processing	57/2326	109/6099	1.37119	0.01	57
Frailty Index	hsa04380	Osteoclast differentiation	Development and regeneration	Organismal Systems	60/2326	116/6099	1.35626	0.01	60
Frailty Index	hsa04911	Insulin secretion	Endocrine system	Organismal Systems	39/2326	70/6099	1.46088	0.01	39
Frailty Index	hsa04150	mTOR signaling pathway	Signal transduction	Environmental Information Processing	69/2326	137/6099	1.32062	0.01	69
Frailty Index	hsa04260	Cardiac muscle contraction	Circulatory system	Organismal Systems	29/2326	49/6099	1.55185	0.01	29
Frailty Index	hsa04370	VEGF signaling pathway	Signal transduction	Environmental Information Processing	29/2326	49/6099	1.55185	0.01	29
Frailty Index	hsa05017	Spinocerebellar ataxia	Neurodegenerative disease	Human Diseases	61/2326	119/6099	1.3441	0.01	61
Frailty Index	hsa05210	Colorectal cancer	Cancer: specific types	Human Diseases	42/2326	77/6099	1.43024	0.01	42
Frailty Index	hsa05100	Bacterial invasion of epithelial cells	Infectious disease: bacterial	Human Diseases	40/2326	73/6099	1.43677	0.02	40
Frailty Index	hsa04371	Apelin signaling pathway	Signal transduction	Environmental Information Processing	57/2326	111/6099	1.34648	0.02	57
Frailty Index	hsa05207	Chemical carcinogenesis - receptor activation	Cancer: overview	Human Diseases	84/2326	173/6099	1.27316	0.02	84
Frailty Index	hsa05214	Glioma	Cancer: specific types	Human Diseases	38/2326	69/6099	1.44405	0.02	38
Frailty Index	hsa04670	Leukocyte transendothelial migration	Immune system	Organismal Systems	48/2326	91/6099	1.38308	0.02	48
Frailty Index	hsa04961	Endocrine and other factor-regulated calcium reabsorption	Excretory system	Organismal Systems	27/2326	46/6099	1.53906	0.02	27
Frailty Index	hsa04310	Wnt signaling pathway	Signal transduction	Environmental Information Processing	76/2326	156/6099	1.27743	0.02	76
Frailty Index	hsa04750	Inflammatory mediator regulation of TRP channels	Sensory system	Organismal Systems	43/2326	81/6099	1.39198	0.02	43
Frailty Index	hsa05212	Pancreatic cancer	Cancer: specific types	Human Diseases	38/2326	70/6099	1.42342	0.02	38
Frailty Index	hsa04960	Aldosterone-regulated sodium reabsorption	Excretory system	Organismal Systems	20/2326	32/6099	1.63881	0.02	20
Frailty Index	hsa04730	Long-term depression	Nervous system	Organismal Systems	30/2326	53/6099	1.48421	0.02	30
Frailty Index	hsa04020	Calcium signaling pathway	Signal transduction	Environmental Information Processing	96/2326	204/6099	1.23393	0.03	96
Frailty Index	hsa04666	Fc gamma R-mediated phagocytosis	Immune system	Organismal Systems	44/2326	84/6099	1.37348	0.03	44
Frailty Index	hsa01521	EGFR tyrosine kinase inhibitor resistance	Drug resistance: antineoplastic	Human Diseases	38/2326	71/6099	1.40338	0.03	38
Frailty Index	hsa04520	Adherens junction	Cellular community - eukaryotes	Cellular Processes	42/2326	80/6099	1.3766	0.03	42
Frailty Index	hsa05410	Hypertrophic cardiomyopathy	Cardiovascular disease	Human Diseases	42/2326	80/6099	1.3766	0.03	42
Frailty Index	hsa04916	Melanogenesis	Endocrine system	Organismal Systems	45/2326	87/6099	1.35626	0.03	45
Frailty Index	hsa04934	Cushing syndrome	Endocrine and metabolic disease	Human Diseases	66/2326	135/6099	1.28191	0.03	66
Frailty Index	hsa05211	Renal cell carcinoma	Cancer: specific types	Human Diseases	35/2326	65/6099	1.4119	0.03	35
Frailty Index	hsa04910	Insulin signaling pathway	Endocrine system	Organismal Systems	58/2326	117/6099	1.29984	0.03	58
Frailty Index	hsa04392	Hippo signaling pathway - multiple species	Signal transduction	Environmental Information Processing	17/2326	27/6099	1.65095	0.03	17
Frailty Index	hsa05417	Lipid and atherosclerosis	Cardiovascular disease	Human Diseases	81/2326	171/6099	1.24205	0.03	81
Frailty Index	hsa04540	Gap junction	Cellular community - eukaryotes	Cellular Processes	40/2326	77/6099	1.36213	0.04	40
Frailty Index	hsa05203	Viral carcinogenesis	Cancer: overview	Human Diseases	68/2326	142/6099	1.25565	0.04	68
Frailty Index	hsa05170	Human immunodeficiency virus 1 infection	Infectious disease: viral	Human Diseases	82/2326	175/6099	1.22864	0.04	82
Frailty Index	hsa05220	Chronic myeloid leukemia	Cancer: specific types	Human Diseases	37/2326	71/6099	1.36645	0.05	37
Frailty Index	hsa05033	Nicotine addiction	Substance dependence	Human Diseases	20/2326	34/6099	1.54241	0.05	20
Frailty Index	hsa04810	Regulation of actin cytoskeleton	Cell motility	Cellular Processes	91/2326	197/6099	1.21122	0.05	91
Frailty Index	hsa04148	Efferocytosis	Transport and catabolism	Cellular Processes	63/2326	132/6099	1.25146	0.06	63
Frailty Index	hsa05132	Salmonella infection	Infectious disease: bacterial	Human Diseases	92/2326	201/6099	1.20016	0.06	92
Frailty Index	hsa04390	Hippo signaling pathway	Signal transduction	Environmental Information Processing	68/2326	144/6099	1.23821	0.06	68
Frailty Index	hsa04114	Oocyte meiosis	Cell growth and death	Cellular Processes	50/2326	102/6099	1.28534	0.06	50
Frailty Index	hsa04550	Signaling pathways regulating pluripotency of stem cells	Cellular community - eukaryotes	Cellular Processes	63/2326	133/6099	1.24205	0.07	63
Frailty Index	hsa04071	Sphingolipid signaling pathway	Signal transduction	Environmental Information Processing	53/2326	110/6099	1.26337	0.07	53
Frailty Index	hsa04930	Type II diabetes mellitus	Endocrine and metabolic disease	Human Diseases	23/2326	42/6099	1.43591	0.08	23
Frailty Index	hsa05166	Human T-cell leukemia virus 1 infection	Infectious disease: viral	Human Diseases	84/2326	184/6099	1.19704	0.08	84
Frailty Index	hsa04970	Salivary secretion	Digestive system	Organismal Systems	35/2326	69/6099	1.33005	0.08	35
Frailty Index	hsa05200	Pathways in cancer	Cancer: overview	Human Diseases	191/2326	447/6099	1.1204	0.08	191
Frailty Index	hsa05412	Arrhythmogenic right ventricular cardiomyopathy	Cardiovascular disease	Human Diseases	38/2326	77/6099	1.29402	0.10	38
Frailty Index	hsa04022	cGMP-PKG signaling pathway	Signal transduction	Environmental Information Processing	65/2326	141/6099	1.20877	0.11	65
Frailty Index	hsa04066	HIF-1 signaling pathway	Signal transduction	Environmental Information Processing	43/2326	89/6099	1.26686	0.11	43
Frailty Index	hsa05142	Chagas disease	Infectious disease: parasitic	Human Diseases	43/2326	89/6099	1.26686	0.11	43
Frailty Index	hsa04660	T cell receptor signaling pathway	Immune system	Organismal Systems	51/2326	108/6099	1.23821	0.11	51
Frailty Index	hsa05224	Breast cancer	Cancer: specific types	Human Diseases	59/2326	127/6099	1.21814	0.11	59
Frailty Index	hsa03083	Polycomb repressive complex	Chromosome	Genetic Information Processing	39/2326	80/6099	1.27827	0.11	39
Frailty Index	hsa04664	Fc epsilon RI signaling pathway	Immune system	Organismal Systems	28/2326	55/6099	1.33489	0.12	28
Frailty Index	hsa04927	Cortisol synthesis and secretion	Endocrine system	Organismal Systems	28/2326	55/6099	1.33489	0.12	28
Frailty Index	hsa04120	Ubiquitin mediated proteolysis	Folding, sorting and degradation	Genetic Information Processing	57/2326	123/6099	1.21512	0.12	57
Frailty Index	hsa04662	B cell receptor signaling pathway	Immune system	Organismal Systems	33/2326	67/6099	1.29148	0.13	33
Frailty Index	hsa04625	C-type lectin receptor signaling pathway	Immune system	Organismal Systems	44/2326	93/6099	1.24056	0.14	44
Frailty Index	hsa04726	Serotonergic synapse	Nervous system	Organismal Systems	44/2326	93/6099	1.24056	0.14	44
Frailty Index	hsa05162	Measles	Infectious disease: viral	Human Diseases	52/2326	112/6099	1.2174	0.14	52
Frailty Index	hsa05215	Prostate cancer	Cancer: specific types	Human Diseases	41/2326	86/6099	1.25007	0.14	41
Frailty Index	hsa04062	Chemokine signaling pathway	Immune system	Organismal Systems	69/2326	153/6099	1.18251	0.14	69
Frailty Index	hsa04620	Toll-like receptor signaling pathway	Immune system	Organismal Systems	40/2326	84/6099	1.24862	0.14	40
Frailty Index	hsa04924	Renin secretion	Endocrine system	Organismal Systems	31/2326	63/6099	1.29024	0.14	31
Frailty Index	hsa04918	Thyroid hormone synthesis	Endocrine system	Organismal Systems	30/2326	61/6099	1.28956	0.15	30
Frailty Index	hsa05218	Melanoma	Cancer: specific types	Human Diseases	30/2326	61/6099	1.28956	0.15	30
Frailty Index	hsa05213	Endometrial cancer	Cancer: specific types	Human Diseases	26/2326	52/6099	1.31105	0.16	26
Frailty Index	hsa05226	Gastric cancer	Cancer: specific types	Human Diseases	57/2326	126/6099	1.18619	0.17	57
Frailty Index	hsa04070	Phosphatidylinositol signaling system	Signal transduction	Environmental Information Processing	41/2326	88/6099	1.22166	0.18	41
Frailty Index	hsa04510	Focal adhesion	Cellular community - eukaryotes	Cellular Processes	81/2326	185/6099	1.14805	0.18	81
Frailty Index	hsa04962	Vasopressin-regulated water reabsorption	Excretory system	Organismal Systems	20/2326	39/6099	1.34467	0.18	20
Frailty Index	hsa03082	ATP-dependent chromatin remodeling	Chromosome	Genetic Information Processing	38/2326	81/6099	1.23012	0.18	38
Frailty Index	hsa03273	Virion - Lassa virus and SFTS virus			10/2326	17/6099	1.54241	0.19	10
Frailty Index	hsa03250	Viral life cycle - HIV-1	Information processing in viruses	Genetic Information Processing	26/2326	53/6099	1.28631	0.19	26
Frailty Index	hsa04330	Notch signaling pathway	Signal transduction	Environmental Information Processing	26/2326	53/6099	1.28631	0.19	26
Frailty Index	hsa04973	Carbohydrate digestion and absorption	Digestive system	Organismal Systems	19/2326	37/6099	1.34648	0.19	19
Frailty Index	hsa04814	Motor proteins	Cell motility	Cellular Processes	61/2326	137/6099	1.1675	0.19	61
Frailty Index	hsa05030	Cocaine addiction	Substance dependence	Human Diseases	22/2326	44/6099	1.31105	0.19	22
Frailty Index	hsa04611	Platelet activation	Immune system	Organismal Systems	48/2326	106/6099	1.18737	0.21	48
Frailty Index	hsa04742	Taste transduction	Sensory system	Organismal Systems	24/2326	49/6099	1.28429	0.21	24
Frailty Index	hsa04151	PI3K-Akt signaling pathway	Signal transduction	Environmental Information Processing	125/2326	297/6099	1.10358	0.22	125
Frailty Index	hsa05221	Acute myeloid leukemia	Cancer: specific types	Human Diseases	28/2326	59/6099	1.24439	0.23	28
Frailty Index	hsa05235	PD-L1 expression and PD-1 checkpoint pathway in cancer	Cancer: overview	Human Diseases	35/2326	76/6099	1.20755	0.25	35
Frailty Index	hsa05160	Hepatitis C	Infectious disease: viral	Human Diseases	58/2326	132/6099	1.15213	0.25	58
Frailty Index	hsa05231	Choline metabolism in cancer	Cancer: overview	Human Diseases	39/2326	86/6099	1.18909	0.26	39
Frailty Index	hsa00520	Amino sugar and nucleotide sugar metabolism	Carbohydrate metabolism	Metabolism	17/2326	34/6099	1.31105	0.27	17
Frailty Index	hsa05034	Alcoholism	Substance dependence	Human Diseases	47/2326	106/6099	1.16263	0.28	47
Frailty Index	hsa04340	Hedgehog signaling pathway	Signal transduction	Environmental Information Processing	25/2326	53/6099	1.23684	0.28	25
Frailty Index	hsa04710	Circadian rhythm	Environmental adaptation	Organismal Systems	16/2326	32/6099	1.31105	0.28	16
Frailty Index	hsa04270	Vascular smooth muscle contraction	Circulatory system	Organismal Systems	46/2326	104/6099	1.15977	0.29	46
Frailty Index	hsa05022	Pathways of neurodegeneration - multiple diseases	Neurodegenerative disease	Human Diseases	142/2326	344/6099	1.08238	0.29	142
Frailty Index	hsa05223	Non-small cell lung cancer	Cancer: specific types	Human Diseases	31/2326	68/6099	1.19537	0.30	31
Frailty Index	hsa04622	RIG-I-like receptor signaling pathway	Immune system	Organismal Systems	26/2326	56/6099	1.2174	0.30	26
Frailty Index	hsa00604	Glycosphingolipid biosynthesis - ganglio series	Glycan biosynthesis and metabolism	Metabolism	7/2326	12/6099	1.52956	0.30	7
Frailty Index	hsa05133	Pertussis	Infectious disease: bacterial	Human Diseases	28/2326	61/6099	1.20359	0.31	28
Frailty Index	hsa05230	Central carbon metabolism in cancer	Cancer: overview	Human Diseases	28/2326	61/6099	1.20359	0.31	28
Frailty Index	hsa05146	Amoebiasis	Infectious disease: parasitic	Human Diseases	35/2326	78/6099	1.17658	0.31	35
Frailty Index	hsa05169	Epstein-Barr virus infection	Infectious disease: viral	Human Diseases	69/2326	162/6099	1.11682	0.31	69
Frailty Index	hsa04130	SNARE interactions in vesicular transport	Folding, sorting and degradation	Genetic Information Processing	14/2326	28/6099	1.31105	0.31	14
Frailty Index	hsa04922	Glucagon signaling pathway	Endocrine system	Organismal Systems	39/2326	88/6099	1.16207	0.31	39
Frailty Index	hsa04141	Protein processing in endoplasmic reticulum	Folding, sorting and degradation	Genetic Information Processing	58/2326	135/6099	1.12653	0.32	58
Frailty Index	hsa05167	Kaposi sarcoma-associated herpesvirus infection	Infectious disease: viral	Human Diseases	66/2326	155/6099	1.11651	0.32	66
Frailty Index	hsa02010	ABC transporters	Membrane transport	Environmental Information Processing	16/2326	33/6099	1.27132	0.33	16
Frailty Index	hsa04072	Phospholipase D signaling pathway	Signal transduction	Environmental Information Processing	55/2326	128/6099	1.12668	0.33	55
Frailty Index	hsa05415	Diabetic cardiomyopathy	Cardiovascular disease	Human Diseases	57/2326	133/6099	1.12376	0.33	57
Frailty Index	hsa05130	Pathogenic Escherichia coli infection	Infectious disease: bacterial	Human Diseases	69/2326	163/6099	1.10997	0.33	69
Frailty Index	hsa03018	RNA degradation	Folding, sorting and degradation	Genetic Information Processing	28/2326	62/6099	1.18417	0.34	28
Frailty Index	hsa04630	JAK-STAT signaling pathway	Signal transduction	Environmental Information Processing	57/2326	134/6099	1.11537	0.36	57
Frailty Index	hsa05010	Alzheimer disease	Neurodegenerative disease	Human Diseases	111/2326	270/6099	1.07797	0.36	111
Frailty Index	hsa04931	Insulin resistance	Endocrine and metabolic disease	Human Diseases	43/2326	100/6099	1.1275	0.39	43
Frailty Index	hsa01250	Biosynthesis of nucleotide sugars	Global and overview maps	Metabolism	13/2326	27/6099	1.26249	0.40	13
Frailty Index	hsa04650	Natural killer cell mediated cytotoxicity	Immune system	Organismal Systems	38/2326	88/6099	1.13227	0.40	38
Frailty Index	hsa05165	Human papillomavirus infection	Infectious disease: viral	Human Diseases	114/2326	280/6099	1.06757	0.42	114
Frailty Index	hsa05208	Chemical carcinogenesis - reactive oxygen species	Cancer: overview	Human Diseases	61/2326	146/6099	1.09553	0.42	61
Frailty Index	hsa04613	Neutrophil extracellular trap formation	Immune system	Organismal Systems	43/2326	101/6099	1.11634	0.42	43
Frailty Index	hsa04210	Apoptosis	Cell growth and death	Cellular Processes	47/2326	111/6099	1.11026	0.42	47
Frailty Index	hsa05219	Bladder cancer	Cancer: specific types	Human Diseases	16/2326	35/6099	1.19867	0.46	16
Frailty Index	hsa00562	Inositol phosphate metabolism	Carbohydrate metabolism	Metabolism	28/2326	65/6099	1.12952	0.49	28
Frailty Index	hsa00051	Fructose and mannose metabolism	Carbohydrate metabolism	Metabolism	10/2326	21/6099	1.24862	0.50	10
Frailty Index	hsa05120	Epithelial cell signaling in Helicobacter pylori infection	Infectious disease: bacterial	Human Diseases	27/2326	63/6099	1.12376	0.52	27
Frailty Index	hsa05418	Fluid shear stress and atherosclerosis	Cardiovascular disease	Human Diseases	48/2326	116/6099	1.08501	0.53	48
Frailty Index	hsa04110	Cell cycle	Cell growth and death	Cellular Processes	51/2326	124/6099	1.07844	0.54	51
Frailty Index	hsa04981	Folate transport and metabolism			9/2326	19/6099	1.24205	0.54	9
Frailty Index	hsa04115	p53 signaling pathway	Cell growth and death	Cellular Processes	28/2326	66/6099	1.11241	0.54	28
Frailty Index	hsa01524	Platinum drug resistance	Drug resistance: antineoplastic	Human Diseases	26/2326	61/6099	1.11762	0.54	26
Frailty Index	hsa01040	Biosynthesis of unsaturated fatty acids	Lipid metabolism	Metabolism	11/2326	24/6099	1.20179	0.55	11
Frailty Index	hsa04721	Synaptic vesicle cycle	Nervous system	Organismal Systems	29/2326	69/6099	1.10204	0.56	29
Frailty Index	hsa04714	Thermogenesis	Environmental adaptation	Organismal Systems	59/2326	146/6099	1.05961	0.60	59
Frailty Index	hsa04215	Apoptosis - multiple species	Cell growth and death	Cellular Processes	12/2326	27/6099	1.16538	0.60	12
Frailty Index	hsa04979	Cholesterol metabolism	Digestive system	Organismal Systems	14/2326	32/6099	1.14717	0.60	14
Frailty Index	hsa04920	Adipocytokine signaling pathway	Endocrine system	Organismal Systems	25/2326	60/6099	1.09254	0.62	25
Frailty Index	hsa04659	Th17 cell differentiation	Immune system	Organismal Systems	36/2326	88/6099	1.07268	0.62	36
Frailty Index	hsa04923	Regulation of lipolysis in adipocytes	Endocrine system	Organismal Systems	21/2326	50/6099	1.10128	0.63	21
Frailty Index	hsa04913	Ovarian steroidogenesis	Endocrine system	Organismal Systems	13/2326	30/6099	1.13624	0.63	13
Frailty Index	hsa04350	TGF-beta signaling pathway	Signal transduction	Environmental Information Processing	39/2326	96/6099	1.06523	0.63	39
Frailty Index	hsa04936	Alcoholic liver disease	Endocrine and metabolic disease	Human Diseases	47/2326	117/6099	1.05332	0.66	47
Frailty Index	hsa05110	Vibrio cholerae infection	Infectious disease: bacterial	Human Diseases	18/2326	43/6099	1.09762	0.66	18
Frailty Index	hsa00230	Purine metabolism	Nucleotide metabolism	Metabolism	36/2326	89/6099	1.06062	0.66	36
Frailty Index	hsa00515	Mannose type O-glycan biosynthesis	Glycan biosynthesis and metabolism	Metabolism	8/2326	18/6099	1.16538	0.67	8
Frailty Index	hsa04657	IL-17 signaling pathway	Immune system	Organismal Systems	30/2326	74/6099	1.06301	0.68	30
Frailty Index	hsa00500	Starch and sucrose metabolism	Carbohydrate metabolism	Metabolism	11/2326	26/6099	1.10935	0.72	11
Frailty Index	hsa00534	Glycosaminoglycan biosynthesis - heparan sulfate / heparin	Glycan biosynthesis and metabolism	Metabolism	9/2326	21/6099	1.12376	0.72	9
Frailty Index	hsa04137	Mitophagy - animal	Transport and catabolism	Cellular Processes	35/2326	88/6099	1.04288	0.73	35
Frailty Index	hsa04932	Non-alcoholic fatty liver disease	Endocrine and metabolic disease	Human Diseases	43/2326	109/6099	1.03441	0.75	43
Frailty Index	hsa00052	Galactose metabolism	Carbohydrate metabolism	Metabolism	10/2326	24/6099	1.09254	0.76	10
Frailty Index	hsa05171	Coronavirus disease - COVID-19	Infectious disease: viral	Human Diseases	54/2326	138/6099	1.02604	0.76	54
Frailty Index	hsa00514	Other types of O-glycan biosynthesis	Glycan biosynthesis and metabolism	Metabolism	15/2326	37/6099	1.06301	0.77	15
Frailty Index	hsa04977	Vitamin digestion and absorption	Digestive system	Organismal Systems	8/2326	19/6099	1.10404	0.77	8
Frailty Index	hsa05222	Small cell lung cancer	Cancer: specific types	Human Diseases	33/2326	84/6099	1.03011	0.78	33
Frailty Index	hsa00533	Glycosaminoglycan biosynthesis - keratan sulfate	Glycan biosynthesis and metabolism	Metabolism	6/2326	14/6099	1.12376	0.78	6
Frailty Index	hsa00062	Fatty acid elongation	Lipid metabolism	Metabolism	9/2326	22/6099	1.07268	0.81	9
Frailty Index	hsa00592	alpha-Linolenic acid metabolism	Lipid metabolism	Metabolism	7/2326	17/6099	1.07969	0.82	7
Frailty Index	hsa05014	Amyotrophic lateral sclerosis	Neurodegenerative disease	Human Diseases	96/2326	250/6099	1.00689	0.82	96
Frailty Index	hsa05016	Huntington disease	Neurodegenerative disease	Human Diseases	78/2326	203/6099	1.00751	0.83	78
Frailty Index	hsa04978	Mineral absorption	Digestive system	Organismal Systems	18/2326	46/6099	1.02604	0.83	18
Frailty Index	hsa00450	Selenocompound metabolism	Metabolism of other amino acids	Metabolism	5/2326	12/6099	1.09254	0.84	5
Frailty Index	hsa05164	Influenza A	Infectious disease: viral	Human Diseases	51/2326	134/6099	0.997963	0.89	51
Frailty Index	hsa05216	Thyroid cancer	Cancer: specific types	Human Diseases	12/2326	31/6099	1.01501	0.89	12
Frailty Index	hsa05145	Toxoplasmosis	Infectious disease: parasitic	Human Diseases	35/2326	92/6099	0.997537	0.89	35
Frailty Index	hsa01523	Antifolate resistance	Drug resistance: antineoplastic	Human Diseases	7/2326	18/6099	1.0197	0.92	7
Frailty Index	hsa00640	Propanoate metabolism	Carbohydrate metabolism	Metabolism	9/2326	24/6099	0.983287	0.97	9
Frailty Index	hsa05143	African trypanosomiasis	Infectious disease: parasitic	Human Diseases	9/2326	24/6099	0.983287	0.97	9
Frailty Index	hsa04964	Proximal tubule bicarbonate reclamation	Excretory system	Organismal Systems	6/2326	16/6099	0.983287	0.98	6
Frailty Index	hsa04980	Cobalamin transport and metabolism			6/2326	16/6099	0.983287	0.98	6
Frailty Index	hsa00600	Sphingolipid metabolism	Lipid metabolism	Metabolism	14/2326	38/6099	0.966036	0.99	14
Frailty Index	hsa04623	Cytosolic DNA-sensing pathway	Immune system	Organismal Systems	21/2326	57/6099	0.966036	0.99	21
Frailty Index	hsa04975	Fat digestion and absorption	Digestive system	Organismal Systems	8/2326	22/6099	0.95349	1.00	8
Frailty Index	hsa04064	NF-kappa B signaling pathway	Signal transduction	Environmental Information Processing	30/2326	82/6099	0.959304	1.00	30
Frailty Index	hsa01230	Biosynthesis of amino acids	Global and overview maps	Metabolism	20/2326	55/6099	0.95349	1.00	20
Frailty Index	hsa05217	Basal cell carcinoma	Cancer: specific types	Human Diseases	20/2326	55/6099	0.95349	1.00	20
Frailty Index	hsa04974	Protein digestion and absorption	Digestive system	Organismal Systems	27/2326	74/6099	0.956711	1.00	27
Frailty Index	hsa00730	Thiamine metabolism	Metabolism of cofactors and vitamins	Metabolism	4/2326	11/6099	0.95349	1.00	4
Frailty Index	hsa04658	Th1 and Th2 cell differentiation	Immune system	Organismal Systems	28/2326	77/6099	0.95349	1.00	28
Frailty Index	hsa00270	Cysteine and methionine metabolism	Amino acid metabolism	Metabolism	14/2326	39/6099	0.941266	1.00	14
Frailty Index	hsa04514	Cell adhesion molecules	Signaling molecules and interaction	Environmental Information Processing	49/2326	134/6099	0.958827	1.00	49
Frailty Index	hsa04740	Olfactory transduction	Sensory system	Organismal Systems	17/2326	48/6099	0.92866	1.00	17
Frailty Index	hsa00030	Pentose phosphate pathway	Carbohydrate metabolism	Metabolism	8/2326	23/6099	0.912034	1.00	8
Frailty Index	hsa03272	Virion - Hepatitis viruses			13/2326	37/6099	0.921278	1.00	13
Frailty Index	hsa00250	Alanine, aspartate and glutamate metabolism	Amino acid metabolism	Metabolism	10/2326	29/6099	0.904172	1.00	10
Frailty Index	hsa05134	Legionellosis	Infectious disease: bacterial	Human Diseases	15/2326	43/6099	0.914685	1.00	15
Frailty Index	hsa04744	Phototransduction	Sensory system	Organismal Systems	5/2326	15/6099	0.874033	1.00	5
Frailty Index	hsa04672	Intestinal immune network for IgA production	Immune system	Organismal Systems	12/2326	35/6099	0.899005	1.00	12
Frailty Index	hsa05321	Inflammatory bowel disease	Immune disease	Human Diseases	17/2326	49/6099	0.909707	1.00	17
Frailty Index	hsa00591	Linoleic acid metabolism	Lipid metabolism	Metabolism	6/2326	18/6099	0.874033	1.00	6
Frailty Index	hsa00564	Glycerophospholipid metabolism	Lipid metabolism	Metabolism	30/2326	85/6099	0.925446	1.00	30
Frailty Index	hsa00630	Glyoxylate and dicarboxylate metabolism	Carbohydrate metabolism	Metabolism	7/2326	21/6099	0.874033	1.00	7
Frailty Index	hsa00020	Citrate cycle (TCA cycle)	Carbohydrate metabolism	Metabolism	8/2326	24/6099	0.874033	1.00	8
Frailty Index	hsa05020	Prion disease	Neurodegenerative disease	Human Diseases	61/2326	170/6099	0.94087	1.00	61
Frailty Index	hsa00510	N-Glycan biosynthesis	Glycan biosynthesis and metabolism	Metabolism	15/2326	44/6099	0.893897	1.00	15
Frailty Index	hsa00010	Glycolysis / Gluconeogenesis	Carbohydrate metabolism	Metabolism	16/2326	47/6099	0.892629	1.00	16
Frailty Index	hsa00532	Glycosaminoglycan biosynthesis - chondroitin sulfate / dermatan sulfate	Glycan biosynthesis and metabolism	Metabolism	6/2326	19/6099	0.828031	1.00	6
Frailty Index	hsa00790	Folate biosynthesis	Metabolism of cofactors and vitamins	Metabolism	6/2326	19/6099	0.828031	1.00	6
Frailty Index	hsa00620	Pyruvate metabolism	Carbohydrate metabolism	Metabolism	10/2326	31/6099	0.845838	1.00	10
Frailty Index	hsa00670	One carbon pool by folate	Metabolism of cofactors and vitamins	Metabolism	10/2326	31/6099	0.845838	1.00	10
Frailty Index	hsa00240	Pyrimidine metabolism	Nucleotide metabolism	Metabolism	12/2326	37/6099	0.85041	1.00	12
Frailty Index	hsa04820	Cytoskeleton in muscle cells			66/2326	187/6099	0.925446	1.00	66
Frailty Index	hsa04145	Phagosome	Transport and catabolism	Cellular Processes	40/2326	116/6099	0.904172	1.00	40
Frailty Index	hsa01212	Fatty acid metabolism	Global and overview maps	Metabolism	15/2326	46/6099	0.855032	1.00	15
Frailty Index	hsa04621	NOD-like receptor signaling pathway	Immune system	Organismal Systems	48/2326	139/6099	0.905473	1.00	48
Frailty Index	hsa00601	Glycosphingolipid biosynthesis - lacto and neolacto series	Glycan biosynthesis and metabolism	Metabolism	6/2326	20/6099	0.786629	1.00	6
Frailty Index	hsa03440	Homologous recombination	Replication and repair	Genetic Information Processing	9/2326	29/6099	0.813755	1.00	9
Frailty Index	hsa00071	Fatty acid degradation	Lipid metabolism	Metabolism	11/2326	35/6099	0.824088	1.00	11
Frailty Index	hsa00280	Valine, leucine and isoleucine degradation	Amino acid metabolism	Metabolism	11/2326	35/6099	0.824088	1.00	11
Frailty Index	hsa05144	Malaria	Infectious disease: parasitic	Human Diseases	12/2326	38/6099	0.828031	1.00	12
Frailty Index	hsa00310	Lysine degradation	Amino acid metabolism	Metabolism	18/2326	56/6099	0.842817	1.00	18
Frailty Index	hsa05322	Systemic lupus erythematosus	Immune disease	Human Diseases	18/2326	56/6099	0.842817	1.00	18
Frailty Index	hsa01200	Carbon metabolism	Global and overview maps	Metabolism	26/2326	79/6099	0.862969	1.00	26
Frailty Index	hsa00565	Ether lipid metabolism	Lipid metabolism	Metabolism	11/2326	36/6099	0.801197	1.00	11
Frailty Index	hsa05323	Rheumatoid arthritis	Immune disease	Human Diseases	24/2326	74/6099	0.85041	1.00	24
Frailty Index	hsa01232	Nucleotide metabolism	Global and overview maps	Metabolism	17/2326	54/6099	0.825475	1.00	17
Frailty Index	hsa05140	Leishmaniasis	Infectious disease: parasitic	Human Diseases	20/2326	63/6099	0.832412	1.00	20
Frailty Index	hsa04216	Ferroptosis	Cell growth and death	Cellular Processes	10/2326	34/6099	0.771205	1.00	10
Frailty Index	hsa04136	Autophagy - other	Transport and catabolism	Cellular Processes	8/2326	28/6099	0.749171	1.00	8
Frailty Index	hsa00120	Primary bile acid biosynthesis	Lipid metabolism	Metabolism	3/2326	12/6099	0.655525	1.00	3
Frailty Index	hsa03450	Non-homologous end-joining	Replication and repair	Genetic Information Processing	3/2326	12/6099	0.655525	1.00	3
Frailty Index	hsa05416	Viral myocarditis	Cardiovascular disease	Human Diseases	18/2326	58/6099	0.813755	1.00	18
Frailty Index	hsa05012	Parkinson disease	Neurodegenerative disease	Human Diseases	57/2326	169/6099	0.884376	1.00	57
Frailty Index	hsa03060	Protein export	Folding, sorting and degradation	Genetic Information Processing	6/2326	22/6099	0.715118	1.00	6
Frailty Index	hsa04080	Neuroactive ligand-receptor interaction	Signaling molecules and interaction	Environmental Information Processing	85/2326	247/6099	0.902341	1.00	85
Frailty Index	hsa03030	DNA replication	Replication and repair	Genetic Information Processing	5/2326	19/6099	0.690026	1.00	5
Frailty Index	hsa04612	Antigen processing and presentation	Immune system	Organismal Systems	15/2326	50/6099	0.786629	1.00	15
Frailty Index	hsa00983	Drug metabolism - other enzymes	Xenobiotics biodegradation and metabolism	Metabolism	16/2326	53/6099	0.791577	1.00	16
Frailty Index	hsa00590	Arachidonic acid metabolism	Lipid metabolism	Metabolism	11/2326	38/6099	0.759028	1.00	11
Frailty Index	hsa03420	Nucleotide excision repair	Replication and repair	Genetic Information Processing	11/2326	38/6099	0.759028	1.00	11
Frailty Index	hsa00220	Arginine biosynthesis	Amino acid metabolism	Metabolism	4/2326	16/6099	0.655525	1.00	4
Frailty Index	hsa03020	RNA polymerase	Transcription	Genetic Information Processing	8/2326	29/6099	0.723337	1.00	8
Frailty Index	hsa04640	Hematopoietic cell lineage	Immune system	Organismal Systems	24/2326	77/6099	0.817277	1.00	24
Frailty Index	hsa04142	Lysosome	Transport and catabolism	Cellular Processes	33/2326	103/6099	0.84009	1.00	33
Frailty Index	hsa00350	Tyrosine metabolism	Amino acid metabolism	Metabolism	7/2326	26/6099	0.705949	1.00	7
Frailty Index	hsa00512	Mucin type O-glycan biosynthesis	Glycan biosynthesis and metabolism	Metabolism	7/2326	26/6099	0.705949	1.00	7
Frailty Index	hsa00970	Aminoacyl-tRNA biosynthesis	Translation	Genetic Information Processing	7/2326	26/6099	0.705949	1.00	7
Frailty Index	hsa00531	Glycosaminoglycan degradation	Glycan biosynthesis and metabolism	Metabolism	3/2326	13/6099	0.6051	1.00	3
Frailty Index	hsa00480	Glutathione metabolism	Metabolism of other amino acids	Metabolism	12/2326	42/6099	0.749171	1.00	12
Frailty Index	hsa04950	Maturity onset diabetes of the young	Endocrine and metabolic disease	Human Diseases	5/2326	20/6099	0.655525	1.00	5
Frailty Index	hsa05340	Primary immunodeficiency	Immune disease	Human Diseases	8/2326	30/6099	0.699226	1.00	8
Frailty Index	hsa00650	Butanoate metabolism	Carbohydrate metabolism	Metabolism	4/2326	17/6099	0.616964	1.00	4
Frailty Index	hsa00760	Nicotinate and nicotinamide metabolism	Metabolism of cofactors and vitamins	Metabolism	7/2326	27/6099	0.679803	1.00	7
Frailty Index	hsa03320	PPAR signaling pathway	Endocrine system	Organismal Systems	16/2326	55/6099	0.762792	1.00	16
Frailty Index	hsa00360	Phenylalanine metabolism	Amino acid metabolism	Metabolism	2/2326	10/6099	0.52442	1.00	2
Frailty Index	hsa00410	beta-Alanine metabolism	Metabolism of other amino acids	Metabolism	6/2326	24/6099	0.655525	1.00	6
Frailty Index	hsa03410	Base excision repair	Replication and repair	Genetic Information Processing	6/2326	24/6099	0.655525	1.00	6
Frailty Index	hsa05310	Asthma	Immune disease	Human Diseases	6/2326	24/6099	0.655525	1.00	6
Frailty Index	hsa00061	Fatty acid biosynthesis	Lipid metabolism	Metabolism	3/2326	14/6099	0.561878	1.00	3
Frailty Index	hsa03015	mRNA surveillance pathway	Translation	Genetic Information Processing	26/2326	86/6099	0.792727	1.00	26
Frailty Index	hsa03040	Spliceosome	Transcription	Genetic Information Processing	32/2326	104/6099	0.806799	1.00	32
Frailty Index	hsa04217	Necroptosis	Cell growth and death	Cellular Processes	34/2326	110/6099	0.810467	1.00	34
Frailty Index	hsa04976	Bile secretion	Digestive system	Organismal Systems	20/2326	69/6099	0.760028	1.00	20
Frailty Index	hsa00513	Various types of N-glycan biosynthesis	Glycan biosynthesis and metabolism	Metabolism	8/2326	32/6099	0.655525	1.00	8
Frailty Index	hsa03430	Mismatch repair	Replication and repair	Genetic Information Processing	2/2326	11/6099	0.476745	1.00	2
Frailty Index	hsa04966	Collecting duct acid secretion	Excretory system	Organismal Systems	5/2326	22/6099	0.595931	1.00	5
Frailty Index	hsa01240	Biosynthesis of cofactors	Global and overview maps	Metabolism	36/2326	117/6099	0.806799	1.00	36
Frailty Index	hsa00100	Steroid biosynthesis	Lipid metabolism	Metabolism	3/2326	15/6099	0.52442	1.00	3
Frailty Index	hsa03050	Proteasome	Folding, sorting and degradation	Genetic Information Processing	7/2326	29/6099	0.63292	1.00	7
Frailty Index	hsa04512	ECM-receptor interaction	Signaling molecules and interaction	Environmental Information Processing	23/2326	79/6099	0.763396	1.00	23
Frailty Index	hsa03013	Nucleocytoplasmic transport	Translation	Genetic Information Processing	29/2326	97/6099	0.783926	1.00	29
Frailty Index	hsa05152	Tuberculosis	Infectious disease: bacterial	Human Diseases	45/2326	144/6099	0.819406	1.00	45
Frailty Index	hsa00040	Pentose and glucuronate interconversions	Carbohydrate metabolism	Metabolism	6/2326	26/6099	0.6051	1.00	6
Frailty Index	hsa03460	Fanconi anemia pathway	Replication and repair	Genetic Information Processing	8/2326	33/6099	0.63566	1.00	8
Frailty Index	hsa03008	Ribosome biogenesis in eukaryotes	Translation	Genetic Information Processing	12/2326	46/6099	0.684026	1.00	12
Frailty Index	hsa04061	Viral protein interaction with cytokine and cytokine receptor	Signaling molecules and interaction	Environmental Information Processing	21/2326	74/6099	0.744109	1.00	21
Frailty Index	hsa05330	Allograft rejection	Immune disease	Human Diseases	7/2326	30/6099	0.611823	1.00	7
Frailty Index	hsa01210	2-Oxocarboxylic acid metabolism	Global and overview maps	Metabolism	6/2326	27/6099	0.582688	1.00	6
Frailty Index	hsa05332	Graft-versus-host disease	Immune disease	Human Diseases	6/2326	27/6099	0.582688	1.00	6
Frailty Index	hsa04146	Peroxisome	Transport and catabolism	Cellular Processes	18/2326	67/6099	0.704444	1.00	18
Frailty Index	hsa05320	Autoimmune thyroid disease	Immune disease	Human Diseases	8/2326	36/6099	0.582688	1.00	8
Frailty Index	hsa03010	Ribosome	Translation	Genetic Information Processing	13/2326	53/6099	0.643156	1.00	13
Frailty Index	hsa00561	Glycerolipid metabolism	Lipid metabolism	Metabolism	11/2326	47/6099	0.613683	1.00	11
Frailty Index	hsa00330	Arginine and proline metabolism	Amino acid metabolism	Metabolism	8/2326	37/6099	0.56694	1.00	8
Frailty Index	hsa00770	Pantothenate and CoA biosynthesis	Metabolism of cofactors and vitamins	Metabolism	3/2326	19/6099	0.414015	1.00	3
Frailty Index	hsa00053	Ascorbate and aldarate metabolism	Carbohydrate metabolism	Metabolism	4/2326	23/6099	0.456017	1.00	4
Frailty Index	hsa04614	Renin-angiotensin system	Endocrine system	Organismal Systems	2/2326	15/6099	0.349613	1.00	2
Frailty Index	hsa00380	Tryptophan metabolism	Amino acid metabolism	Metabolism	5/2326	28/6099	0.468232	1.00	5
Frailty Index	hsa00830	Retinol metabolism	Metabolism of cofactors and vitamins	Metabolism	12/2326	53/6099	0.593683	1.00	12
Frailty Index	hsa00785	Lipoic acid metabolism	Metabolism of cofactors and vitamins	Metabolism	2/2326	16/6099	0.327762	1.00	2
Frailty Index	hsa00260	Glycine, serine and threonine metabolism	Amino acid metabolism	Metabolism	5/2326	29/6099	0.452086	1.00	5
Frailty Index	hsa04060	Cytokine-cytokine receptor interaction	Signaling molecules and interaction	Environmental Information Processing	63/2326	212/6099	0.779208	1.00	63
Frailty Index	hsa00340	Histidine metabolism	Amino acid metabolism	Metabolism	2/2326	17/6099	0.308482	1.00	2
Frailty Index	hsa00910	Nitrogen metabolism	Energy metabolism	Metabolism	1/2326	12/6099	0.218508	1.00	1
Frailty Index	hsa00140	Steroid hormone biosynthesis	Lipid metabolism	Metabolism	9/2326	45/6099	0.52442	1.00	9
Frailty Index	hsa00860	Porphyrin metabolism	Metabolism of cofactors and vitamins	Metabolism	6/2326	34/6099	0.462723	1.00	6
Frailty Index	hsa00900	Terpenoid backbone biosynthesis	Metabolism of terpenoids and polyketides	Metabolism	2/2326	18/6099	0.291344	1.00	2
Frailty Index	hsa03022	Basal transcription factors	Transcription	Genetic Information Processing	5/2326	31/6099	0.422919	1.00	5
Frailty Index	hsa00190	Oxidative phosphorylation	Energy metabolism	Metabolism	15/2326	67/6099	0.587037	1.00	15
Frailty Index	hsa05204	Chemical carcinogenesis - DNA adducts	Cancer: overview	Human Diseases	9/2326	47/6099	0.502104	1.00	9
Frailty Index	hsa00430	Taurine and hypotaurine metabolism	Metabolism of other amino acids	Metabolism	1/2326	14/6099	0.187293	1.00	1
Frailty Index	hsa00980	Metabolism of xenobiotics by cytochrome P450	Xenobiotics biodegradation and metabolism	Metabolism	10/2326	52/6099	0.50425	1.00	10
Frailty Index	hsa00982	Drug metabolism - cytochrome P450	Xenobiotics biodegradation and metabolism	Metabolism	10/2326	52/6099	0.50425	1.00	10
Frailty Index	hsa04610	Complement and coagulation cascades	Immune system	Organismal Systems	12/2326	62/6099	0.507503	1.00	12
Frailty Index	hsa04940	Type I diabetes mellitus	Endocrine and metabolic disease	Human Diseases	5/2326	36/6099	0.36418	1.00	5
Frailty Index	hsa05150	Staphylococcus aureus infection	Infectious disease: bacterial	Human Diseases	12/2326	64/6099	0.491643	1.00	12
Frailty Index	hsa05168	Herpes simplex virus 1 infection	Infectious disease: viral	Human Diseases	126/2326	418/6099	0.790393	1.00	126
Ten-Year Mortality	hsa04725	Cholinergic synapse	Nervous system	Organismal Systems	25/676	98/6099	2.30158	0.01	25
Ten-Year Mortality	hsa04014	Ras signaling pathway	Signal transduction	Environmental Information Processing	40/676	196/6099	1.84126	0.01	40
Ten-Year Mortality	hsa04960	Aldosterone-regulated sodium reabsorption	Excretory system	Organismal Systems	11/676	32/6099	3.10138	0.05	11
Ten-Year Mortality	hsa01524	Platinum drug resistance	Drug resistance: antineoplastic	Human Diseases	16/676	61/6099	2.36648	0.06	16
Ten-Year Mortality	hsa04740	Olfactory transduction	Sensory system	Organismal Systems	13/676	48/6099	2.44351	0.09	13
Ten-Year Mortality	hsa04261	Adrenergic signaling in cardiomyocytes	Circulatory system	Organismal Systems	26/676	129/6099	1.81843	0.09	26
Ten-Year Mortality	hsa05100	Bacterial invasion of epithelial cells	Infectious disease: bacterial	Human Diseases	17/676	73/6099	2.10106	0.10	17
Ten-Year Mortality	hsa05162	Measles	Infectious disease: viral	Human Diseases	23/676	112/6099	1.85277	0.10	23
Ten-Year Mortality	hsa05166	Human T-cell leukemia virus 1 infection	Infectious disease: viral	Human Diseases	33/676	184/6099	1.61811	0.12	33
Ten-Year Mortality	hsa04380	Osteoclast differentiation	Development and regeneration	Organismal Systems	23/676	116/6099	1.78888	0.12	23
Ten-Year Mortality	hsa04928	Parathyroid hormone synthesis, secretion and action	Endocrine system	Organismal Systems	21/676	104/6099	1.82179	0.13	21
Ten-Year Mortality	hsa04144	Endocytosis	Transport and catabolism	Cellular Processes	37/676	219/6099	1.5243	0.15	37
Ten-Year Mortality	hsa04520	Adherens junction	Cellular community - eukaryotes	Cellular Processes	17/676	80/6099	1.91722	0.15	17
Ten-Year Mortality	hsa04360	Axon guidance	Development and regeneration	Organismal Systems	29/676	164/6099	1.59539	0.15	29
Ten-Year Mortality	hsa04921	Oxytocin signaling pathway	Endocrine system	Organismal Systems	24/676	129/6099	1.67855	0.15	24
Ten-Year Mortality	hsa04724	Glutamatergic synapse	Nervous system	Organismal Systems	20/676	102/6099	1.76906	0.15	20
Ten-Year Mortality	hsa04713	Circadian entrainment	Environmental adaptation	Organismal Systems	17/676	83/6099	1.84792	0.16	17
Ten-Year Mortality	hsa04666	Fc gamma R-mediated phagocytosis	Immune system	Organismal Systems	17/676	84/6099	1.82592	0.18	17
Ten-Year Mortality	hsa05167	Kaposi sarcoma-associated herpesvirus infection	Infectious disease: viral	Human Diseases	27/676	155/6099	1.57161	0.19	27
Ten-Year Mortality	hsa04971	Gastric acid secretion	Digestive system	Organismal Systems	14/676	66/6099	1.9138	0.20	14
Ten-Year Mortality	hsa04926	Relaxin signaling pathway	Endocrine system	Organismal Systems	21/676	114/6099	1.66198	0.20	21
Ten-Year Mortality	hsa04930	Type II diabetes mellitus	Endocrine and metabolic disease	Human Diseases	10/676	42/6099	2.14814	0.21	10
Ten-Year Mortality	hsa05031	Amphetamine addiction	Substance dependence	Human Diseases	13/676	62/6099	1.89175	0.23	13
Ten-Year Mortality	hsa04728	Dopaminergic synapse	Nervous system	Organismal Systems	21/676	117/6099	1.61937	0.23	21
Ten-Year Mortality	hsa04371	Apelin signaling pathway	Signal transduction	Environmental Information Processing	20/676	111/6099	1.62562	0.25	20
Ten-Year Mortality	hsa05206	MicroRNAs in cancer	Cancer: overview	Human Diseases	26/676	155/6099	1.5134	0.25	26
Ten-Year Mortality	hsa05412	Arrhythmogenic right ventricular cardiomyopathy	Cardiovascular disease	Human Diseases	15/676	77/6099	1.75757	0.25	15
Ten-Year Mortality	hsa04140	Autophagy - animal	Transport and catabolism	Cellular Processes	24/676	142/6099	1.52488	0.25	24
Ten-Year Mortality	hsa05203	Viral carcinogenesis	Cancer: overview	Human Diseases	24/676	142/6099	1.52488	0.25	24
Ten-Year Mortality	hsa04152	AMPK signaling pathway	Signal transduction	Environmental Information Processing	19/676	106/6099	1.61718	0.25	19
Ten-Year Mortality	hsa05416	Viral myocarditis	Cardiovascular disease	Human Diseases	12/676	58/6099	1.86666	0.25	12
Ten-Year Mortality	hsa04151	PI3K-Akt signaling pathway	Signal transduction	Environmental Information Processing	44/676	297/6099	1.33662	0.27	44
Ten-Year Mortality	hsa04916	Melanogenesis	Endocrine system	Organismal Systems	16/676	87/6099	1.65925	0.28	16
Ten-Year Mortality	hsa04070	Phosphatidylinositol signaling system	Signal transduction	Environmental Information Processing	16/676	88/6099	1.6404	0.29	16
Ten-Year Mortality	hsa04750	Inflammatory mediator regulation of TRP channels	Sensory system	Organismal Systems	15/676	81/6099	1.67078	0.29	15
Ten-Year Mortality	hsa04148	Efferocytosis	Transport and catabolism	Cellular Processes	22/676	132/6099	1.5037	0.29	22
Ten-Year Mortality	hsa05218	Melanoma	Cancer: specific types	Human Diseases	12/676	61/6099	1.77486	0.29	12
Ten-Year Mortality	hsa04015	Rap1 signaling pathway	Signal transduction	Environmental Information Processing	28/676	178/6099	1.41922	0.29	28
Ten-Year Mortality	hsa04915	Estrogen signaling pathway	Endocrine system	Organismal Systems	19/676	111/6099	1.54434	0.29	19
Ten-Year Mortality	hsa04022	cGMP-PKG signaling pathway	Signal transduction	Environmental Information Processing	23/676	141/6099	1.4717	0.29	23
Ten-Year Mortality	hsa04068	FoxO signaling pathway	Signal transduction	Environmental Information Processing	20/676	119/6099	1.51633	0.29	20
Ten-Year Mortality	hsa05017	Spinocerebellar ataxia	Neurodegenerative disease	Human Diseases	20/676	119/6099	1.51633	0.29	20
Ten-Year Mortality	hsa05164	Influenza A	Infectious disease: viral	Human Diseases	22/676	134/6099	1.48125	0.29	22
Ten-Year Mortality	hsa05224	Breast cancer	Cancer: specific types	Human Diseases	21/676	127/6099	1.49186	0.29	21
Ten-Year Mortality	hsa05207	Chemical carcinogenesis - receptor activation	Cancer: overview	Human Diseases	27/676	173/6099	1.40809	0.29	27
Ten-Year Mortality	hsa04020	Calcium signaling pathway	Signal transduction	Environmental Information Processing	31/676	204/6099	1.37102	0.29	31
Ten-Year Mortality	hsa05225	Hepatocellular carcinoma	Cancer: specific types	Human Diseases	23/676	143/6099	1.45112	0.29	23
Ten-Year Mortality	hsa04935	Growth hormone synthesis, secretion and action	Endocrine system	Organismal Systems	18/676	106/6099	1.53207	0.29	18
Ten-Year Mortality	hsa05135	Yersinia infection	Infectious disease: bacterial	Human Diseases	20/676	121/6099	1.49127	0.29	20
Ten-Year Mortality	hsa04010	MAPK signaling pathway	Signal transduction	Environmental Information Processing	38/676	260/6099	1.31863	0.29	38
Ten-Year Mortality	hsa05414	Dilated cardiomyopathy	Cardiovascular disease	Human Diseases	15/676	85/6099	1.59215	0.29	15
Ten-Year Mortality	hsa04917	Prolactin signaling pathway	Endocrine system	Organismal Systems	12/676	64/6099	1.69166	0.29	12
Ten-Year Mortality	hsa00531	Glycosaminoglycan degradation	Glycan biosynthesis and metabolism	Metabolism	4/676	13/6099	2.77606	0.29	4
Ten-Year Mortality	hsa00562	Inositol phosphate metabolism	Carbohydrate metabolism	Metabolism	12/676	65/6099	1.66563	0.31	12
Ten-Year Mortality	hsa05418	Fluid shear stress and atherosclerosis	Cardiovascular disease	Human Diseases	19/676	116/6099	1.47777	0.31	19
Ten-Year Mortality	hsa05202	Transcriptional misregulation in cancer	Cancer: overview	Human Diseases	24/676	155/6099	1.39698	0.32	24
Ten-Year Mortality	hsa00513	Various types of N-glycan biosynthesis	Glycan biosynthesis and metabolism	Metabolism	7/676	32/6099	1.9736	0.32	7
Ten-Year Mortality	hsa05417	Lipid and atherosclerosis	Cardiovascular disease	Human Diseases	26/676	171/6099	1.37179	0.32	26
Ten-Year Mortality	hsa04659	Th17 cell differentiation	Immune system	Organismal Systems	15/676	88/6099	1.53787	0.32	15
Ten-Year Mortality	hsa04550	Signaling pathways regulating pluripotency of stem cells	Cellular community - eukaryotes	Cellular Processes	21/676	133/6099	1.42456	0.32	21
Ten-Year Mortality	hsa00533	Glycosaminoglycan biosynthesis - keratan sulfate	Glycan biosynthesis and metabolism	Metabolism	4/676	14/6099	2.57777	0.32	4
Ten-Year Mortality	hsa04210	Apoptosis	Cell growth and death	Cellular Processes	18/676	111/6099	1.46306	0.32	18
Ten-Year Mortality	hsa05200	Pathways in cancer	Cancer: overview	Human Diseases	60/676	447/6099	1.21103	0.32	60
Ten-Year Mortality	hsa04720	Long-term potentiation	Nervous system	Organismal Systems	11/676	60/6099	1.65407	0.32	11
Ten-Year Mortality	hsa04340	Hedgehog signaling pathway	Signal transduction	Environmental Information Processing	10/676	53/6099	1.7023	0.32	10
Ten-Year Mortality	hsa05142	Chagas disease	Infectious disease: parasitic	Human Diseases	15/676	89/6099	1.52059	0.32	15
Ten-Year Mortality	hsa04929	GnRH secretion	Endocrine system	Organismal Systems	10/676	54/6099	1.67078	0.34	10
Ten-Year Mortality	hsa04215	Apoptosis - multiple species	Cell growth and death	Cellular Processes	6/676	27/6099	2.00493	0.34	6
Ten-Year Mortality	hsa04392	Hippo signaling pathway - multiple species	Signal transduction	Environmental Information Processing	6/676	27/6099	2.00493	0.34	6
Ten-Year Mortality	hsa05034	Alcoholism	Substance dependence	Human Diseases	17/676	106/6099	1.44695	0.34	17
Ten-Year Mortality	hsa05214	Glioma	Cancer: specific types	Human Diseases	12/676	69/6099	1.56908	0.34	12
Ten-Year Mortality	hsa05033	Nicotine addiction	Substance dependence	Human Diseases	7/676	34/6099	1.85751	0.34	7
Ten-Year Mortality	hsa04620	Toll-like receptor signaling pathway	Immune system	Organismal Systems	14/676	84/6099	1.5037	0.35	14
Ten-Year Mortality	hsa01522	Endocrine resistance	Drug resistance: antineoplastic	Human Diseases	14/676	85/6099	1.48601	0.36	14
Ten-Year Mortality	hsa04660	T cell receptor signaling pathway	Immune system	Organismal Systems	17/676	108/6099	1.42016	0.36	17
Ten-Year Mortality	hsa04211	Longevity regulating pathway	Aging	Organismal Systems	13/676	78/6099	1.5037	0.36	13
Ten-Year Mortality	hsa05032	Morphine addiction	Substance dependence	Human Diseases	13/676	78/6099	1.5037	0.36	13
Ten-Year Mortality	hsa05146	Amoebiasis	Infectious disease: parasitic	Human Diseases	13/676	78/6099	1.5037	0.36	13
Ten-Year Mortality	hsa01521	EGFR tyrosine kinase inhibitor resistance	Drug resistance: antineoplastic	Human Diseases	12/676	71/6099	1.52488	0.37	12
Ten-Year Mortality	hsa04310	Wnt signaling pathway	Signal transduction	Environmental Information Processing	23/676	156/6099	1.33019	0.38	23
Ten-Year Mortality	hsa04213	Longevity regulating pathway - multiple species	Aging	Organismal Systems	9/676	50/6099	1.62399	0.38	9
Ten-Year Mortality	hsa04923	Regulation of lipolysis in adipocytes	Endocrine system	Organismal Systems	9/676	50/6099	1.62399	0.38	9
Ten-Year Mortality	hsa04810	Regulation of actin cytoskeleton	Cell motility	Cellular Processes	28/676	197/6099	1.28234	0.38	28
Ten-Year Mortality	hsa05226	Gastric cancer	Cancer: specific types	Human Diseases	19/676	126/6099	1.36049	0.38	19
Ten-Year Mortality	hsa04914	Progesterone-mediated oocyte maturation	Endocrine system	Organismal Systems	13/676	80/6099	1.46611	0.38	13
Ten-Year Mortality	hsa05410	Hypertrophic cardiomyopathy	Cardiovascular disease	Human Diseases	13/676	80/6099	1.46611	0.38	13
Ten-Year Mortality	hsa05205	Proteoglycans in cancer	Cancer: overview	Human Diseases	26/676	182/6099	1.28888	0.38	26
Ten-Year Mortality	hsa04137	Mitophagy - animal	Transport and catabolism	Cellular Processes	14/676	88/6099	1.43535	0.38	14
Ten-Year Mortality	hsa04650	Natural killer cell mediated cytotoxicity	Immune system	Organismal Systems	14/676	88/6099	1.43535	0.38	14
Ten-Year Mortality	hsa00510	N-Glycan biosynthesis	Glycan biosynthesis and metabolism	Metabolism	8/676	44/6099	1.6404	0.39	8
Ten-Year Mortality	hsa05030	Cocaine addiction	Substance dependence	Human Diseases	8/676	44/6099	1.6404	0.39	8
Ten-Year Mortality	hsa03082	ATP-dependent chromatin remodeling	Chromosome	Genetic Information Processing	13/676	81/6099	1.44801	0.39	13
Ten-Year Mortality	hsa05170	Human immunodeficiency virus 1 infection	Infectious disease: viral	Human Diseases	25/676	175/6099	1.28888	0.39	25
Ten-Year Mortality	hsa03273	Virion - Lassa virus and SFTS virus			4/676	17/6099	2.12287	0.39	4
Ten-Year Mortality	hsa04390	Hippo signaling pathway	Signal transduction	Environmental Information Processing	21/676	144/6099	1.31574	0.40	21
Ten-Year Mortality	hsa05213	Endometrial cancer	Cancer: specific types	Human Diseases	9/676	52/6099	1.56153	0.40	9
Ten-Year Mortality	hsa04012	ErbB signaling pathway	Signal transduction	Environmental Information Processing	13/676	82/6099	1.43035	0.40	13
Ten-Year Mortality	hsa05132	Salmonella infection	Infectious disease: bacterial	Human Diseases	28/676	201/6099	1.25682	0.40	28
Ten-Year Mortality	hsa04961	Endocrine and other factor-regulated calcium reabsorption	Excretory system	Organismal Systems	8/676	46/6099	1.56908	0.44	8
Ten-Year Mortality	hsa04918	Thyroid hormone synthesis	Endocrine system	Organismal Systems	10/676	61/6099	1.47905	0.44	10
Ten-Year Mortality	hsa04962	Vasopressin-regulated water reabsorption	Excretory system	Organismal Systems	7/676	39/6099	1.61937	0.44	7
Ten-Year Mortality	hsa04721	Synaptic vesicle cycle	Nervous system	Organismal Systems	11/676	69/6099	1.43832	0.44	11
Ten-Year Mortality	hsa05210	Colorectal cancer	Cancer: specific types	Human Diseases	12/676	77/6099	1.40606	0.45	12
Ten-Year Mortality	hsa05163	Human cytomegalovirus infection	Infectious disease: viral	Human Diseases	26/676	189/6099	1.24115	0.45	26
Ten-Year Mortality	hsa04668	TNF signaling pathway	Signal transduction	Environmental Information Processing	16/676	109/6099	1.32436	0.45	16
Ten-Year Mortality	hsa04911	Insulin secretion	Endocrine system	Organismal Systems	11/676	70/6099	1.41777	0.45	11
Ten-Year Mortality	hsa05212	Pancreatic cancer	Cancer: specific types	Human Diseases	11/676	70/6099	1.41777	0.45	11
Ten-Year Mortality	hsa04024	cAMP signaling pathway	Signal transduction	Environmental Information Processing	26/676	190/6099	1.23462	0.45	26
Ten-Year Mortality	hsa00532	Glycosaminoglycan biosynthesis - chondroitin sulfate / dermatan sulfate	Glycan biosynthesis and metabolism	Metabolism	4/676	19/6099	1.89941	0.45	4
Ten-Year Mortality	hsa04924	Renin secretion	Endocrine system	Organismal Systems	10/676	63/6099	1.43209	0.45	10
Ten-Year Mortality	hsa04114	Oocyte meiosis	Cell growth and death	Cellular Processes	15/676	102/6099	1.32679	0.45	15
Ten-Year Mortality	hsa04514	Cell adhesion molecules	Signaling molecules and interaction	Environmental Information Processing	19/676	134/6099	1.27927	0.45	19
Ten-Year Mortality	hsa04630	JAK-STAT signaling pathway	Signal transduction	Environmental Information Processing	19/676	134/6099	1.27927	0.45	19
Ten-Year Mortality	hsa04071	Sphingolipid signaling pathway	Signal transduction	Environmental Information Processing	16/676	110/6099	1.31232	0.45	16
Ten-Year Mortality	hsa05220	Chronic myeloid leukemia	Cancer: specific types	Human Diseases	11/676	71/6099	1.3978	0.45	11
Ten-Year Mortality	hsa00520	Amino sugar and nucleotide sugar metabolism	Carbohydrate metabolism	Metabolism	6/676	34/6099	1.59215	0.48	6
Ten-Year Mortality	hsa04260	Cardiac muscle contraction	Circulatory system	Organismal Systems	8/676	49/6099	1.47301	0.48	8
Ten-Year Mortality	hsa04510	Focal adhesion	Cellular community - eukaryotes	Cellular Processes	25/676	185/6099	1.21921	0.48	25
Ten-Year Mortality	hsa04925	Aldosterone synthesis and secretion	Endocrine system	Organismal Systems	12/676	81/6099	1.33662	0.50	12
Ten-Year Mortality	hsa05130	Pathogenic Escherichia coli infection	Infectious disease: bacterial	Human Diseases	22/676	163/6099	1.21772	0.52	22
Ten-Year Mortality	hsa05131	Shigellosis	Infectious disease: bacterial	Human Diseases	25/676	188/6099	1.19976	0.52	25
Ten-Year Mortality	hsa04611	Platelet activation	Immune system	Organismal Systems	15/676	106/6099	1.27672	0.52	15
Ten-Year Mortality	hsa04136	Autophagy - other	Transport and catabolism	Cellular Processes	5/676	28/6099	1.61111	0.52	5
Ten-Year Mortality	hsa05161	Hepatitis B	Infectious disease: viral	Human Diseases	19/676	140/6099	1.22444	0.55	19
Ten-Year Mortality	hsa04145	Phagosome	Transport and catabolism	Cellular Processes	16/676	116/6099	1.24444	0.56	16
Ten-Year Mortality	hsa04218	Cellular senescence	Cell growth and death	Cellular Processes	19/676	141/6099	1.21576	0.56	19
Ten-Year Mortality	hsa05235	PD-L1 expression and PD-1 checkpoint pathway in cancer	Cancer: overview	Human Diseases	11/676	76/6099	1.30584	0.56	11
Ten-Year Mortality	hsa04910	Insulin signaling pathway	Endocrine system	Organismal Systems	16/676	117/6099	1.2338	0.56	16
Ten-Year Mortality	hsa04973	Carbohydrate digestion and absorption	Digestive system	Organismal Systems	6/676	37/6099	1.46306	0.56	6
Ten-Year Mortality	hsa04975	Fat digestion and absorption	Digestive system	Organismal Systems	4/676	22/6099	1.6404	0.56	4
Ten-Year Mortality	hsa03250	Viral life cycle - HIV-1	Information processing in viruses	Genetic Information Processing	8/676	53/6099	1.36184	0.56	8
Ten-Year Mortality	hsa04730	Long-term depression	Nervous system	Organismal Systems	8/676	53/6099	1.36184	0.56	8
Ten-Year Mortality	hsa04658	Th1 and Th2 cell differentiation	Immune system	Organismal Systems	11/676	77/6099	1.28888	0.56	11
Ten-Year Mortality	hsa05133	Pertussis	Infectious disease: bacterial	Human Diseases	9/676	61/6099	1.33114	0.56	9
Ten-Year Mortality	hsa04970	Salivary secretion	Digestive system	Organismal Systems	10/676	69/6099	1.30756	0.56	10
Ten-Year Mortality	hsa04141	Protein processing in endoplasmic reticulum	Folding, sorting and degradation	Genetic Information Processing	18/676	135/6099	1.20296	0.57	18
Ten-Year Mortality	hsa05215	Prostate cancer	Cancer: specific types	Human Diseases	12/676	86/6099	1.25891	0.58	12
Ten-Year Mortality	hsa05231	Choline metabolism in cancer	Cancer: overview	Human Diseases	12/676	86/6099	1.25891	0.58	12
Ten-Year Mortality	hsa04978	Mineral absorption	Digestive system	Organismal Systems	7/676	46/6099	1.37294	0.58	7
Ten-Year Mortality	hsa05165	Human papillomavirus infection	Infectious disease: viral	Human Diseases	35/676	280/6099	1.12777	0.58	35
Ten-Year Mortality	hsa04062	Chemokine signaling pathway	Immune system	Organismal Systems	20/676	153/6099	1.17937	0.58	20
Ten-Year Mortality	hsa05169	Epstein-Barr virus infection	Infectious disease: viral	Human Diseases	21/676	162/6099	1.16954	0.59	21
Ten-Year Mortality	hsa00220	Arginine biosynthesis	Amino acid metabolism	Metabolism	3/676	16/6099	1.69166	0.59	3
Ten-Year Mortality	hsa04722	Neurotrophin signaling pathway	Nervous system	Organismal Systems	14/676	104/6099	1.21453	0.59	14
Ten-Year Mortality	hsa04664	Fc epsilon RI signaling pathway	Immune system	Organismal Systems	8/676	55/6099	1.31232	0.59	8
Ten-Year Mortality	hsa03083	Polycomb repressive complex	Chromosome	Genetic Information Processing	11/676	80/6099	1.24055	0.61	11
Ten-Year Mortality	hsa00310	Lysine degradation	Amino acid metabolism	Metabolism	8/676	56/6099	1.28888	0.62	8
Ten-Year Mortality	hsa04710	Circadian rhythm	Environmental adaptation	Organismal Systems	5/676	32/6099	1.40972	0.62	5
Ten-Year Mortality	hsa04120	Ubiquitin mediated proteolysis	Folding, sorting and degradation	Genetic Information Processing	16/676	123/6099	1.17362	0.63	16
Ten-Year Mortality	hsa00592	alpha-Linolenic acid metabolism	Lipid metabolism	Metabolism	3/676	17/6099	1.59215	0.64	3
Ten-Year Mortality	hsa05160	Hepatitis C	Infectious disease: viral	Human Diseases	17/676	132/6099	1.16195	0.64	17
Ten-Year Mortality	hsa04723	Retrograde endocannabinoid signaling	Nervous system	Organismal Systems	14/676	107/6099	1.18047	0.64	14
Ten-Year Mortality	hsa04370	VEGF signaling pathway	Signal transduction	Environmental Information Processing	7/676	49/6099	1.28888	0.64	7
Ten-Year Mortality	hsa03460	Fanconi anemia pathway	Replication and repair	Genetic Information Processing	5/676	33/6099	1.367	0.64	5
Ten-Year Mortality	hsa05323	Rheumatoid arthritis	Immune disease	Human Diseases	10/676	74/6099	1.21921	0.64	10
Ten-Year Mortality	hsa04670	Leukocyte transendothelial migration	Immune system	Organismal Systems	12/676	91/6099	1.18974	0.64	12
Ten-Year Mortality	hsa04115	p53 signaling pathway	Cell growth and death	Cellular Processes	9/676	66/6099	1.2303	0.64	9
Ten-Year Mortality	hsa05145	Toxoplasmosis	Infectious disease: parasitic	Human Diseases	12/676	92/6099	1.17681	0.65	12
Ten-Year Mortality	hsa00515	Mannose type O-glycan biosynthesis	Glycan biosynthesis and metabolism	Metabolism	3/676	18/6099	1.5037	0.65	3
Ten-Year Mortality	hsa04662	B cell receptor signaling pathway	Immune system	Organismal Systems	9/676	67/6099	1.21194	0.65	9
Ten-Year Mortality	hsa00040	Pentose and glucuronate interconversions	Carbohydrate metabolism	Metabolism	4/676	26/6099	1.38803	0.65	4
Ten-Year Mortality	hsa04934	Cushing syndrome	Endocrine and metabolic disease	Human Diseases	17/676	135/6099	1.13613	0.65	17
Ten-Year Mortality	hsa05222	Small cell lung cancer	Cancer: specific types	Human Diseases	11/676	84/6099	1.18148	0.65	11
Ten-Year Mortality	hsa04613	Neutrophil extracellular trap formation	Immune system	Organismal Systems	13/676	101/6099	1.16127	0.65	13
Ten-Year Mortality	hsa05152	Tuberculosis	Infectious disease: bacterial	Human Diseases	18/676	144/6099	1.12777	0.65	18
Ten-Year Mortality	hsa05020	Prion disease	Neurodegenerative disease	Human Diseases	21/676	170/6099	1.11451	0.65	21
Ten-Year Mortality	hsa04912	GnRH signaling pathway	Endocrine system	Organismal Systems	10/676	76/6099	1.18713	0.65	10
Ten-Year Mortality	hsa04625	C-type lectin receptor signaling pathway	Immune system	Organismal Systems	12/676	93/6099	1.16415	0.65	12
Ten-Year Mortality	hsa04672	Intestinal immune network for IgA production	Immune system	Organismal Systems	5/676	35/6099	1.28888	0.67	5
Ten-Year Mortality	hsa04640	Hematopoietic cell lineage	Immune system	Organismal Systems	10/676	77/6099	1.17171	0.67	10
Ten-Year Mortality	hsa05332	Graft-versus-host disease	Immune disease	Human Diseases	4/676	27/6099	1.33662	0.68	4
Ten-Year Mortality	hsa05230	Central carbon metabolism in cancer	Cancer: overview	Human Diseases	8/676	61/6099	1.18324	0.70	8
Ten-Year Mortality	hsa04940	Type I diabetes mellitus	Endocrine and metabolic disease	Human Diseases	5/676	36/6099	1.25308	0.70	5
Ten-Year Mortality	hsa05320	Autoimmune thyroid disease	Immune disease	Human Diseases	5/676	36/6099	1.25308	0.70	5
Ten-Year Mortality	hsa00983	Drug metabolism - other enzymes	Xenobiotics biodegradation and metabolism	Metabolism	7/676	53/6099	1.19161	0.70	7
Ten-Year Mortality	hsa04330	Notch signaling pathway	Signal transduction	Environmental Information Processing	7/676	53/6099	1.19161	0.70	7
Ten-Year Mortality	hsa04130	SNARE interactions in vesicular transport	Folding, sorting and degradation	Genetic Information Processing	4/676	28/6099	1.28888	0.70	4
Ten-Year Mortality	hsa03018	RNA degradation	Folding, sorting and degradation	Genetic Information Processing	8/676	62/6099	1.16415	0.71	8
Ten-Year Mortality	hsa04922	Glucagon signaling pathway	Endocrine system	Organismal Systems	11/676	88/6099	1.12777	0.71	11
Ten-Year Mortality	hsa00601	Glycosphingolipid biosynthesis - lacto and neolacto series	Glycan biosynthesis and metabolism	Metabolism	3/676	20/6099	1.35333	0.71	3
Ten-Year Mortality	hsa00604	Glycosphingolipid biosynthesis - ganglio series	Glycan biosynthesis and metabolism	Metabolism	2/676	12/6099	1.5037	0.71	2
Ten-Year Mortality	hsa00240	Pyrimidine metabolism	Nucleotide metabolism	Metabolism	5/676	37/6099	1.21921	0.71	5
Ten-Year Mortality	hsa05140	Leishmaniasis	Infectious disease: parasitic	Human Diseases	8/676	63/6099	1.14567	0.72	8
Ten-Year Mortality	hsa00250	Alanine, aspartate and glutamate metabolism	Amino acid metabolism	Metabolism	4/676	29/6099	1.24444	0.72	4
Ten-Year Mortality	hsa04919	Thyroid hormone signaling pathway	Endocrine system	Organismal Systems	13/676	107/6099	1.09615	0.72	13
Ten-Year Mortality	hsa00590	Arachidonic acid metabolism	Lipid metabolism	Metabolism	5/676	38/6099	1.18713	0.72	5
Ten-Year Mortality	hsa03420	Nucleotide excision repair	Replication and repair	Genetic Information Processing	5/676	38/6099	1.18713	0.72	5
Ten-Year Mortality	hsa05144	Malaria	Infectious disease: parasitic	Human Diseases	5/676	38/6099	1.18713	0.72	5
Ten-Year Mortality	hsa00534	Glycosaminoglycan biosynthesis - heparan sulfate / heparin	Glycan biosynthesis and metabolism	Metabolism	3/676	21/6099	1.28888	0.72	3
Ten-Year Mortality	hsa00630	Glyoxylate and dicarboxylate metabolism	Carbohydrate metabolism	Metabolism	3/676	21/6099	1.28888	0.72	3
Ten-Year Mortality	hsa00561	Glycerolipid metabolism	Lipid metabolism	Metabolism	6/676	47/6099	1.15177	0.73	6
Ten-Year Mortality	hsa05014	Amyotrophic lateral sclerosis	Neurodegenerative disease	Human Diseases	29/676	250/6099	1.04657	0.73	29
Ten-Year Mortality	hsa04933	AGE-RAGE signaling pathway in diabetic complications	Endocrine and metabolic disease	Human Diseases	11/676	91/6099	1.09059	0.73	11
Ten-Year Mortality	hsa05330	Allograft rejection	Immune disease	Human Diseases	4/676	30/6099	1.20296	0.73	4
Ten-Year Mortality	hsa04727	GABAergic synapse	Nervous system	Organismal Systems	9/676	74/6099	1.09729	0.74	9
Ten-Year Mortality	hsa04072	Phospholipase D signaling pathway	Signal transduction	Environmental Information Processing	15/676	128/6099	1.05729	0.75	15
Ten-Year Mortality	hsa04814	Motor proteins	Cell motility	Cellular Processes	16/676	137/6099	1.05369	0.75	16
Ten-Year Mortality	hsa04714	Thermogenesis	Environmental adaptation	Organismal Systems	17/676	146/6099	1.05053	0.75	17
Ten-Year Mortality	hsa05216	Thyroid cancer	Cancer: specific types	Human Diseases	4/676	31/6099	1.16415	0.75	4
Ten-Year Mortality	hsa00061	Fatty acid biosynthesis	Lipid metabolism	Metabolism	2/676	14/6099	1.28888	0.78	2
Ten-Year Mortality	hsa00053	Ascorbate and aldarate metabolism	Carbohydrate metabolism	Metabolism	3/676	23/6099	1.17681	0.78	3
Ten-Year Mortality	hsa04612	Antigen processing and presentation	Immune system	Organismal Systems	6/676	50/6099	1.08266	0.78	6
Ten-Year Mortality	hsa05221	Acute myeloid leukemia	Cancer: specific types	Human Diseases	7/676	59/6099	1.07043	0.78	7
Ten-Year Mortality	hsa05223	Non-small cell lung cancer	Cancer: specific types	Human Diseases	8/676	68/6099	1.06143	0.78	8
Ten-Year Mortality	hsa04270	Vascular smooth muscle contraction	Circulatory system	Organismal Systems	12/676	104/6099	1.04102	0.78	12
Ten-Year Mortality	hsa04350	TGF-beta signaling pathway	Signal transduction	Environmental Information Processing	11/676	96/6099	1.03379	0.80	11
Ten-Year Mortality	hsa00052	Galactose metabolism	Carbohydrate metabolism	Metabolism	3/676	24/6099	1.12777	0.80	3
Ten-Year Mortality	hsa03410	Base excision repair	Replication and repair	Genetic Information Processing	3/676	24/6099	1.12777	0.80	3
Ten-Year Mortality	hsa05310	Asthma	Immune disease	Human Diseases	3/676	24/6099	1.12777	0.80	3
Ten-Year Mortality	hsa04820	Cytoskeleton in muscle cells			21/676	187/6099	1.01319	0.80	21
Ten-Year Mortality	hsa00980	Metabolism of xenobiotics by cytochrome P450	Xenobiotics biodegradation and metabolism	Metabolism	6/676	52/6099	1.04102	0.82	6
Ten-Year Mortality	hsa05010	Alzheimer disease	Neurodegenerative disease	Human Diseases	30/676	270/6099	1.00247	0.82	30
Ten-Year Mortality	hsa05110	Vibrio cholerae infection	Infectious disease: bacterial	Human Diseases	5/676	43/6099	1.04909	0.82	5
Ten-Year Mortality	hsa01240	Biosynthesis of cofactors	Global and overview maps	Metabolism	13/676	117/6099	1.00247	0.83	13
Ten-Year Mortality	hsa04964	Proximal tubule bicarbonate reclamation	Excretory system	Organismal Systems	2/676	16/6099	1.12777	0.83	2
Ten-Year Mortality	hsa04931	Insulin resistance	Endocrine and metabolic disease	Human Diseases	11/676	100/6099	0.992441	0.84	11
Ten-Year Mortality	hsa04150	mTOR signaling pathway	Signal transduction	Environmental Information Processing	15/676	137/6099	0.987831	0.84	15
Ten-Year Mortality	hsa04064	NF-kappa B signaling pathway	Signal transduction	Environmental Information Processing	9/676	82/6099	0.99024	0.84	9
Ten-Year Mortality	hsa04217	Necroptosis	Cell growth and death	Cellular Processes	12/676	110/6099	0.984239	0.84	12
Ten-Year Mortality	hsa05171	Coronavirus disease - COVID-19	Infectious disease: viral	Human Diseases	15/676	138/6099	0.980673	0.84	15
Ten-Year Mortality	hsa00565	Ether lipid metabolism	Lipid metabolism	Metabolism	4/676	36/6099	1.00247	0.84	4
Ten-Year Mortality	hsa00340	Histidine metabolism	Amino acid metabolism	Metabolism	2/676	17/6099	1.06143	0.84	2
Ten-Year Mortality	hsa01230	Biosynthesis of amino acids	Global and overview maps	Metabolism	6/676	55/6099	0.984239	0.84	6
Ten-Year Mortality	hsa03320	PPAR signaling pathway	Endocrine system	Organismal Systems	6/676	55/6099	0.984239	0.84	6
Ten-Year Mortality	hsa04927	Cortisol synthesis and secretion	Endocrine system	Organismal Systems	6/676	55/6099	0.984239	0.84	6
Ten-Year Mortality	hsa05217	Basal cell carcinoma	Cancer: specific types	Human Diseases	6/676	55/6099	0.984239	0.84	6
Ten-Year Mortality	hsa04657	IL-17 signaling pathway	Immune system	Organismal Systems	8/676	74/6099	0.975372	0.84	8
Ten-Year Mortality	hsa01212	Fatty acid metabolism	Global and overview maps	Metabolism	5/676	46/6099	0.980673	0.84	5
Ten-Year Mortality	hsa00760	Nicotinate and nicotinamide metabolism	Metabolism of cofactors and vitamins	Metabolism	3/676	27/6099	1.00247	0.84	3
Ten-Year Mortality	hsa01250	Biosynthesis of nucleotide sugars	Global and overview maps	Metabolism	3/676	27/6099	1.00247	0.84	3
Ten-Year Mortality	hsa04726	Serotonergic synapse	Nervous system	Organismal Systems	10/676	93/6099	0.970128	0.84	10
Ten-Year Mortality	hsa05211	Renal cell carcinoma	Cancer: specific types	Human Diseases	7/676	65/6099	0.97162	0.84	7
Ten-Year Mortality	hsa00330	Arginine and proline metabolism	Amino acid metabolism	Metabolism	4/676	37/6099	0.975372	0.85	4
Ten-Year Mortality	hsa05204	Chemical carcinogenesis - DNA adducts	Cancer: overview	Human Diseases	5/676	47/6099	0.959807	0.85	5
Ten-Year Mortality	hsa00591	Linoleic acid metabolism	Lipid metabolism	Metabolism	2/676	18/6099	1.00247	0.85	2
Ten-Year Mortality	hsa00564	Glycerophospholipid metabolism	Lipid metabolism	Metabolism	9/676	85/6099	0.955291	0.85	9
Ten-Year Mortality	hsa03040	Spliceosome	Transcription	Genetic Information Processing	11/676	104/6099	0.95427	0.85	11
Ten-Year Mortality	hsa04110	Cell cycle	Cell growth and death	Cellular Processes	13/676	124/6099	0.945875	0.86	13
Ten-Year Mortality	hsa04540	Gap junction	Cellular community - eukaryotes	Cellular Processes	8/676	77/6099	0.93737	0.86	8
Ten-Year Mortality	hsa03050	Proteasome	Folding, sorting and degradation	Genetic Information Processing	3/676	29/6099	0.93333	0.86	3
Ten-Year Mortality	hsa00770	Pantothenate and CoA biosynthesis	Metabolism of cofactors and vitamins	Metabolism	2/676	19/6099	0.949704	0.86	2
Ten-Year Mortality	hsa00790	Folate biosynthesis	Metabolism of cofactors and vitamins	Metabolism	2/676	19/6099	0.949704	0.86	2
Ten-Year Mortality	hsa04977	Vitamin digestion and absorption	Digestive system	Organismal Systems	2/676	19/6099	0.949704	0.86	2
Ten-Year Mortality	hsa04981	Folate transport and metabolism			2/676	19/6099	0.949704	0.86	2
Ten-Year Mortality	hsa03013	Nucleocytoplasmic transport	Translation	Genetic Information Processing	10/676	97/6099	0.930123	0.86	10
Ten-Year Mortality	hsa04742	Taste transduction	Sensory system	Organismal Systems	5/676	49/6099	0.920632	0.86	5
Ten-Year Mortality	hsa05321	Inflammatory bowel disease	Immune disease	Human Diseases	5/676	49/6099	0.920632	0.86	5
Ten-Year Mortality	hsa04913	Ovarian steroidogenesis	Endocrine system	Organismal Systems	3/676	30/6099	0.902219	0.88	3
Ten-Year Mortality	hsa04066	HIF-1 signaling pathway	Signal transduction	Environmental Information Processing	9/676	89/6099	0.912356	0.88	9
Ten-Year Mortality	hsa04950	Maturity onset diabetes of the young	Endocrine and metabolic disease	Human Diseases	2/676	20/6099	0.902219	0.88	2
Ten-Year Mortality	hsa04920	Adipocytokine signaling pathway	Endocrine system	Organismal Systems	6/676	60/6099	0.902219	0.88	6
Ten-Year Mortality	hsa04932	Non-alcoholic fatty liver disease	Endocrine and metabolic disease	Human Diseases	11/676	109/6099	0.910496	0.89	11
Ten-Year Mortality	hsa00670	One carbon pool by folate	Metabolism of cofactors and vitamins	Metabolism	3/676	31/6099	0.873115	0.89	3
Ten-Year Mortality	hsa03022	Basal transcription factors	Transcription	Genetic Information Processing	3/676	31/6099	0.873115	0.89	3
Ten-Year Mortality	hsa00051	Fructose and mannose metabolism	Carbohydrate metabolism	Metabolism	2/676	21/6099	0.859256	0.90	2
Ten-Year Mortality	hsa00982	Drug metabolism - cytochrome P450	Xenobiotics biodegradation and metabolism	Metabolism	5/676	52/6099	0.867518	0.90	5
Ten-Year Mortality	hsa04530	Tight junction	Cellular community - eukaryotes	Cellular Processes	14/676	141/6099	0.89582	0.91	14
Ten-Year Mortality	hsa00062	Fatty acid elongation	Lipid metabolism	Metabolism	2/676	22/6099	0.820199	0.91	2
Ten-Year Mortality	hsa03060	Protein export	Folding, sorting and degradation	Genetic Information Processing	2/676	22/6099	0.820199	0.91	2
Ten-Year Mortality	hsa04966	Collecting duct acid secretion	Excretory system	Organismal Systems	2/676	22/6099	0.820199	0.91	2
Ten-Year Mortality	hsa04142	Lysosome	Transport and catabolism	Cellular Processes	10/676	103/6099	0.875941	0.91	10
Ten-Year Mortality	hsa00730	Thiamine metabolism	Metabolism of cofactors and vitamins	Metabolism	1/676	11/6099	0.820199	0.91	1
Ten-Year Mortality	hsa03430	Mismatch repair	Replication and repair	Genetic Information Processing	1/676	11/6099	0.820199	0.91	1
Ten-Year Mortality	hsa04974	Protein digestion and absorption	Digestive system	Organismal Systems	7/676	74/6099	0.85345	0.91	7
Ten-Year Mortality	hsa00030	Pentose phosphate pathway	Carbohydrate metabolism	Metabolism	2/676	23/6099	0.784538	0.91	2
Ten-Year Mortality	hsa00860	Porphyrin metabolism	Metabolism of cofactors and vitamins	Metabolism	3/676	34/6099	0.796076	0.91	3
Ten-Year Mortality	hsa04216	Ferroptosis	Cell growth and death	Cellular Processes	3/676	34/6099	0.796076	0.91	3
Ten-Year Mortality	hsa00120	Primary bile acid biosynthesis	Lipid metabolism	Metabolism	1/676	12/6099	0.751849	0.91	1
Ten-Year Mortality	hsa00450	Selenocompound metabolism	Metabolism of other amino acids	Metabolism	1/676	12/6099	0.751849	0.91	1
Ten-Year Mortality	hsa00910	Nitrogen metabolism	Energy metabolism	Metabolism	1/676	12/6099	0.751849	0.91	1
Ten-Year Mortality	hsa05322	Systemic lupus erythematosus	Immune disease	Human Diseases	5/676	56/6099	0.805553	0.91	5
Ten-Year Mortality	hsa00071	Fatty acid degradation	Lipid metabolism	Metabolism	3/676	35/6099	0.773331	0.91	3
Ten-Year Mortality	hsa00280	Valine, leucine and isoleucine degradation	Amino acid metabolism	Metabolism	3/676	35/6099	0.773331	0.91	3
Ten-Year Mortality	hsa01040	Biosynthesis of unsaturated fatty acids	Lipid metabolism	Metabolism	2/676	24/6099	0.751849	0.91	2
Ten-Year Mortality	hsa05143	African trypanosomiasis	Infectious disease: parasitic	Human Diseases	2/676	24/6099	0.751849	0.91	2
Ten-Year Mortality	hsa00190	Oxidative phosphorylation	Energy metabolism	Metabolism	6/676	67/6099	0.807957	0.91	6
Ten-Year Mortality	hsa04146	Peroxisome	Transport and catabolism	Cellular Processes	6/676	67/6099	0.807957	0.91	6
Ten-Year Mortality	hsa04972	Pancreatic secretion	Digestive system	Organismal Systems	6/676	67/6099	0.807957	0.91	6
Ten-Year Mortality	hsa05012	Parkinson disease	Neurodegenerative disease	Human Diseases	16/676	169/6099	0.854172	0.93	16
Ten-Year Mortality	hsa04512	ECM-receptor interaction	Signaling molecules and interaction	Environmental Information Processing	7/676	79/6099	0.799434	0.93	7
Ten-Year Mortality	hsa00514	Other types of O-glycan biosynthesis	Glycan biosynthesis and metabolism	Metabolism	3/676	37/6099	0.731529	0.93	3
Ten-Year Mortality	hsa00600	Sphingolipid metabolism	Lipid metabolism	Metabolism	3/676	38/6099	0.712278	0.95	3
Ten-Year Mortality	hsa05415	Diabetic cardiomyopathy	Cardiovascular disease	Human Diseases	12/676	133/6099	0.814032	0.95	12
Ten-Year Mortality	hsa00100	Steroid biosynthesis	Lipid metabolism	Metabolism	1/676	15/6099	0.601479	0.96	1
Ten-Year Mortality	hsa04744	Phototransduction	Sensory system	Organismal Systems	1/676	15/6099	0.601479	0.96	1
Ten-Year Mortality	hsa04061	Viral protein interaction with cytokine and cytokine receptor	Signaling molecules and interaction	Environmental Information Processing	6/676	74/6099	0.731529	0.96	6
Ten-Year Mortality	hsa03020	RNA polymerase	Transcription	Genetic Information Processing	2/676	29/6099	0.62222	0.96	2
Ten-Year Mortality	hsa03440	Homologous recombination	Replication and repair	Genetic Information Processing	2/676	29/6099	0.62222	0.96	2
Ten-Year Mortality	hsa00785	Lipoic acid metabolism	Metabolism of cofactors and vitamins	Metabolism	1/676	16/6099	0.563887	0.96	1
Ten-Year Mortality	hsa05150	Staphylococcus aureus infection	Infectious disease: bacterial	Human Diseases	5/676	64/6099	0.704859	0.96	5
Ten-Year Mortality	hsa00830	Retinol metabolism	Metabolism of cofactors and vitamins	Metabolism	4/676	53/6099	0.68092	0.96	4
Ten-Year Mortality	hsa03015	mRNA surveillance pathway	Translation	Genetic Information Processing	7/676	86/6099	0.734364	0.96	7
Ten-Year Mortality	hsa04621	NOD-like receptor signaling pathway	Immune system	Organismal Systems	12/676	139/6099	0.778894	0.96	12
Ten-Year Mortality	hsa00480	Glutathione metabolism	Metabolism of other amino acids	Metabolism	3/676	42/6099	0.644442	0.96	3
Ten-Year Mortality	hsa01232	Nucleotide metabolism	Global and overview maps	Metabolism	4/676	54/6099	0.66831	0.96	4
Ten-Year Mortality	hsa00650	Butanoate metabolism	Carbohydrate metabolism	Metabolism	1/676	17/6099	0.530717	0.96	1
Ten-Year Mortality	hsa05134	Legionellosis	Infectious disease: bacterial	Human Diseases	3/676	43/6099	0.629455	0.96	3
Ten-Year Mortality	hsa00620	Pyruvate metabolism	Carbohydrate metabolism	Metabolism	2/676	31/6099	0.582077	0.96	2
Ten-Year Mortality	hsa05016	Huntington disease	Neurodegenerative disease	Human Diseases	18/676	203/6099	0.799997	0.96	18
Ten-Year Mortality	hsa00230	Purine metabolism	Nucleotide metabolism	Metabolism	7/676	89/6099	0.70961	0.96	7
Ten-Year Mortality	hsa01523	Antifolate resistance	Drug resistance: antineoplastic	Human Diseases	1/676	18/6099	0.501233	0.96	1
Ten-Year Mortality	hsa05022	Pathways of neurodegeneration - multiple diseases	Neurodegenerative disease	Human Diseases	32/676	344/6099	0.839273	0.96	32
Ten-Year Mortality	hsa04622	RIG-I-like receptor signaling pathway	Immune system	Organismal Systems	4/676	56/6099	0.644442	0.96	4
Ten-Year Mortality	hsa04979	Cholesterol metabolism	Digestive system	Organismal Systems	2/676	32/6099	0.563887	0.96	2
Ten-Year Mortality	hsa01200	Carbon metabolism	Global and overview maps	Metabolism	6/676	79/6099	0.68523	0.96	6
Ten-Year Mortality	hsa04080	Neuroactive ligand-receptor interaction	Signaling molecules and interaction	Environmental Information Processing	22/676	247/6099	0.803596	0.96	22
Ten-Year Mortality	hsa03030	DNA replication	Replication and repair	Genetic Information Processing	1/676	19/6099	0.474852	0.96	1
Ten-Year Mortality	hsa03008	Ribosome biogenesis in eukaryotes	Translation	Genetic Information Processing	3/676	46/6099	0.588404	0.96	3
Ten-Year Mortality	hsa00010	Glycolysis / Gluconeogenesis	Carbohydrate metabolism	Metabolism	3/676	47/6099	0.575884	0.97	3
Ten-Year Mortality	hsa04060	Cytokine-cytokine receptor interaction	Signaling molecules and interaction	Environmental Information Processing	18/676	212/6099	0.766035	0.97	18
Ten-Year Mortality	hsa04936	Alcoholic liver disease	Endocrine and metabolic disease	Human Diseases	9/676	117/6099	0.694015	0.97	9
Ten-Year Mortality	hsa05120	Epithelial cell signaling in Helicobacter pylori infection	Infectious disease: bacterial	Human Diseases	4/676	63/6099	0.572837	0.98	4
Ten-Year Mortality	hsa00270	Cysteine and methionine metabolism	Amino acid metabolism	Metabolism	2/676	39/6099	0.462676	0.99	2
Ten-Year Mortality	hsa00410	beta-Alanine metabolism	Metabolism of other amino acids	Metabolism	1/676	24/6099	0.375925	0.99	1
Ten-Year Mortality	hsa05208	Chemical carcinogenesis - reactive oxygen species	Cancer: overview	Human Diseases	11/676	146/6099	0.679754	0.99	11
Ten-Year Mortality	hsa00350	Tyrosine metabolism	Amino acid metabolism	Metabolism	1/676	26/6099	0.347007	0.99	1
Ten-Year Mortality	hsa00500	Starch and sucrose metabolism	Carbohydrate metabolism	Metabolism	1/676	26/6099	0.347007	0.99	1
Ten-Year Mortality	hsa00512	Mucin type O-glycan biosynthesis	Glycan biosynthesis and metabolism	Metabolism	1/676	26/6099	0.347007	0.99	1
Ten-Year Mortality	hsa04976	Bile secretion	Digestive system	Organismal Systems	4/676	69/6099	0.523025	0.99	4
Ten-Year Mortality	hsa01210	2-Oxocarboxylic acid metabolism	Global and overview maps	Metabolism	1/676	27/6099	0.334155	0.99	1
Ten-Year Mortality	hsa04623	Cytosolic DNA-sensing pathway	Immune system	Organismal Systems	3/676	57/6099	0.474852	0.99	3
Ten-Year Mortality	hsa00380	Tryptophan metabolism	Amino acid metabolism	Metabolism	1/676	28/6099	0.322221	0.99	1
Ten-Year Mortality	hsa00140	Steroid hormone biosynthesis	Lipid metabolism	Metabolism	2/676	45/6099	0.400986	0.99	2
Ten-Year Mortality	hsa00260	Glycine, serine and threonine metabolism	Amino acid metabolism	Metabolism	1/676	29/6099	0.31111	0.99	1
Ten-Year Mortality	hsa05340	Primary immunodeficiency	Immune disease	Human Diseases	1/676	30/6099	0.30074	0.99	1
Ten-Year Mortality	hsa05219	Bladder cancer	Cancer: specific types	Human Diseases	1/676	35/6099	0.257777	0.99	1
Ten-Year Mortality	hsa05168	Herpes simplex virus 1 infection	Infectious disease: viral	Human Diseases	34/676	418/6099	0.733862	0.99	34
Ten-Year Mortality	hsa03272	Virion - Hepatitis viruses			1/676	37/6099	0.243843	0.99	1
Ten-Year Mortality	hsa03010	Ribosome	Translation	Genetic Information Processing	1/676	53/6099	0.17023	1.00	1
Ten-Year Mortality	hsa04610	Complement and coagulation cascades	Immune system	Organismal Systems	1/676	62/6099	0.145519	1.00	1
