# Supplementary material for: Plasma microRNA signatures of aging and their links to health outcomes and mortality: findings from a population-based cohort study
Source: Genome Med. 2025 Jun 25;17:70. doi: 10.1186/s13073-025-01437-5 (PMC12188677; doi:10.1186/s13073-025-01437-5)
Supplement: Supplementary file 12 — Additional file 12. Coefficients of miRNA-based biomarkers (mirAge, mirPA, mirFI, and mirMort). [file 13073_2025_1437_MOESM12_ESM.xlsx]

## Sheet: Sheet 1
miRNA	mirAge	mirPA	mirFI	mirMort
Intercept	76.4919	83.0682	0.0791082
let-7a-5p	0	0	0	0
let-7b-5p	0	0	0	0
let-7c-5p	0	0	0	0
let-7d-3p	0	0	0.00163062	0
let-7d-5p	0	0	0	0
let-7e-5p	0	0	0	0
let-7f-5p	0	0	0	0
let-7g-3p	0.518	0.917328	0	0
let-7g-5p	0	0	0	0
let-7i-5p	0	0	0	0
miR-100-5p	0.118957	0.37613	0	0.0272456
miR-101-3p	0	0	0	-0.00465672
miR-103a-2-5p	-0.576945	-1.00342	0	0
miR-103a-3p	0	0	0	0
miR-106a-5p	0	0	0	0
miR-106b-3p	0	0.187565	0	0
miR-106b-5p	0	0	0	0
miR-107	0	0	0	0
miR-10a-5p	-0.696	-0.00721963	0	0
miR-10b-5p	0	0	4.66048e-05	0
miR-1202	0	0	0	0
miR-1207-5p	0	0	0	0
miR-1224-5p	0	-0.125151	0	0
miR-1225-3p	0	0	0	0
miR-1225-5p	-1.18751	-1.42462	0	-0.00589175
miR-122-5p	-1.55114	-1.08697	0	-0.0442148
miR-1227-3p	0	0.128979	0	0
miR-1228-3p	0	0	0	0
miR-1229-3p	0.0872571	0	-0.00159829	0
miR-1231	0	0	0	0
miR-1233-3p	0	0	0	0
miR-1234-3p	0	0	0	0
miR-1237-3p	0	0	0	0
miR-1237-5p	0	0	0	0
miR-1244	0	0	0	0
miR-1247-3p	0	0	0	0
miR-1247-5p	0	0	0	0
miR-1249	-0.0213801	-1.49396	0	0
miR-1254	0	0	0	0
miR-1255b-2-3p	0	0	0	0
miR-125a-5p	0	0	0	0
miR-125b-5p	0.0218843	0	0	0
miR-126-3p	0	0	0	0
miR-126-5p	0	0	0	0
miR-1269b	0	0	0	0
miR-1273a	0	0	0.0039751	0
miR-1273c	0	0	0	0
miR-1273d	0	0	0	0
miR-1273e	0	0	0	0
miR-1273g-5p	0	0	0	0
miR-1273h-5p	0.678319	0	0	0
miR-1275	0	0.286239	0.00257195	0
miR-128-3p	0	0	0	0
miR-1285-5p	0	0	0	0
miR-1287-5p	0	0	0	0.0747519
miR-1290	-0.310367	-1.12738	-0.00582944	-0.024992
miR-1291	0	0	0	0
miR-129-5p	0	0.843179	0	0
miR-1296-3p	0	0	0	0
miR-1299	0	0	0	0
miR-1301-5p	0	0	0	0
miR-1303	0	0	0	0
miR-1304-3p	0	0	0	0
miR-1306-5p	0	0	0	0
miR-1307-3p	0	0	0	0
miR-1307-5p	0	0	0	0
miR-130a-3p	0	0	0	0
miR-130b-3p	0	0	0	0
miR-1322	0	0.0774981	0	0
miR-133a-3p	0	0.0934341	0	0
miR-133a-5p	0	0	0	0
miR-1343-5p	0	0	0.00365048	0
miR-134-5p	0	0	0	0
miR-136-5p	0	0	0	0
miR-139-5p	0	0.788553	0	0.00581261
miR-140-5p	0	0	0	0
miR-141-3p	0	0	0	0
miR-142-5p	0	0	0	0
miR-143-3p	0.106528	0.162165	0	0
miR-143-5p	0	0	0	0
miR-144-3p	0	0	0	-0.0349882
miR-144-5p	0	0	-0.00777866	0
miR-145-5p	0	0	-0.000572671	0
miR-146a-3p	-0.424587	-1.18372	0	0
miR-146a-5p	0	-0.151662	0	0
miR-146b-5p	-0.617427	0	0	0
miR-1471	0	-0.561445	0	0
miR-148a-3p	0	0.697652	0.0109786	0.00857045
miR-148b-3p	0	0	0	0
miR-149-3p	0	0	0	0
miR-150-5p	-3.36099	-3.91574	-0.00617141	-0.261707
miR-151a-3p	0	0	0	0
miR-152-3p	0	-0.540768	0	0
miR-1538	0	-0.259815	-0.0103884	0
miR-1539	0	0.418725	0.00572113	0
miR-155-5p	0	0	0	0
miR-15a-5p	0	0	0	0
miR-15b-5p	0	0	0	0
miR-16-5p	0	-1.27983	-0.00487323	0
miR-17-3p	0	0	0	0
miR-17-5p	0	0	0	0
miR-181a-2-3p	-0.183578	-0.41151	0	-0.0250712
miR-181a-5p	0	0	0	0
miR-181b-5p	0	0	0	0
miR-181c-5p	0	0	0	0
miR-181d-5p	0	0	-0.00330959	0
miR-185-3p	0	0	0	0
miR-185-5p	0	0	0	0
miR-186-3p	0	-0.751554	0	0
miR-186-5p	0	0	0	0
miR-187-3p	0	0	0	0
miR-187-5p	0	0	0	0
miR-18a-5p	0	0	0	0
miR-18b-5p	0	0	0	0
miR-1908-5p	0	0	0	0
miR-1909-3p	0	-0.234783	0	0
miR-1909-5p	0	0	0	0
miR-1910-5p	0	0.34235	0	0
miR-1913	0	0	0	0
miR-1914-5p	0	0	0	0
miR-1915-3p	0	0	0	0
miR-191-5p	0	0	0	0
miR-192-5p	-0.0730771	0	0	0
miR-193a-3p	0	0	0	0
miR-193a-5p	0.58808	0.781274	0.014326	0
miR-193b-3p	-0.880725	-1.12639	0	0
miR-194-5p	0	0	0	0
miR-195-5p	1.23436	0.0528315	0	0
miR-196b-3p	0	0	0	0
miR-197-3p	-0.299937	0	0	0
miR-197-5p	0.417477	0	0.00110899	0.0343505
miR-1976	-0.357667	0	0	0
miR-199a-3p	0	-0.648866	0	0
miR-199a-5p	0	0	0	0
miR-19a-3p	0	0	0	0
miR-19b-3p	0	-0.478815	-0.00378285	-0.025386
miR-200a-5p	-0.0943815	0	0	0
miR-204-3p	-0.0539581	-0.757287	0	-0.0726697
miR-205-5p	-0.404339	-0.723563	-0.0087291	-0.0773654
miR-20a-5p	0	0	0	0
miR-20b-5p	-0.542378	0	0	0
miR-210-3p	0	0	0	0
miR-210-5p	0	0	0	0
miR-2110	0	0	0	0
miR-211-3p	0	0	0	0
miR-2115-3p	0	0	0	0
miR-2115-5p	0	0	0	0
miR-2116-3p	0	0	0	0
miR-2116-5p	0	0	0	0
miR-212-3p	0	-0.00556198	0	0
miR-21-3p	0	0	0	0
miR-21-5p	0	0	0	0
miR-217	0	0	0	0
miR-221-3p	0	0	0	0
miR-222-3p	0.785843	0.440704	0	0
miR-223-3p	0	2.24388	0.00371717	0
miR-223-5p	0	0	-0.00181827	0
miR-22-3p	0	0	0	0
miR-22-5p	0	0	0	0
miR-2276-3p	0	0	0	0
miR-2276-5p	0	0	0.00202025	0
miR-2392	0	0	-0.00328396	-0.0399642
miR-23a-3p	0	0	0	0
miR-23a-5p	0	0	0	0
miR-23b-3p	0	0	0	0
miR-23c	0	0	0.00320543	0
miR-24-3p	0	0	0	0
miR-25-3p	0	0	0	0
miR-26a-5p	0	0	0	0
miR-26b-5p	0	0	0	0
miR-27a-3p	0	0	0	0
miR-27b-3p	0	0.221456	0	0
miR-28-5p	0	0	0	0
miR-2861	0	0	0	-0.0108707
miR-299-3p	0	-0.224079	0	0
miR-299-5p	0	0	0	0
miR-29a-3p	0	0	0	0
miR-29b-3p	0	0.869335	0	0
miR-29c-3p	1.89573	0	0	0
miR-29c-5p	0	0	0	-0.0517876
miR-301a-3p	0	0	0	0
miR-30a-3p	0.417218	0.0414477	0	0
miR-30a-5p	0	0	0	0
miR-30b-5p	0	0	0	0
miR-30c-5p	0	0	0	0
miR-30d-5p	0	0	0	0
miR-30e-3p	0	0	0	0
miR-30e-5p	0	0	0	0
miR-3124-3p	0	0	0	0
miR-3127-3p	-0.327862	-0.299356	0	0
miR-3135a	0.035108	0	0	0
miR-3140-3p	0	0	0	0
miR-3140-5p	0	-0.5578	0	0
miR-3141	0.431353	3.36235	0.0105019	0.145204
miR-3152-3p	0	0	0	0
miR-3152-5p	0	0	0	0
miR-3155b	0	0	0	0
miR-3157-3p	0	0	0	0
miR-3157-5p	1.24506	0	0	0
miR-31-5p	-0.30969	-0.49773	0	0
miR-3162-5p	0	0	0.00217389	0
miR-3169	0	0	0	0
miR-3180	0	0	0	0
miR-3180-3p	0	0	0	0
miR-3184-3p	0	0	0	0
miR-3197	-0.460727	-0.192336	0	-0.0124349
miR-320a	0	0	0	0
miR-320b	0	0	0	0
miR-320c	0	0	0	0
miR-320d	0	0	0	0
miR-320e	0	0	0	0
miR-324-3p	-1.11534	-1.96579	-0.000746317	-0.016368
miR-324-5p	0	0	-0.0084788	-0.0167199
miR-326	0	0	0	0
miR-328-3p	0	0	0	0
miR-330-3p	0	0	-0.00148122	0
miR-331-3p	0	0	0	0
miR-335-5p	0.0107692	-0.0596777	0	0
miR-338-3p	0	0.051452	0.00556032	0
miR-339-3p	0	0.0899589	0	0
miR-339-5p	0	0	0	0
miR-33a-5p	-0.362196	-0.0716717	0	0
miR-33b-5p	0	0	0	0
miR-342-3p	-1.51828	-2.45445	0	0
miR-345-5p	0	-0.262954	0	0
miR-34a-5p	1.75074	2.87391	0.00886646	0.193848
miR-34b-3p	0	-0.505937	0	0
miR-34c-5p	-0.112498	-0.469345	0	0
miR-3613-3p	-0.0840802	0	0	0
miR-3613-5p	0	0	0	0
miR-361-3p	0.636767	0	0.000171651	0
miR-361-5p	0.328524	0	0	0
miR-3616-5p	0	0	0	0
miR-3620-3p	0	0	0	0
miR-362-5p	0	0	0	0
miR-363-3p	0	0	0	0
miR-3648	0	-0.78312	0	0
miR-3652	0	0	0	0
miR-3667-3p	0	0	0	0
miR-3667-5p	0	0.00440604	0.00318409	0
miR-3674	0	0	0.00301156	0
miR-3677-5p	0	-0.0826418	0	0
miR-3687	0	0	0	0
miR-3689a-3p	0	0	0	0
miR-3689d	0	0	0.00247927	0
miR-370-3p	-0.0278321	-0.368011	0	0
miR-3714	0	-0.0729717	0	0
miR-372-3p	0	0	0	0
miR-374b-3p	0	0	0	0
miR-374b-5p	0	0	0	0
miR-374c-5p	0	0	0	0
miR-375	0	-0.114173	0	0
miR-376a-3p	0	0	0	0
miR-376c-3p	0	0	0	0
miR-377-3p	0	0	0	0
miR-378a-3p	0	0	0	0
miR-378d	0	0	0	0
miR-378e	0	0.132338	0	0
miR-378f	0	0	0	0
miR-378g	0	0	0	0
miR-378i	0	-0.549899	0	-0.0152758
miR-381-3p	0	0	0	0
miR-382-5p	0	0	0	0
miR-3907	0	-0.19891	0	0
miR-3912-3p	0	-0.573188	0	0
miR-3912-5p	0	0	0	0
miR-3937	0	0	0	-0.0373287
miR-3940-5p	0	0	0	0
miR-3943	0	0	0	0
miR-409-3p	0	0	0	0
miR-422a	0	0	0	-0.0481435
miR-424-3p	0	0.40748	0.000532301	0
miR-425-3p	0	0	0	0
miR-425-5p	0	0	0	0
miR-4257	0	0	0	-0.00424103
miR-4267	0	0	0	0
miR-4269	0	0	0	0
miR-4270	0	0	0	0
miR-4274	0	0	0	0
miR-4279	0.525679	0.51521	0	0
miR-4290	0	0	0	0
miR-4291	0	0	0	0.00133255
miR-4292	0	0	0	0
miR-4306	0	0	0	0
miR-4309	0	0	0	0
miR-4319	0	-0.325851	0	0
miR-4322	0.036575	0	0	0
miR-4417	0	0	0	0
miR-4421	0	0	0	0
miR-4426	0	0.221438	0	0
miR-4429	0	0	0	0
miR-4430	0	0	0	0
miR-4433b-5p	0	-0.00585475	0	0
miR-4436a	-0.0250263	0	0	0
miR-4442	0.749482	0.900489	0	0
miR-4447	0	0	0	0
miR-4449	-1.0718	-2.18277	-0.00460282	-0.0851367
miR-4459	0	0	0.00132819	0
miR-4461	0	0	0	0
miR-4463	0	0	0	0
miR-4478	0	0	0	0
miR-4481	0	0	0	0
miR-4484	0	0.53773	0	0
miR-4486	0	0	0	0
miR-4496	0	0	0	0
miR-449b-3p	0	0.306955	0	0
miR-4502	0	-0.113483	0	0
miR-4505	0	0	0	0
miR-4507	0.711468	0.904105	0.000516011	0
miR-4512	0.318123	0.160905	0.00264103	0
miR-4515	0	0	0	0
miR-4519	0	0	0	0
miR-451a	0	0	-0.000107341	-0.0608594
miR-4522	0	0.059444	0	0
miR-4530	0.729966	0.698403	0	0
miR-4534	0	0	0	0.0608388
miR-4535	0	0.0296129	0	0
miR-4537	-0.0248549	-0.171805	0	0
miR-4539	0.297453	0	0	0
miR-454-3p	0	0	0	0
miR-4632-5p	0	0.280979	0	0
miR-4640-3p	0	0.908116	0	0
miR-4644	0	0	0	0
miR-4646-3p	0.30711	0.255667	0.00828528	0
miR-4646-5p	0	0	0	0
miR-4652-3p	0	0	0	0
miR-4652-5p	0	0	0	0
miR-4655-3p	0	0	0	0
miR-4655-5p	0	0	0	0
miR-4656	0	0	0	0
miR-4664-3p	0.212553	0	0	0
miR-4665-5p	0	0.311907	0.000790421	0
miR-4667-3p	0	0	0	0
miR-4667-5p	0.830948	0.899607	0.00118028	0
miR-4673	0.0181804	0	0.000619745	0.00599617
miR-4676-3p	0	0	0	0
miR-4681	0	0	0	-0.0282468
miR-4684-3p	0	0	0	0
miR-4688	0	0	0	0
miR-4689	0	0	0	0
miR-4690-5p	0	0	0	0
miR-4695-5p	0	-0.125568	0	0
miR-4697-5p	0	0	0	0
miR-4699-5p	0	0	0	0
miR-4700-5p	0	0	0	0
miR-4706	0	0	0	0
miR-4707-3p	-0.5801	-0.886701	0	0
miR-4713-3p	0	0	0	0
miR-4713-5p	-0.636288	0	-0.00133639	0
miR-4721	0	0	0	0
miR-4722-3p	0	0	0	0
miR-4723-3p	0	0	-0.00535363	0
miR-4725-3p	0	0.191805	0	0
miR-4726-3p	0	0	0	0
miR-4726-5p	0	0	0	0
miR-4727-5p	0	-0.2001	0	0
miR-4728-3p	0	0	0	0
miR-4728-5p	0	0	0	0
miR-4732-3p	0.177079	0.256575	0	0
miR-4734	0	-0.509442	0	0
miR-4745-3p	0	0.170237	0	0
miR-4746-5p	0	0	0	0
miR-4753-3p	0	0	0	0
miR-4753-5p	0	0	0	0
miR-4758-5p	0	-0.138278	0	0
miR-4763-3p	0	0	0	0
miR-4769-3p	0	0	0	0
miR-4784	0.504387	1.10427	0	0
miR-4790-3p	-0.325427	-0.749992	0	0
miR-4790-5p	0	0	0	0
miR-4793-5p	0	0.427238	0	0
miR-4795-3p	0	0	0	0
miR-4795-5p	0	0	0	0
miR-4798-3p	0	-0.302333	0	0
miR-4798-5p	0	0	-0.000217871	0
miR-4800-3p	0	0	0	0
miR-4800-5p	0	0	0	0
miR-484	0	0	0	0
miR-486-5p	0.0151166	1.20886	0	0
miR-495-3p	0	0	0	0
miR-497-3p	-0.0137122	0	0	0
miR-5001-5p	-0.0100401	0	0	0
miR-5006-5p	0	0	0	0
miR-500b-3p	0	0	-0.00248066	0
miR-500b-5p	0	0	0	0
miR-502-5p	0	0	0	0
miR-504-3p	0	0	0	0
miR-505-3p	0	0	0	0
miR-5093	0	0	0	0.0387856
miR-5196-3p	0	0	-0.00315402	0
miR-5196-5p	0	0.560169	0	0.102398
miR-532-3p	0.151719	0	0	0
miR-532-5p	0	0	0	0
miR-541-3p	0.233166	0	0	0
miR-548ae	0	0.0885546	0	0
miR-548ak	0	0	-0.00792657	0
miR-548ay-3p	0	0	0	0
miR-548ay-5p	0	0	0	0
miR-548az-5p	0	0	0	0
miR-548b-5p	0	0	0	0
miR-548d-5p	0	0	0	0.0138818
miR-548e-5p	-0.0072198	0	0	0
miR-548h-5p	0	0	0	0
miR-548j-3p	0	0	0	0
miR-548w	0	0	0.00148445	0.0339637
miR-556-3p	-0.739562	0	-0.00186674	0
miR-556-5p	0	0	0	0
miR-5582-5p	0	0	0	0
miR-5585-3p	0	0	0	0
miR-5587-3p	0	0	0	0
miR-561-3p	0	0	0	0
miR-561-5p	0	0	0	0
miR-566	0	0	0	0
miR-5684	0	0	0	0.0149444
miR-5694	0	0	0	0
miR-5703	0	-0.150389	0	0
miR-572	0	0	0	0
miR-5739	0.137053	0	0	0
miR-574-3p	0.639429	0	0	0
miR-574-5p	0	0	0	0
miR-584-5p	0	0	0	0
miR-590-5p	0	0	0	0
miR-605-3p	0	0	0	0
miR-6069	0.216529	0.488951	0	0
miR-6085	0	0	0	0
miR-6086	0	0	0	0
miR-6088	0	0	0	0
miR-6124	1.10312	1.61201	0	0.00889122
miR-6126	0	0	0	0
miR-6127	0	0	0	0
miR-6131	0	0	0	0
miR-616-3p	-0.0775083	-0.417724	0	0
miR-6165	1.87876e-05	0	0	0
miR-625-5p	-0.358148	0	0	0
miR-640	0	0	0	0
miR-648	0	0	0	0
miR-649	0	0	0.00483527	0
miR-6500-3p	0	0	0	0
miR-6501-5p	0	0	0	0
miR-6510-3p	0	0	0.00205253	0
miR-6511a-3p	0	0	0	0
miR-6511a-5p	0	0	0	0
miR-6511b-3p	0.339443	0.842183	0	0.0291269
miR-652-3p	0	0	0	0
miR-654-5p	0	0.395774	0	0
miR-658	0	0	0	0.069829
miR-660-5p	0	0.33837	-0.00581859	0
miR-662	0	-0.47881	0	0
miR-663b	0	0	0	0
miR-670-3p	0	0	0.000317636	0
miR-6715b-3p	0	0	0	0
miR-671-5p	0	0	0	0
miR-6716-3p	0	0.150692	0	0
miR-6722-3p	0	0	0	0
miR-6722-5p	0	0	0	0
miR-6723-5p	0	0	0	0
miR-6726-3p	0	0	0	0
miR-6726-5p	0	0.174935	0.00276481	0
miR-6727-5p	0	0	0	0
miR-6728-3p	0	0	0	0
miR-6729-3p	0	0	0	0
miR-6731-3p	0	0	0	0
miR-6735-3p	0	0	0	0
miR-6736-3p	0.364704	0.871767	0.0109694	0
miR-6738-5p	0.321488	0.174451	0	0
miR-6741-3p	0	0	0	0
miR-6741-5p	0	0	0	0
miR-6742-5p	0	0	0	0
miR-6744-3p	-0.242428	-0.084181	0	0
miR-6746-5p	0.123607	0.0855064	0	0.00839149
miR-6747-3p	0	0	0	0
miR-6748-3p	0	0	0	0
miR-6750-5p	0	0.244211	0	0
miR-6756-5p	0	0	0	0
miR-6760-3p	0	0.65133	0	0
miR-6761-5p	0	0	0	0
miR-6762-3p	0	0	0	0
miR-6765-5p	0	0	0	0
miR-6767-3p	0	0	-9.92173e-05	0
miR-6768-5p	0	0	0	-0.0244054
miR-6769a-3p	-0.196136	-0.633167	0	0
miR-6769a-5p	0	0	0	0
miR-6769b-3p	0	0	0	0
miR-6771-3p	0	0	0	0
miR-6771-5p	0	0	0	0
miR-6774-3p	0	0	0	0
miR-6775-3p	0	0	0	0
miR-6775-5p	0	0	0	0
miR-6778-5p	0	0.117892	0	0
miR-6780b-5p	-0.336868	-0.643945	0	0
miR-6781-5p	0	0	0.00193277	0
miR-6782-5p	0	0	0	0
miR-6784-5p	0	-0.509324	0	0
miR-6785-3p	0	0	-0.0107355	0
miR-6787-5p	0.141338	0.867786	0	0
miR-6788-3p	0	0	0	0
miR-6789-3p	0.104964	0.233026	0	0
miR-6789-5p	0	0	-7.67767e-05	0
miR-6791-3p	0	0	0	0
miR-6791-5p	0	-0.2265	0	0
miR-6792-3p	0	0	-0.0026837	0
miR-6794-3p	0	0	0	0
miR-6794-5p	0	0	0.00261581	0
miR-6795-3p	0	0	0	0
miR-6796-3p	0	0	0	0
miR-6797-3p	0.114704	0.860706	0	0
miR-6797-5p	0	0	0	0
miR-6798-5p	0	0	0	0
miR-6799-5p	0	0.12247	0.000134547	0
miR-6800-3p	0	0	0	0
miR-6800-5p	0	0	0	0
miR-6802-5p	-0.559502	0	0	0
miR-6803-3p	0	0	0	0
miR-6803-5p	0	0	0	0
miR-6804-3p	0	0	0	0
miR-6809-3p	0	0	-0.000179933	0
miR-6809-5p	0	0	0	0
miR-6810-3p	0	0	0	0
miR-6812-5p	0	0	0	0
miR-6813-3p	0	0	0	0
miR-6816-3p	0	0	0	0
miR-6819-3p	0	0	0	0
miR-6819-5p	0	0.116855	0	0
miR-6821-3p	0	0	0	0
miR-6821-5p	0	0	0	0
miR-6824-5p	0	0	0	0
miR-6825-3p	0	0	0	0
miR-6827-3p	-0.588016	-0.730625	0	0
miR-6836-5p	0	0	0	0
miR-6845-5p	0	0	0	0.00638178
miR-6846-3p	0	-0.320301	-0.000877372	0
miR-6849-3p	0.0893014	0	0	0
miR-6851-3p	0	0.637203	0	0
miR-6852-3p	0	0	0	0
miR-6852-5p	0.212485	0.252649	0	0
miR-6861-3p	0	0	0	0
miR-6862-3p	-0.419452	-0.0266243	0	0
miR-6869-5p	-0.0320563	0	0	-0.0315232
miR-6870-3p	0	-0.0497497	0	0
miR-6870-5p	0.895807	2.17236	0.00849738	0.172564
miR-6872-3p	0	0	0	0
miR-6873-3p	0	-0.0207363	-0.0010498	0
miR-6875-5p	0	0	0	0
miR-6877-3p	0.374101	0.672829	6.69941e-06	0.0718057
miR-6877-5p	0	0	0	0
miR-6880-5p	0	0	0	0
miR-6884-3p	-0.0948497	0	0	0
miR-6885-5p	0	-0.546094	0	0
miR-6886-3p	0	0	0	0
miR-6887-3p	0.00706622	0.237821	0	0
miR-6887-5p	0	0	0.00433314	0
miR-6890-3p	0	0	0	0
miR-6891-3p	0	0	0	0
miR-6892-3p	0	0	0	0
miR-6893-3p	0	0	0.00218656	0
miR-6894-5p	0	0	0	0
miR-7106-5p	0.158988	0	-0.00028185	0
miR-7107-5p	0	0	0	0
miR-7108-5p	0	0	0	0
miR-7109-3p	0	0	0	0
miR-7109-5p	0	0.0363368	0.00194306	0
miR-7111-3p	0	0	0	0
miR-7111-5p	0	0	-0.00151786	0.0158228
miR-7114-3p	0	0	0	0
miR-7-1-3p	0	0	0	0
miR-7150	0	0	0	0
miR-744-5p	0	-0.444138	0	0
miR-7-5p	0	0	0.000712705	0
miR-764	0	0	0	0
miR-765	0.417219	0.408318	0	0
miR-766-3p	0	0	0	0
miR-769-5p	0	0	0	0
miR-7845-5p	-0.160706	0	0	0
miR-7851-3p	-0.281108	0	0	0
miR-7978	0	-0.601501	-0.00114123	0
miR-8052	0	0	0	0
miR-8069	0	0.0661823	0	0
miR-8071	-1.08846	0	-0.000673008	0
miR-8078	0.00288596	0	0	0
miR-874-3p	0.613472	0.931071	0	0
miR-877-3p	0	0.345399	0	0
miR-920	-0.444125	-0.921549	0	0
miR-92a-3p	0	0	0	0
miR-92b-3p	0	0	0	0
miR-93-3p	0	0	-0.00474087	0
miR-935	0	0	0	0
miR-93-5p	0	0	0	0
miR-937-3p	0	-0.920885	0	-0.0314752
miR-937-5p	0	0	0	0
miR-99a-5p	1.66985	0.78003	0	0
miR-99b-5p	0	0.559827	0.00259327	0.0634515
